# Supplementary material for: eIF6 as a Promising Diagnostic and Prognostic Biomarker for Poorer Survival of Cutaneous Melanoma
Source: Front Oncol. 2022 May 30;12:848346. doi: 10.3389/fonc.2022.848346 (PMC9189357; doi:10.3389/fonc.2022.848346)
Supplement: Supplementary file 2 [file Table_1.xlsx]

## Sheet: melanoma
Gene	Cytoband	Altered group	Unaltered group	Altered group	Unaltered group	Log Ratio	p-Value	q-Value	Higher expression in
OCA2	15q12-q13.1	9.03	5.07	3.88	4.14	3.96	2.41e-11	2.58e-10	Altered group
KRT17	17q21.2	7.44	4.76	5.42	4.01	2.67	0.0002517	0.0006334	Altered group
PAEP	9q34.3	7.38	4.75	5.15	4.39	2.63	0.0001777	0.0004588	Altered group
TYRP1	9p23	11.16	8.66	5.46	5.42	2.5	0.0008373	0.00192	Altered group
NCCRP1	19q13.2	6.59	4.12	3.51	2.66	2.46	5.66e-07	2.235e-06	Altered group
SFN	1p36.11	6.58	4.12	5.21	3.56	2.46	0.0004067	0.0009849	Altered group
PI3	20q13.12	5.61	3.17	4.72	3.31	2.44	0.000127	0.0003352	Altered group
ZNHIT2	11q13.1	8.01	5.61	2.25	3.33	2.4	2.08e-11	2.29e-10	Altered group
KRT6B	12q13.13	6.47	4.07	6	4.37	2.4	0.002566	0.005397	Altered group
KRT14	17q21.2	7.06	4.71	6.45	4.66	2.35	0.005837	0.0115	Altered group
SLC7A4	22q11.21	6.82	4.52	3.14	3.26	2.3	3.71e-07	1.517e-06	Altered group
KRT6A	12q13.13	6.55	4.25	6.49	4.77	2.3	0.007219	0.0139	Altered group
GPR143	Xp22.2	12.07	9.83	1.76	3.63	2.24	2.1e-13	4.97e-12	Altered group
TRIM29	11q23.3	5.4	3.16	4.81	3.46	2.24	0.0005039	0.001201	Altered group
KRT16	17q21.2	5.76	3.52	6.49	4.48	2.24	0.008452	0.0161	Altered group
PMEL	12q13.2	17.05	14.83	3.68	4.22	2.22	2.429e-05	7.27e-05	Altered group
PKP1	1q32.1	6.65	4.45	4.51	3.4	2.21	0.0002846	0.00071	Altered group
EVPL	17q25.1	5.88	3.69	3.86	2.97	2.19	3.417e-05	9.967e-05	Altered group
LCE2A	1q21.3	4.38	2.22	3.16	2.32	2.16	9.61e-07	3.636e-06	Altered group
KRT6C	12q13.13	5.21	3.09	6.19	4.18	2.12	0.008838	0.0167	Altered group
SLPI	20q13.12	5.19	3.08	4.2	3.01	2.11	0.0001881	0.0004831	Altered group
KLK10	19q13.41	4.6	2.51	4.19	2.84	2.08	0.000211	0.0005374	Altered group
S100A7	1q21.3	4.23	2.15	5.74	3.71	2.08	0.005613	0.0111	Altered group
TMPRSS13	11q23.3	6.6	4.54	3.18	2.69	2.06	3.392e-06	1.167e-05	Altered group
CES1	16q12.2	5.88	3.84	2.84	2.47	2.04	4.2e-07	1.697e-06	Altered group
DMKN	19q13.12	9.18	7.14	3.52	3.22	2.04	2.941e-05	8.668e-05	Altered group
VGF	7q22.1	11.23	9.19	3.52	3.9	2.04	4.093e-05	0.0001178	Altered group
SBSN	19q13.12	5.76	3.72	4.79	3.38	2.04	0.001374	0.003034	Altered group
ARHGAP8	22q13.31	5.39	3.36	3.16	2.5	2.03	3.677e-06	1.257e-05	Altered group
DIPK1C	18q22.3	7.94	5.9	3.1	3.11	2.03	3.772e-06	1.286e-05	Altered group
RHCG	15q26.1	6.32	4.31	3.8	2.97	2.01	9.87e-05	0.0002655	Altered group
LGALS7	19q13.13	3.77	1.76	5.07	3.22	2.01	0.002565	0.005397	Altered group
TSPAN10	17q25.3	11.09	9.11	2.87	2.77	1.98	1.208e-06	4.484e-06	Altered group
KRT5	12q13.13	7.02	5.04	6.21	4.44	1.98	0.0153	0.0275	Altered group
CALML3	10p15.1	4.17	2.22	5.33	3.6	1.96	0.005215	0.0103	Altered group
NMRK2	19p13.3	4.39	2.45	3.56	2.98	1.94	6.985e-05	0.0001934	Altered group
DLL3	19q13.2	9.21	7.28	2.33	2.57	1.93	1.95e-08	1e-07	Altered group
CALML5	10p15.1	3.73	1.81	5.18	3.45	1.92	0.004811	0.009592	Altered group
KLHL35	11q13.4	6.65	4.76	1.98	2.05	1.89	2.13e-10	1.74e-09	Altered group
CNFN	19q13.2	6.35	4.46	3.15	2.17	1.89	1.18e-05	3.688e-05	Altered group
S100A14	1q21.3	4.91	3.02	4.41	3.09	1.89	0.001256	0.002795	Altered group
ALDH3B2	11q13.2	7	5.12	3.63	3.56	1.88	0.0001763	0.0004556	Altered group
LY6D	8q24.3	3.81	1.94	4.77	3.1	1.88	0.002809	0.005862	Altered group
RAB25	1q22	3.82	1.95	4.16	2.65	1.87	0.0007145	0.00166	Altered group
SPRR1B	1q21.3	4.1	2.23	5.49	3.63	1.87	0.00921	0.0174	Altered group
IVL	1q21.3	3.98	2.13	4.88	3.29	1.85	0.003947	0.007997	Altered group
CDH3	16q22.1	11.23	9.41	2.68	2.82	1.82	2.018e-06	7.209e-06	Altered group
AP1M2	19p13.2	3.42	1.6	3.32	2.09	1.82	4.675e-05	0.0001334	Altered group
PCSK2	20p12.1	7.1	5.28	3.43	3.38	1.82	0.0001309	0.0003448	Altered group
KRT1	12q13.13	4.33	2.51	6.01	4.07	1.82	0.0202	0.0355	Altered group
PRODH	22q11.21	6.66	4.85	2.84	2.44	1.81	5.218e-06	1.739e-05	Altered group
HES2	1p36.31	5.61	3.8	3.31	2.7	1.81	6.273e-05	0.000175	Altered group
BAIAP2L2	22q13.1	9.19	7.4	1.8	2.03	1.78	8.48e-11	7.69e-10	Altered group
CKMT1B	15q15.3	6.33	4.56	3.55	3.02	1.77	0.0002448	0.000617	Altered group
TUBB4A	19p13.3	12.77	11.03	1.96	1.94	1.75	1.94e-09	1.24e-08	Altered group
KLK13	19q13.41	3.94	2.2	3.49	2.47	1.74	0.0002179	0.000554	Altered group
GSTP1	11q13.2	14.51	12.78	1.52	1.35	1.72	3.4e-13	7.37e-12	Altered group
SLC38A8	16q23.3	3.01	1.29	4.12	2.5	1.72	0.001507	0.003303	Altered group
SNCB	5q35.2	4.95	3.25	2.9	2.35	1.71	1.959e-05	5.947e-05	Altered group
LGI3	8p21.3	8.92	7.21	2.9	3.25	1.71	3.205e-05	9.382e-05	Altered group
CNTFR	9p13.3	5.17	3.46	3.21	2.88	1.71	0.0001047	0.0002802	Altered group
FAM178B	2q11.2	7.97	6.27	3.34	3.64	1.71	0.0002577	0.000647	Altered group
PDZK1IP1	1p33	3.6	1.89	3.83	2.6	1.71	0.0007988	0.00184	Altered group
KRTAP19-1	21q22.11	3.82	2.12	3.1	2.51	1.7	6.294e-05	0.0001756	Altered group
PKP3	11p15.5	5.66	3.96	3.97	2.93	1.7	0.001335	0.002956	Altered group
S100A7A	1q21.3	2.98	1.28	4.39	2.78	1.7	0.003175	0.006558	Altered group
KRTDAP	19q13.12	3.29	1.6	5.19	3.32	1.69	0.0123	0.0227	Altered group
TFF3	21q22.3	5.78	4.1	2.61	2.62	1.68	5.156e-06	1.72e-05	Altered group
SULT2B1	19q13.33	4.77	3.09	3.43	2.26	1.68	0.0002502	0.0006298	Altered group
KLK11	19q13.41	3.03	1.36	4.07	2.57	1.67	0.001879	0.004042	Altered group
SPRR1A	1q21.3	3.62	1.95	4.95	3.2	1.67	0.00963	0.0181	Altered group
GMPR	6p22.3	11.46	9.8	2.33	2.39	1.65	7.22e-07	2.789e-06	Altered group
CHIT1	1q32.1	6.79	5.14	3.84	3.19	1.65	0.001438	0.003162	Altered group
KLK5	19q13.41	3.12	1.48	4.58	2.93	1.65	0.006067	0.0119	Altered group
CKMT1A	15q15.3	4.7	3.06	3.26	2.68	1.64	0.000214	0.0005446	Altered group
LGALS7B	19q13.2	3.13	1.48	4.61	3.01	1.64	0.006585	0.0128	Altered group
SPTBN2	11q13.2	9.93	8.3	1.79	2.26	1.63	1.89e-09	1.21e-08	Altered group
NECAB2	16q23.3	4.59	2.96	2.61	2.31	1.63	7.65e-06	2.472e-05	Altered group
CFAP61	20p11.23	4.74	3.11	3.45	2.89	1.63	0.0004798	0.001147	Altered group
KLK8	19q13.41	2.86	1.22	4.24	2.53	1.63	0.003215	0.006631	Altered group
CA14	1q21.2	10.07	8.45	2.92	3.18	1.62	8.294e-05	0.0002267	Altered group
MGAT5B	17q25.2	9.23	7.62	2.31	2.46	1.61	1.246e-06	4.617e-06	Altered group
SLC45A2	5p13.2	11.35	9.74	2.92	3.24	1.61	9.297e-05	0.0002513	Altered group
OR7A5	19p13.1	5.43	3.82	3	2.82	1.61	0.0001033	0.0002767	Altered group
PRRT4	7q32.1	5.69	4.09	2.67	2.57	1.6	1.876e-05	5.715e-05	Altered group
KRT15	17q21.2	4.44	2.84	3.96	2.98	1.6	0.002344	0.004964	Altered group
ANXA8	10q11.22	3.66	2.06	4.11	2.85	1.6	0.003253	0.006702	Altered group
CAMSAP3	19p13.2	5.11	3.52	2.75	2.31	1.59	2.657e-05	7.893e-05	Altered group
PITX1	5q31.1	3.9	2.31	3.25	2.27	1.59	0.0002675	0.0006692	Altered group
NPW	16p13.3	4.32	2.74	2.36	1.98	1.58	1.882e-06	6.75e-06	Altered group
EPS8L2	11p15.5	8.67	7.1	2.51	2.15	1.57	7.134e-06	2.318e-05	Altered group
ARSI	5q32	8.34	6.77	2.57	2.35	1.57	1.302e-05	4.052e-05	Altered group
UBAP1L	15q22.31	5.63	4.07	2.85	2.02	1.57	4.994e-05	0.0001417	Altered group
PRSS8	16p11.2	4.14	2.57	3.45	2.47	1.57	0.0006469	0.001513	Altered group
CDA	1p36.12	5.57	4.01	2.52	1.66	1.56	6.424e-06	2.103e-05	Altered group
BIRC7	20q13.33	10.73	9.18	2.76	2.92	1.55	6.422e-05	0.0001788	Altered group
GAPDHS	19q13.12	9.42	7.87	2.87	3.32	1.55	0.0001365	0.0003583	Altered group
OVOL1	11q13.1	4.03	2.48	3.18	2.26	1.55	0.0002852	0.000711	Altered group
LYPD3	19q13.31	7.41	5.86	3.44	2.21	1.55	0.0006976	0.001623	Altered group
NRTN	19p13.3	5.63	4.09	2.04	2.21	1.54	1.81e-07	7.83e-07	Altered group
CLDN14	21q22.13	4.79	3.25	2.77	2.58	1.54	5.874e-05	0.0001647	Altered group
SLCO4A1-AS1	20q13.33	8.47	6.92	2.88	2.34	1.54	8.513e-05	0.0002323	Altered group
KRT75	12q13.13	2.73	1.19	4.04	2.5	1.54	0.003732	0.007597	Altered group
C4ORF48	4p16.3	8.1	6.57	1.48	1.41	1.53	1.15e-11	1.39e-10	Altered group
RHOV	15q15.1	4.57	3.04	3.04	2.04	1.53	0.0001833	0.0004716	Altered group
WIPF3	7p14.3	6.56	5.04	2.05	2.36	1.52	3.72e-07	1.522e-06	Altered group
FSTL4	5q31.1	5.43	3.91	2.29	2.07	1.52	2.48e-06	8.729e-06	Altered group
FZD9	7q11.23	7.99	6.48	1.64	2.16	1.51	1.74e-09	1.12e-08	Altered group
WNK2	9q22.31	6.85	5.34	2.56	2.73	1.51	2.957e-05	8.712e-05	Altered group
C5ORF38	5p15.33	4.11	2.6	3.02	2.33	1.51	0.000218	0.0005542	Altered group
C19ORF33	19q13.2	3.02	1.51	3.75	2.3	1.51	0.00222	0.004723	Altered group
S100A8	1q21.3	7.82	6.31	4.1	2.98	1.51	0.005172	0.0103	Altered group
KREMEN2	16p13.3	7.11	5.61	1.92	2.06	1.5	7.96e-08	3.65e-07	Altered group
KNDC1	10q26.3	3.53	2.03	2.55	1.92	1.5	1.812e-05	5.535e-05	Altered group
OC90	8q24.22	3.45	1.95	2.86	2.18	1.5	0.0001097	0.0002923	Altered group
FAM83C	20q11.22	2.9	1.4	3.75	2.37	1.5	0.002297	0.004872	Altered group
FAM83A	8q24.13	3.07	1.57	3.82	2.46	1.5	0.002762	0.005778	Altered group
SPRR2A	1q21.3	3.61	2.11	4.75	3.24	1.5	0.0157	0.0283	Altered group
NECTIN4	1q23.3	5.27	3.78	2.69	2.05	1.49	4.866e-05	0.0001385	Altered group
A2ML1	12p13.31	3.61	2.12	4.26	3.03	1.49	0.007661	0.0147	Altered group
HS3ST2	16p12.2	6.28	4.79	2.55	2.18	1.48	2.464e-05	7.371e-05	Altered group
KIF1A	2q37.3	5.54	4.07	3.69	3.25	1.48	0.002967	0.006168	Altered group
KLK7	19q13.41	3.03	1.56	4.44	2.94	1.48	0.0109	0.0203	Altered group
REEP6	19p13.3	9.34	7.88	1.57	1.55	1.46	5.5e-10	4.04e-09	Altered group
DUSP9	Xq28	6.21	4.74	1.94	2.23	1.46	2.31e-07	9.82e-07	Altered group
MLIP	6p12.1	6.02	4.56	3.2	3.24	1.46	0.0008968	0.002046	Altered group
BOK	2q37.3	9.34	7.89	1.74	1.76	1.45	1.26e-08	6.73e-08	Altered group
PHYHD1	9q34.11	6.73	5.28	2.38	1.92	1.45	1.108e-05	3.48e-05	Altered group
SFTPC	8p21.3	5.13	3.68	2.58	2.5	1.45	5.398e-05	0.0001522	Altered group
BICDL2	16p13.3	3.26	1.81	2.93	1.97	1.45	0.0002308	0.0005838	Altered group
KRT19	17q21.2	4.04	2.59	3.2	2.55	1.45	0.000763	0.001762	Altered group
BCAN	1q23.1	10.7	9.25	3.12	3.49	1.45	0.0008495	0.001946	Altered group
TACSTD2	1p32.1	6.05	4.6	3.42	2.51	1.45	0.001482	0.003251	Altered group
SLCO4A1	20q13.33	8.65	7.21	1.79	1.77	1.44	3.5e-08	1.71e-07	Altered group
OLFM2	19p13.2	8.43	6.99	1.95	2.01	1.44	3.09e-07	1.282e-06	Altered group
PNMA6A	Xq28	8.3	6.87	2.09	2.19	1.44	1.589e-06	5.774e-06	Altered group
AQP5	12q13.12	3.43	1.99	2.94	2.21	1.44	0.0002848	0.0007103	Altered group
C10ORF99	10q23.1	2.52	1.08	4	2.32	1.44	0.00585	0.0115	Altered group
SERPINB3	18q21.33	3.37	1.94	4.47	3.14	1.44	0.014	0.0255	Altered group
CITED1	Xq13.1	9.22	7.79	2.07	2.26	1.43	1.572e-06	5.721e-06	Altered group
POU3F1	1p34.3	7.43	6	2.51	2.29	1.43	4.114e-05	0.0001184	Altered group
CHADL	22q13.2	7.14	5.71	2.53	2.26	1.43	4.671e-05	0.0001333	Altered group
FGFR3	4p16.3	6	4.56	2.9	2.2	1.43	0.0002558	0.0006425	Altered group
TRIM63	1p36.11	10.03	8.6	2.83	3.26	1.43	0.0003493	0.000857	Altered group
DUOXA1	15q21.1	3.44	2.01	3.49	2.25	1.43	0.001916	0.004118	Altered group
PTPRU	1p35.3	9.38	7.96	2.34	2.17	1.42	1.387e-05	4.303e-05	Altered group
MAB21L4	2q37.3	2.67	1.24	3.49	2.16	1.42	0.001946	0.004174	Altered group
CTXN1	19p13.2	8.17	6.76	1.46	1.72	1.41	2.12e-10	1.74e-09	Altered group
CHAC1	15q15.1	8.3	6.9	1.63	1.66	1.41	5.1e-09	2.97e-08	Altered group
BIK	22q13.2	4.83	3.42	1.96	1.97	1.41	5.43e-07	2.152e-06	Altered group
EFHD1	2q37.1	8.93	7.52	2.09	2.19	1.41	2.373e-06	8.371e-06	Altered group
INSYN1	15q24.1	5.13	3.72	2.41	1.93	1.41	1.966e-05	5.965e-05	Altered group
TMEM151A	11q13.2	4.13	2.72	2.42	2.08	1.41	2.489e-05	7.437e-05	Altered group
CA9	9p13.3	4.1	2.69	2.49	2.39	1.41	4.775e-05	0.0001361	Altered group
COL17A1	10q25.1	4.87	3.46	4.4	3.17	1.41	0.0143	0.026	Altered group
SPRR2E	1q21.3	3.34	1.92	4.81	3.23	1.41	0.0241	0.0416	Altered group
H2AJ	12p12.3	11.39	9.99	1.61	1.4	1.4	2.95e-09	1.81e-08	Altered group
F12	5q35.3	6.93	5.54	1.84	1.92	1.4	1.58e-07	6.9e-07	Altered group
SLC4A11	20p13	6.49	5.09	1.98	1.93	1.4	7.44e-07	2.868e-06	Altered group
OR7C1	19p13.1	4.07	2.66	2.69	2.23	1.4	0.0001308	0.0003446	Altered group
PRSS3	9p13.3	2.9	1.5	3.82	2.24	1.4	0.005108	0.0101	Altered group
RAC3	17q25.3	9.37	7.98	1.2	1.43	1.39	3.02e-13	6.69e-12	Altered group
SNTA1	20q11.21	10.34	8.94	1.31	1.1	1.39	3.39e-12	4.93e-11	Altered group
RNF208	9q34.3	7.4	6.01	1.41	1.37	1.39	6.31e-11	5.97e-10	Altered group
LAMC3	9q34.12	8.29	6.9	2.11	2.07	1.39	3.161e-06	1.096e-05	Altered group
ELFN2	22q13.1	3.69	2.3	3.13	2.05	1.39	0.0008264	0.001896	Altered group
NUDT8	11q13.2	7.89	6.51	1.3	1.26	1.38	4.19e-12	5.89e-11	Altered group
TPCN2	11q13.3	10.7	9.32	1.63	1.3	1.38	6.07e-09	3.48e-08	Altered group
PERM1	1p36.33	5.57	4.19	1.9	1.73	1.38	3.22e-07	1.332e-06	Altered group
DPYSL4	10q26.3	7.82	6.44	2.05	2.32	1.38	3.046e-06	1.058e-05	Altered group
KLC3	19q13.32	5.55	4.17	2.47	1.81	1.38	4.228e-05	0.0001214	Altered group
GGT6	17p13.2	2.54	1.16	3.18	2.08	1.38	0.001067	0.002407	Altered group
LCE3D	1q21.3	2.47	1.09	4.07	2.49	1.38	0.009235	0.0174	Altered group
MFSD12	19p13.3	14.01	12.64	1.53	1.33	1.37	1.38e-09	9.1e-09	Altered group
CATSPERZ	11q13.1	2.75	1.37	1.95	1.42	1.37	5.08e-07	2.018e-06	Altered group
SCNN1A	12p13	4.55	3.17	3.07	2.02	1.37	0.0007696	0.001776	Altered group
CBLC	19q13.32	2.29	0.92	3.39	1.96	1.37	0.002119	0.004516	Altered group
ALOX12B	17p13.1	2.92	1.55	3.57	2.19	1.37	0.00338	0.006938	Altered group
PLA2G4F	15q15.1	2.63	1.26	3.63	2.23	1.37	0.003861	0.007842	Altered group
TRPM1	15q13.3	9.38	8.01	3.4	4.03	1.37	0.003917	0.007943	Altered group
PROM2	2q11.1	4.51	3.14	3.65	2.33	1.37	0.004315	0.008683	Altered group
S100A2	1q21.3	7	5.63	3.73	2.55	1.37	0.005349	0.0106	Altered group
EPS8L1	19q13.42	8.31	6.95	1.54	1.42	1.36	2.06e-09	1.3e-08	Altered group
ESPN	1p36.31	5.94	4.58	2.36	2.44	1.36	4.075e-05	0.0001173	Altered group
SYT5	19q13.42	5.5	4.14	2.44	2.38	1.36	6.496e-05	0.0001807	Altered group
SERPINB4	18q21.33	2.96	1.6	4.06	2.77	1.36	0.0104	0.0194	Altered group
RAMP1	2q37.3	7.03	5.69	2.88	2.63	1.35	0.0006214	0.001458	Altered group
KLK6	19q13.41	4.61	3.26	4.15	3.3	1.35	0.0135	0.0247	Altered group
SERPINB5	18q21.33	3.43	2.08	4.31	3.19	1.35	0.0175	0.0311	Altered group
NDUFA4L2	12q13.3	9.17	7.83	1.68	1.45	1.34	2.98e-08	1.47e-07	Altered group
NAT16	7q22.1	4.97	3.63	2.33	2.58	1.34	5.03e-05	0.0001427	Altered group
GPX2	14q23.3	2.96	1.62	3.19	1.99	1.34	0.001456	0.0032	Altered group
IGFL1	19q13.32	2.16	0.82	4.02	2.17	1.34	0.0101	0.0189	Altered group
PRR5	22q13.31	9.44	8.11	1.35	1.34	1.33	7.16e-11	6.65e-10	Altered group
MAST1	19p13.13	5.99	4.66	1.9	2.06	1.33	1.146e-06	4.272e-06	Altered group
FGFBP1	4p15.32	2.94	1.61	4.15	2.65	1.33	0.014	0.0254	Altered group
AGPAT2	9q34.3	11.61	10.29	1.18	0.98	1.32	4.98e-13	1.02e-11	Altered group
OSGIN1	16q23.3	9.32	8	1.63	1.3	1.32	2.03e-08	1.04e-07	Altered group
CYGB	17q25.1	10.93	9.61	1.77	1.9	1.32	2.74e-07	1.148e-06	Altered group
CD164L2	1p36.11	2.15	0.83	2.42	1.46	1.32	5.246e-05	0.0001482	Altered group
S100A9	1q21.3	9.24	7.92	3.48	2.4	1.32	0.004062	0.008213	Altered group
DUOX1	15q21.1	5.91	4.59	3.52	2.26	1.32	0.004113	0.00831	Altered group
DSP	6p24.3	8.72	7.4	3.63	3.26	1.32	0.006783	0.0131	Altered group
TPRXL	3p25.1	3.75	2.44	2.47	1.86	1.31	9.174e-05	0.0002482	Altered group
S100P	4p16.1	3.07	1.76	2.71	1.88	1.31	0.0003131	0.0007756	Altered group
FAM83F	22q13.1	2.87	1.57	2.96	2.19	1.31	0.0009496	0.002159	Altered group
BMP7	20q13.31	6.62	5.31	3.68	3.42	1.31	0.008267	0.0157	Altered group
EFNA3	1q21.3	7.43	6.13	1.7	1.32	1.3	7.42e-08	3.42e-07	Altered group
SLC5A10	17p11.2	4.74	3.44	2.43	2.31	1.3	0.0001145	0.0003039	Altered group
CYSRT1	9q34.3	4.26	2.96	2.65	1.63	1.3	0.0002284	0.0005785	Altered group
PRSS22	16p13.3	2.86	1.56	2.76	1.97	1.3	0.0004419	0.001064	Altered group
OTX1	2p15	5.79	4.5	1.61	1.77	1.29	4.46e-08	2.14e-07	Altered group
HECTD2-AS1	10q23.32	6.09	4.8	2.32	2.19	1.29	5.989e-05	0.0001677	Altered group
HSPB8	12q24.23	9.13	7.84	2.5	2.4	1.29	0.0001827	0.0004703	Altered group
IRX6	16q12.2	7.96	6.67	2.73	2.69	1.29	0.0005678	0.00134	Altered group
NEURL1	10q24.33	4.9	3.61	2.79	2.07	1.29	0.0005687	0.001342	Altered group
CEACAM6	19q13.2	3	1.72	3.2	2.34	1.29	0.00246	0.005192	Altered group
MIR205HG	1q32.2	2.31	1.02	3.32	2.14	1.29	0.003068	0.006358	Altered group
SLC25A10	17q25.3	9.33	8.06	1.01	0.96	1.28	2.9e-15	1.81e-13	Altered group
ACTL10	20q11.22	6	4.73	1.06	1.18	1.28	3.35e-14	1.16e-12	Altered group
CITED4	1p34.2	6.95	5.68	1.79	1.77	1.28	6.3e-07	2.463e-06	Altered group
GPRC5A	12p13.1	8.39	7.11	2.3	2.45	1.28	7.51e-05	0.000207	Altered group
C1QL4	12q13.12	5.18	3.9	2.36	2.13	1.28	7.938e-05	0.0002177	Altered group
CRABP2	1q23.1	8.22	6.94	2.83	2.15	1.28	0.000753	0.001741	Altered group
RDH12	14q24.1	4.78	3.5	2.98	2.29	1.28	0.00129	0.002863	Altered group
CST6	11q13.1	3.21	1.94	3.28	2.34	1.28	0.003223	0.006644	Altered group
KLK9	19q13.41	2.08	0.8	3.61	2.02	1.28	0.006496	0.0126	Altered group
SPRR2G	1q21.3	2.72	1.44	4.49	2.85	1.28	0.0278	0.0472	Altered group
EIF6	20q11.22	12.72	11.45	0.36	0.44	1.27	3.99e-45	7.99e-41	Altered group
DIPK1B	9q34.3	10.36	9.09	1.38	1.57	1.27	9.3e-10	6.36e-09	Altered group
RMRP	9p13.3	4.78	3.52	1.78	1.37	1.27	4.31e-07	1.736e-06	Altered group
DLGAP3	1p34.3	4.22	2.94	1.87	1.35	1.27	1.126e-06	4.208e-06	Altered group
ALDH3A1	17p11.2	4.37	3.1	2.63	2.06	1.27	0.0003365	0.0008282	Altered group
TINCR	19p13.3	6.16	4.89	2.88	2.4	1.27	0.001069	0.002411	Altered group
GDPD5	11q13.4-q13.5	10.27	9.02	1.36	1.24	1.26	4.44e-10	3.33e-09	Altered group
FBXO2	1p36.22	7.77	6.51	1.94	1.87	1.26	3.98e-06	1.351e-05	Altered group
LINC00052	15q25.3	2.8	1.54	2.81	1.9	1.26	0.000763	0.001762	Altered group
PPL	16p13.3	8.06	6.8	2.88	2.61	1.26	0.001243	0.002769	Altered group
RHOD	11q13.2	6.48	5.22	2.95	2.43	1.26	0.001482	0.003251	Altered group
PODXL2	3q21.3	10.82	9.58	1.44	1.56	1.25	4.95e-09	2.89e-08	Altered group
ADIRF	10q23.2	6.63	5.38	2.18	1.74	1.25	3.043e-05	8.944e-05	Altered group
PCSK1N	Xp11.23	4.91	3.66	2.85	2.59	1.25	0.001244	0.00277	Altered group
MAL	2q11.1	8.3	7.04	2.91	2.87	1.25	0.00167	0.003628	Altered group
EPN3	17q21.33	2.74	1.49	3.3	2	1.25	0.003776	0.007678	Altered group
WFDC5	20q13.12	2.14	0.9	3.69	2.23	1.25	0.00949	0.0179	Altered group
MRPL41	9q34.3	10.5	9.25	1.03	0.91	1.24	2.58e-14	9.32e-13	Altered group
LRFN1	19q13.2	7.75	6.51	1.34	1.34	1.24	5.7e-10	4.16e-09	Altered group
FUT3	19p13.3	3.27	2.03	2.77	1.95	1.24	0.0007844	0.001808	Altered group
WNT7B	22q13.31	3.43	2.18	3.07	2.34	1.24	0.002381	0.005036	Altered group
ATP5F1D	19p13.3	11.43	10.2	0.98	0.9	1.23	6.22e-15	3.12e-13	Altered group
TSPO	22q13.2	12.79	11.56	1.03	0.88	1.23	3.27e-14	1.14e-12	Altered group
HSPB1P1	9q21.13	9.92	8.69	1.09	0.83	1.23	3.81e-13	8.14e-12	Altered group
WNT11	11q13.5	4.41	3.18	2.22	1.78	1.23	5.19e-05	0.0001468	Altered group
GRB7	17q12	3.01	1.78	2.74	1.79	1.23	0.0007441	0.001722	Altered group
IRX1	5p15.33	4.28	3.05	2.89	2.46	1.23	0.001617	0.003523	Altered group
GLB1L2	11q25	6.93	5.7	2.95	3.03	1.23	0.002312	0.004903	Altered group
MLANA	9p24.1	13.32	12.09	2.88	3.84	1.23	0.002787	0.005823	Altered group
MMP24	20q11.22	8.95	7.73	0.84	0.82	1.22	3.86e-18	1.98e-15	Altered group
SMIM1	1p36.32	5.9	4.68	1.69	1.59	1.22	4.68e-07	1.875e-06	Altered group
MFAP2	1p36.13	9.66	8.44	1.63	2.39	1.22	7.75e-07	2.978e-06	Altered group
B3GNT4	12q24.31	3.2	1.98	1.97	1.37	1.22	6.662e-06	2.173e-05	Altered group
C6ORF132	6p21.1	3.88	2.66	2.49	1.67	1.22	0.0002527	0.0006358	Altered group
PCSK9	1p32.3	3.93	2.71	2.92	2.39	1.22	0.001812	0.003909	Altered group
TMPRSS4	11q23.3	2.54	1.31	3.28	2.13	1.22	0.004488	0.008996	Altered group
ACP7	19q13.2	3.36	2.14	3.24	2.62	1.22	0.004678	0.009348	Altered group
AAMDC	11q14.1	8.69	7.48	1.42	0.9	1.21	3.92e-09	2.34e-08	Altered group
N4BP3	5q35.3	7.44	6.23	1.46	1.47	1.21	1.75e-08	9.09e-08	Altered group
C11ORF96	11p11.2	10.26	9.05	1.52	1.33	1.21	3.38e-08	1.66e-07	Altered group
MC1R	16q24.3	10.68	9.48	1.92	1.49	1.21	5.799e-06	1.915e-05	Altered group
PTGES	9q34.11	7.87	6.66	2.11	1.99	1.21	3.692e-05	0.0001071	Altered group
SLC27A3	1q21.3	10.78	9.58	2.28	1.91	1.21	0.0001087	0.0002898	Altered group
CRYBG2	1p36.11	3.01	1.8	3.09	1.84	1.21	0.002804	0.005854	Altered group
TNS4	17q21.2	4.28	3.07	3.63	2.44	1.21	0.0109	0.0203	Altered group
TPRN	9q34.3	9.91	8.71	0.94	0.86	1.2	2.14e-15	1.48e-13	Altered group
NDUFS8	11q13.2	11.63	10.42	1.02	0.82	1.2	6.49e-14	1.91e-12	Altered group
STARD10	11q13.4	9.79	8.59	1.32	0.9	1.2	6.2e-10	4.47e-09	Altered group
ANKRD9	14q32.31	8.07	6.87	1.4	1.29	1.2	4.79e-09	2.8e-08	Altered group
SLC7A5	16q24.2	14.45	13.25	1.5	1.42	1.2	3.21e-08	1.58e-07	Altered group
CCDC184	12q13.11	5.17	3.96	1.96	1.72	1.2	9.79e-06	3.105e-05	Altered group
SOX15	17p13.1	4.91	3.71	2.37	1.58	1.2	0.0001716	0.0004444	Altered group
PLAAT1	3q29	3.82	2.61	2.55	2.39	1.2	0.0005408	0.001281	Altered group
SPINK5	5q32	4.85	3.65	3.88	3.23	1.2	0.0196	0.0345	Altered group
KPRP	1q21.3	2.35	1.15	3.99	2.54	1.2	0.0206	0.0361	Altered group
HSPB1	7q11.23	14.37	13.18	1.15	0.89	1.19	7.5e-12	9.65e-11	Altered group
ASPG	14q32.33	2.31	1.11	2.44	1.47	1.19	0.0002505	0.0006306	Altered group
EPPK1	8q24.3	4.46	3.28	2.79	1.93	1.19	0.001347	0.002981	Altered group
TMEM184A	7p22.3	3.63	2.45	2.83	2	1.19	0.001582	0.003454	Altered group
ALOXE3	17p13.1	2.82	1.63	3.01	1.95	1.19	0.002615	0.005491	Altered group
MUCL1	12q13.2	2.21	1.02	3.06	2.24	1.19	0.00335	0.006881	Altered group
SDR16C5	8q12.1	2.7	1.5	3.16	2.21	1.19	0.004187	0.008449	Altered group
DEFB1	8p23.1	2.85	1.66	3.31	2.21	1.19	0.006162	0.012	Altered group
CASP14	19p13.12	2.14	0.95	4	2.57	1.19	0.022	0.0383	Altered group
LMTK3	19q13.33	4.6	3.42	1.9	1.61	1.18	8.35e-06	2.679e-05	Altered group
LHB	19q13.33	3.85	2.68	2	1.68	1.18	1.983e-05	6.014e-05	Altered group
RTN4R	22q11.21	8.41	7.24	2.12	1.85	1.18	5.467e-05	0.0001541	Altered group
TPPP	5p15.33	8.34	7.17	2.11	2.02	1.18	5.938e-05	0.0001663	Altered group
MSC	8q13.3	9.75	8.56	2.21	1.91	1.18	9.755e-05	0.0002628	Altered group
CHGA	14q32.12	3.74	2.56	2.3	2.12	1.18	0.0001894	0.0004862	Altered group
ST6GALNAC1	17q25.1	3.9	2.71	2.58	2.01	1.18	0.0006326	0.001482	Altered group
PRR5-ARHGAP8	22q13.31	2.48	1.3	2.75	1.92	1.18	0.00124	0.002762	Altered group
GJB5	1p34.3	2.82	1.64	3.29	1.99	1.18	0.005959	0.0117	Altered group
TPPP3	16q22.1	8.39	7.21	1.39	1.32	1.17	7.53e-09	4.22e-08	Altered group
RPPH1	14q11.2	5.13	3.96	1.57	1.21	1.17	1.44e-07	6.33e-07	Altered group
KCNIP3	2q11.1	8.93	7.76	1.82	1.68	1.17	5.069e-06	1.692e-05	Altered group
RASIP1	19q13.33	8.76	7.59	2.09	1.72	1.17	4.452e-05	0.0001275	Altered group
MAPK8IP2	22q13.33	8.42	7.26	2.39	2.28	1.17	0.0003883	0.0009443	Altered group
TYR	11q14.3	13.62	12.45	2.62	3.6	1.17	0.001883	0.00405	Altered group
IRX2	5p15.33	4.93	3.76	2.85	2.62	1.17	0.002532	0.005331	Altered group
ADCY2	5p15.31	6.19	5.02	3.28	3.49	1.17	0.00906	0.0171	Altered group
TUBB4B	9q34.3	13.19	12.04	0.83	0.72	1.16	3.66e-17	8.05e-15	Altered group
PTRH1	9q34.11	8.57	7.41	1.07	0.86	1.16	1.69e-12	2.74e-11	Altered group
SLC39A4	8q24.3	9.57	8.41	1.14	1.26	1.16	3.3e-11	3.39e-10	Altered group
LRRC73	6p21.1	4.94	3.79	1.59	1.64	1.16	4.2e-07	1.699e-06	Altered group
ATG9B	7q36.1	5.48	4.33	1.71	1.52	1.16	1.689e-06	6.106e-06	Altered group
CKB	14q32.33	9.72	8.56	1.84	1.94	1.16	8.515e-06	2.727e-05	Altered group
EPHX1	1q42.12	11.69	10.54	1.96	1.34	1.16	1.556e-05	4.795e-05	Altered group
TNNI3	19q13.42	3.1	1.93	2.16	1.95	1.16	9.242e-05	0.00025	Altered group
FOXQ1	6p25.3	2.86	1.7	2.53	1.85	1.16	0.0006171	0.001449	Altered group
ELF3	1q32.1	3.86	2.69	2.86	1.91	1.16	0.002071	0.004425	Altered group
LINC00520	14q22.3	6.84	5.68	3.13	3.21	1.16	0.006533	0.0127	Altered group
ENDOG	9q34.11	8.4	7.25	0.96	0.77	1.15	2.82e-14	1e-12	Altered group
MIF	22q11.23	14	12.86	1.15	1.16	1.15	5.02e-11	4.9e-10	Altered group
DPP7	9q34.3	12.84	11.69	1.22	0.95	1.15	2.03e-10	1.67e-09	Altered group
COMTD1	10q22.2	7.6	6.45	1.3	1.17	1.15	1.97e-09	1.25e-08	Altered group
PLEK2	14q23.3-q24.1	6.98	5.83	1.95	1.85	1.15	2.266e-05	6.819e-05	Altered group
NKAIN1	1p35.2	6.18	5.03	2	2.14	1.15	4.538e-05	0.0001298	Altered group
FOXN1	17q11.2	1.85	0.7	3	1.73	1.15	0.003275	0.006743	Altered group
GJB3	1p34.3	3.51	2.37	3.52	2.36	1.15	0.0128	0.0236	Altered group
LY6G6C	6p21.33	2.33	1.19	3.8	2.34	1.15	0.0199	0.0351	Altered group
EMP3	19q13.33	12.78	11.64	1.11	1	1.14	1.44e-11	1.67e-10	Altered group
TMEM160	19q13.32	7.48	6.34	1.21	0.95	1.14	1.83e-10	1.52e-09	Altered group
CDC42EP1	22q13.1	11.02	9.88	1.37	1.47	1.14	1.65e-08	8.62e-08	Altered group
CPLX1	4p16.3	5.21	4.07	1.52	1.52	1.14	2.08e-07	8.88e-07	Altered group
RAP1GAP	1p36.12	10.02	8.88	1.6	1.83	1.14	9.11e-07	3.462e-06	Altered group
DUSP15	20q11.21	6.77	5.63	2.01	2.1	1.14	5.287e-05	0.0001493	Altered group
BEGAIN	14q32.2	6.23	5.09	2.34	2.05	1.14	0.0003385	0.0008328	Altered group
CEACAM5	19q13.2	2.59	1.45	3.08	2.15	1.14	0.004783	0.009544	Altered group
PKLR	1q22	5.38	4.24	3.39	3.11	1.14	0.012	0.0222	Altered group
TMEM40	3p25.2	2.4	1.26	3.57	2.18	1.14	0.0139	0.0252	Altered group
ECE2	3q27.1	8.28	7.15	0.81	0.77	1.13	3.83e-17	8.06e-15	Altered group
DNLZ	9q34.3	8.35	7.22	0.89	0.92	1.13	2.81e-15	1.79e-13	Altered group
PPDPF	20q13.33	12.68	11.55	1.1	0.89	1.13	1.32e-11	1.56e-10	Altered group
S100A11	1q21.3	13.72	12.59	1.16	0.86	1.13	7.28e-11	6.75e-10	Altered group
ALG1L	3q21.2	4.02	2.89	1.28	1.13	1.13	1.58e-09	1.03e-08	Altered group
FAM83H	8q24.3	10.64	9.51	1.43	1.34	1.13	4.9e-08	2.33e-07	Altered group
GDF1	19p13.11	7.54	6.41	2.17	2.05	1.13	0.0001517	0.0003965	Altered group
GABRB3	15q12	5.68	4.55	2.89	3.01	1.13	0.004426	0.008885	Altered group
FERMT1	20p12.3	3.63	2.5	3.01	2.47	1.13	0.004909	0.009771	Altered group
GAL	11q13.2	3.9	2.77	3.06	2.55	1.13	0.005636	0.0111	Altered group
HCFC1R1	16p13.3	10.75	9.63	1.01	0.81	1.12	7.33e-13	1.39e-11	Altered group
HSD11B2	16q22.1	5.25	4.13	1.54	1.48	1.12	3.84e-07	1.566e-06	Altered group
ABCD1	Xq28	11.6	10.48	1.71	1.28	1.12	2.135e-06	7.59e-06	Altered group
CYB5R2	11p15.4	8.05	6.93	1.7	2.28	1.12	7.528e-06	2.435e-05	Altered group
RASD1	17p11.2	7.23	6.11	1.88	1.91	1.12	2.348e-05	7.051e-05	Altered group
CRLF1	19p12	4.77	3.65	2.52	2.31	1.12	0.001098	0.002473	Altered group
MAP7D2	Xp22.12	5.37	4.25	2.88	2.71	1.12	0.004018	0.008128	Altered group
UCHL1	4p13	7.04	5.91	3.12	2.55	1.12	0.006868	0.0133	Altered group
LAD1	1q32.1	7.34	6.23	3.37	2.52	1.12	0.012	0.0221	Altered group
TGM1	14q12	4.54	3.41	3.7	2.34	1.12	0.0194	0.0342	Altered group
MFSD2B	2p23.3	7.13	6.02	0.88	1.03	1.11	4.27e-15	2.41e-13	Altered group
EXOSC4	8q24.3	10.82	9.71	0.89	0.81	1.11	5.81e-15	3.01e-13	Altered group
MAD1L1	7p22.3	11.58	10.48	1	1	1.11	1.02e-12	1.82e-11	Altered group
PKMYT1	16p13.3	9.95	8.84	1.08	1.12	1.11	1.45e-11	1.68e-10	Altered group
DGCR6	22q11.21	9.57	8.47	1.23	0.9	1.11	7.34e-10	5.15e-09	Altered group
HPDL	1p34.1	7.68	6.57	1.31	1.65	1.11	1.6e-08	8.39e-08	Altered group
LGALS1	22q13.1	14.5	13.39	1.49	1.23	1.11	1.52e-07	6.67e-07	Altered group
FAM131C	1p36.13	2.54	1.43	1.83	1.41	1.11	9.795e-06	3.106e-05	Altered group
HBA2	16p13.3	7.57	6.46	2.17	2.08	1.11	0.0002135	0.0005438	Altered group
RTBDN	19p13.13	2.79	1.69	2.37	1.74	1.11	0.0005013	0.001195	Altered group
ATP1A3	19q13.2	5.55	4.44	2.55	2.32	1.11	0.001293	0.002871	Altered group
EEF1A2	20q13.33	6.48	5.37	2.82	3.02	1.11	0.004247	0.008558	Altered group
SCNN1B	16p12.2-p12.1	3.74	2.62	3.08	2.17	1.11	0.005967	0.0117	Altered group
TTLL12	22q13.2	11.65	10.55	0.84	0.79	1.1	7.73e-16	7.06e-14	Altered group
PEMT	17p11.2	9.65	8.55	1.02	0.77	1.1	2.07e-12	3.24e-11	Altered group
GCAT	22q13.1	9.99	8.89	1.02	1	1.1	2.63e-12	3.97e-11	Altered group
TRAPPC5	19p13.2	10.13	9.03	1.11	0.9	1.1	4.63e-11	4.56e-10	Altered group
ATOX1	5q33.1	11.54	10.43	1.15	0.95	1.1	1.38e-10	1.19e-09	Altered group
MAP1LC3A	20q11.22	9.21	8.11	1.14	1.4	1.1	2.88e-10	2.26e-09	Altered group
HES4	1p36.33	5.74	4.64	1.78	1.66	1.1	1.003e-05	3.174e-05	Altered group
RIPK4	21q22.3	9.66	8.56	2.06	2.54	1.1	0.0001905	0.0004888	Altered group
CCL18	17q12	8.43	7.32	2.41	2.31	1.1	0.0008313	0.001907	Altered group
PAK6	15q15.1	5.68	4.58	2.59	2.38	1.1	0.001745	0.003778	Altered group
CLIC3	9q34.3	4.67	3.58	2.98	2.13	1.1	0.005228	0.0104	Altered group
RPS28	19p13.2	8.34	7.24	2.93	2.74	1.1	0.005572	0.011	Altered group
CST2	20p11.21	4.65	3.55	2.97	3.18	1.1	0.007182	0.0138	Altered group
WFDC1	16q24.1	6.56	5.46	3.05	2.99	1.1	0.007737	0.0148	Altered group
GRHL3	1p36.11	3.29	2.19	3.27	2.15	1.1	0.009782	0.0184	Altered group
CWH43	4p11	2.08	0.98	3.27	2.16	1.1	0.0101	0.0189	Altered group
PAFAH1B3	19q13.1	10.62	9.53	0.8	0.82	1.09	1.02e-16	1.69e-14	Altered group
MRPS2	9q34.3	10.97	9.88	0.88	0.72	1.09	6.98e-15	3.42e-13	Altered group
LRFN4	11q13.2	9.69	8.6	1.01	1.21	1.09	3.72e-12	5.31e-11	Altered group
TECR	19p13.12	11.93	10.84	1.06	0.64	1.09	1.04e-11	1.28e-10	Altered group
LRRC75B	22q11.23	7.27	6.17	1.49	1.36	1.09	2.59e-07	1.091e-06	Altered group
MGMT	10q26.3	8.17	7.08	1.63	1.58	1.09	2.535e-06	8.904e-06	Altered group
RYR1	19q13.2	7.74	6.65	2.23	2.14	1.09	0.0003959	0.0009614	Altered group
PLPP2	19p13.3	7.91	6.82	2.49	2.36	1.09	0.001343	0.002972	Altered group
GRHL2	8q22.3	2.42	1.33	2.87	2.1	1.09	0.003997	0.008089	Altered group
C20ORF27	20p13	11.25	10.16	0.76	0.66	1.08	1.23e-17	4.16e-15	Altered group
RANGAP1	22q13.2	12.66	11.58	0.79	0.62	1.08	7.16e-17	1.3e-14	Altered group
GALK1	17q25.1	10.24	9.16	0.96	0.84	1.08	5e-13	1.02e-11	Altered group
SCAND1	20q11.23	10.89	9.82	0.97	0.87	1.08	6.72e-13	1.29e-11	Altered group
PLTP	20q13.12	13.27	12.19	1.1	1.1	1.08	6.83e-11	6.38e-10	Altered group
AVPI1	10q24.2	10.2	9.12	1.58	1.33	1.08	1.119e-06	4.181e-06	Altered group
PRG2	11q12.1	5.24	4.16	1.91	1.67	1.08	4.08e-05	0.0001174	Altered group
GLIS1	1p32.3	3.44	2.36	1.93	1.66	1.08	4.96e-05	0.0001408	Altered group
SHB	9p13.1	8.45	7.36	1.94	1.76	1.08	5.341e-05	0.0001507	Altered group
SLC8A2	19q13.32	3.72	2.63	2.1	1.58	1.08	0.0001377	0.0003613	Altered group
FOXF2	6p25.3	6.94	5.86	2.22	2.24	1.08	0.0004318	0.00104	Altered group
YBX2	17p13.1	4.06	2.97	2.29	1.87	1.08	0.000458	0.001099	Altered group
NKPD1	19q13.32	3.9	2.82	2.3	1.69	1.08	0.0004854	0.00116	Altered group
DYNLRB1	20q11.22	12.34	11.27	0.65	0.57	1.07	6.15e-21	2.05e-17	Altered group
RPP21	6p22.1	9.52	8.46	0.66	0.66	1.07	1.71e-20	4.9e-17	Altered group
METTL26	16p13.3	10.29	9.21	0.84	0.7	1.07	2.15e-15	1.48e-13	Altered group
NSMF	9q34.3	11.23	10.16	0.94	0.84	1.07	2.27e-13	5.27e-12	Altered group
MACROD1	11q13.1	8.58	7.51	1.56	1.36	1.07	1.028e-06	3.866e-06	Altered group
CDC42BPG	11q13.1	6.28	5.21	2.21	2.22	1.07	0.0004642	0.001113	Altered group
TTC39A	1p32.3	8.07	7	2.86	2.8	1.07	0.005814	0.0114	Altered group
CIDEA	18p11.21	2.28	1.22	2.94	2.01	1.07	0.005875	0.0115	Altered group
PLA2G3	22q12.2	1.92	0.85	3.03	1.72	1.07	0.006775	0.0131	Altered group
LCE1C	1q21.3	1.97	0.9	3.51	2.15	1.07	0.0189	0.0335	Altered group
PEX16	11p11.2	9.95	8.88	0.66	0.65	1.06	2.64e-20	5.87e-17	Altered group
RPL28	19q13.42	15.07	14.01	0.83	0.75	1.06	2.17e-15	1.48e-13	Altered group
CLN6	15q23	11.85	10.79	1.06	0.71	1.06	2.08e-11	2.29e-10	Altered group
HSD17B8	6p21.32	8.66	7.6	1.04	1.05	1.06	2.15e-11	2.35e-10	Altered group
HAGHL	16p13.3	9.14	8.09	1.26	1.36	1.06	1.26e-08	6.75e-08	Altered group
PRR7	5q35.3	8.12	7.06	1.35	1.37	1.06	6.63e-08	3.09e-07	Altered group
GAMT	19p13.3	9.44	8.37	1.36	1.46	1.06	8.19e-08	3.75e-07	Altered group
TMEM52	1p36.33	4.07	3.01	1.43	1.59	1.06	3.77e-07	1.54e-06	Altered group
C16ORF74	16q24.1	6.53	5.48	1.73	1.84	1.06	1.577e-05	4.852e-05	Altered group
ANKRD53	2p13.3	5.22	4.15	2.03	1.69	1.06	0.0001225	0.000324	Altered group
UPK1A	19q13.12	3.5	2.44	2.15	1.55	1.06	0.000239	0.0006031	Altered group
KCNN1	19p13.11	4.18	3.11	2.28	2.1	1.06	0.0006276	0.001472	Altered group
AMER2	13q12.13	2.11	1.05	2.54	1.74	1.06	0.001656	0.003602	Altered group
SLC6A17	1p13.3	10.24	9.18	2.51	3.06	1.06	0.00269	0.005636	Altered group
SCUBE1	22q13.2	3.36	2.3	2.68	2.11	1.06	0.003021	0.006265	Altered group
DLX3	17q21.33	3.47	2.41	2.69	2.06	1.06	0.003116	0.006449	Altered group
IGSF9	1q23.2	3.65	2.59	2.78	2.16	1.06	0.004136	0.008351	Altered group
WFDC12	20q13.12	1.76	0.71	3.54	2.02	1.06	0.0208	0.0365	Altered group
CRCT1	1q21.3	2.04	0.98	3.66	2.17	1.06	0.0256	0.0439	Altered group
MCAT	22q13.2	9.59	8.54	0.76	0.59	1.05	4.67e-17	9.44e-15	Altered group
TMEM147	19q13.12	12.2	11.16	0.83	0.93	1.05	5.06e-15	2.7e-13	Altered group
AGAP2-AS1	12q14.1	10.1	9.04	1.03	1.09	1.05	2.25e-11	2.43e-10	Altered group
SYNGR1	22q13.1	11.63	10.58	1.26	1.12	1.05	8.84e-09	4.9e-08	Altered group
TUBB3	16q24.3	12.06	11.01	1.26	1.45	1.05	1.99e-08	1.02e-07	Altered group
CSTB	21q22.3	13.12	12.07	1.34	1.07	1.05	5.03e-08	2.39e-07	Altered group
CHCHD10	22q11.23	9.98	8.92	1.41	1.37	1.05	1.95e-07	8.39e-07	Altered group
FSTL3	19p13.3	9.94	8.89	1.44	1.36	1.05	3.43e-07	1.414e-06	Altered group
AHRR	5p15.33	7.2	6.15	1.56	1.8	1.05	3.294e-06	1.136e-05	Altered group
TBX1	22q11.21	3.97	2.92	2.03	1.88	1.05	0.0001841	0.0004737	Altered group
KLK4	19q13.41	2.87	1.83	2.41	1.93	1.05	0.001208	0.002695	Altered group
ADAM11	17q21.31	6.39	5.33	2.43	2	1.05	0.001264	0.002812	Altered group
IRX4	5p15.33	2.03	0.98	2.54	1.65	1.05	0.001678	0.003645	Altered group
SCGB1D2	11q12.3	2.26	1.21	2.66	1.92	1.05	0.002791	0.00583	Altered group
PGLYRP4	1q21.3	1.79	0.74	3.03	1.73	1.05	0.007933	0.0151	Altered group
HIF3A	19q13.32	4.25	3.2	3.31	2.55	1.05	0.0158	0.0284	Altered group
TGM3	20p13	3.03	1.98	3.36	2.41	1.05	0.0175	0.0311	Altered group
SERPINB13	18q21.33	2.46	1.42	3.64	2.54	1.05	0.0272	0.0463	Altered group
ROMO1	20q11.22	10.82	9.77	0.7	0.72	1.04	1.2e-18	1.15e-15	Altered group
MRPL2	6p21.1	10.52	9.47	0.73	0.57	1.04	1.26e-17	4.19e-15	Altered group
NOC4L	12q24.33	10.02	8.98	0.75	0.67	1.04	4.32e-17	8.91e-15	Altered group
GADD45GIP1	19p13.13	10.97	9.92	0.81	0.68	1.04	1.47e-15	1.12e-13	Altered group
MRPL23	11p15.5	10.51	9.47	0.86	0.67	1.04	1.49e-14	5.98e-13	Altered group
NDUFB7	19p13.12	11.46	10.41	0.87	0.73	1.04	2.95e-14	1.05e-12	Altered group
AK1	9q34.11	10.34	9.3	0.93	0.75	1.04	5.48e-13	1.09e-11	Altered group
SLC27A4	9q34.11	11.01	9.97	0.98	0.7	1.04	3.57e-12	5.14e-11	Altered group
CDIP1	16p13.3	11	9.96	0.98	0.78	1.04	3.7e-12	5.3e-11	Altered group
STK32C	10q26.3	8.52	7.48	1.01	1.09	1.04	1.97e-11	2.18e-10	Altered group
MAPK8IP1	11p11.2	8.69	7.65	1.22	1.37	1.04	1.05e-08	5.74e-08	Altered group
TSKU	11q13.5	10.54	9.5	1.39	1.43	1.04	2.18e-07	9.3e-07	Altered group
TMEM54	1p35.1	9.86	8.82	1.57	1.52	1.04	2.893e-06	1.008e-05	Altered group
AHNAK2	14q32.33	10.66	9.63	2.3	2.29	1.04	0.001035	0.00234	Altered group
S100A12	1q21.3	2.25	1.21	2.5	1.53	1.04	0.001645	0.00358	Altered group
KDF1	1p36.11	2.89	1.85	2.49	1.86	1.04	0.001715	0.00372	Altered group
APCDD1	18p11.22	8.92	7.88	2.67	2.23	1.04	0.003663	0.00747	Altered group
SSNA1	9q34.3	10.82	9.79	0.82	0.64	1.03	4.89e-15	2.62e-13	Altered group
CCDC124	19p13.11	11.46	10.42	0.88	0.68	1.03	6.27e-14	1.86e-12	Altered group
PHPT1	9q34.3	11.21	10.17	0.98	0.78	1.03	4.83e-12	6.63e-11	Altered group
SLC25A1	22q11.21	11.53	10.51	1	0.73	1.03	9.14e-12	1.15e-10	Altered group
EIF4EBP1	8p11.23	11.44	10.41	1.05	0.93	1.03	7.13e-11	6.62e-10	Altered group
ALG8	11q14.1	11.04	10.01	1.21	0.75	1.03	3.43e-09	2.08e-08	Altered group
CIB2	15q25.1	8.44	7.41	1.25	1.26	1.03	2.08e-08	1.06e-07	Altered group
TCF15	20p13	3.94	2.91	1.73	1.51	1.03	1.774e-05	5.423e-05	Altered group
HR	8p21.3	10.14	9.11	2.08	2.18	1.03	0.0003565	0.0008733	Altered group
CASKIN1	16p13.3	5.39	4.36	2.09	2.31	1.03	0.0004469	0.001074	Altered group
MAGED4	Xp11.22	6.9	5.87	2.11	2.33	1.03	0.0004504	0.001082	Altered group
ALOX15B	17p13.1	5.17	4.14	2.25	2.08	1.03	0.0008266	0.001897	Altered group
ACTL8	1p36.13	2.62	1.59	2.28	2.03	1.03	0.0008818	0.002015	Altered group
RIMS4	20q13.12	4.89	3.86	2.44	2.29	1.03	0.001935	0.004152	Altered group
CLDN4	7q11.23	5.29	4.26	2.97	2.12	1.03	0.008379	0.0159	Altered group
HCG4	6p22.1	6.61	5.58	2.91	2.69	1.03	0.008463	0.0161	Altered group
PLA2G4E	15q15.1	1.77	0.75	3.06	1.89	1.03	0.0101	0.0189	Altered group
RDH8	19p13.2	3.85	2.82	3.21	2.93	1.03	0.0168	0.0301	Altered group
NTHL1	16p13.3	9.43	8.41	0.63	0.68	1.02	2.02e-20	5.05e-17	Altered group
BRMS1	11q13.2	11.04	10.02	0.73	0.6	1.02	2.39e-17	5.99e-15	Altered group
PSENEN	19q13.12	10.95	9.92	0.81	0.6	1.02	3.13e-15	1.9e-13	Altered group
SF3A2	19p13.3	11.66	10.63	0.82	0.71	1.02	7.52e-15	3.62e-13	Altered group
HMGA1	6p21.31	13.37	12.35	0.81	1.01	1.02	8.85e-15	4.06e-13	Altered group
ALG3	3q27.1	11.46	10.45	0.83	0.63	1.02	1e-14	4.48e-13	Altered group
RNASEK	17p13.1	12.5	11.48	0.9	0.65	1.02	2.91e-13	6.51e-12	Altered group
SLX1B	16p11.2	9.99	8.97	0.92	0.78	1.02	7.08e-13	1.35e-11	Altered group
DCXR	17q25.3	10.58	9.57	0.93	0.77	1.02	1.36e-12	2.29e-11	Altered group
NQO2	6p25.2	10.06	9.05	0.98	0.85	1.02	8.1e-12	1.03e-10	Altered group
GSTZ1	14q24.3	9.67	8.65	1.19	0.86	1.02	3.08e-09	1.88e-08	Altered group
TRPV2	17p11.2	12.03	11.02	1.43	1.4	1.02	7.07e-07	2.736e-06	Altered group
C5ORF49	5p15.31	2.9	1.88	1.65	1.45	1.02	9.655e-06	3.064e-05	Altered group
LRP3	19q13.11	9.37	8.36	1.75	1.77	1.02	3.147e-05	9.223e-05	Altered group
TRIM7	5q35.3	5.94	4.92	1.99	1.64	1.02	0.0001668	0.0004327	Altered group
FGFR4	5q35.2	6.92	5.91	2.05	1.8	1.02	0.0002707	0.0006767	Altered group
ABCG4	11q23.3	3.13	2.11	2.1	1.34	1.02	0.0002934	0.0007303	Altered group
CD207	2p13.3	4.09	3.08	2.16	1.77	1.02	0.0004952	0.001182	Altered group
ENTPD2	9q34.3	3.29	2.27	2.37	2.22	1.02	0.001512	0.003312	Altered group
CYP4F22	19p13.12	2.81	1.78	3.46	2.09	1.02	0.0225	0.0392	Altered group
RUVBL2	19q13.33	12.08	11.07	0.57	0.62	1.01	7.5e-23	7.36e-19	Altered group
MRPL28	16p13.3	11.23	10.22	0.6	0.57	1.01	3.65e-21	1.46e-17	Altered group
YDJC	22q11.21	9.22	8.21	0.88	0.86	1.01	2.35e-13	5.41e-12	Altered group
CDT1	16q24.3	9.8	8.79	0.95	0.94	1.01	4.33e-12	6.05e-11	Altered group
NAXE	1q22	12.1	11.09	1.04	0.74	1.01	6.86e-11	6.4e-10	Altered group
C17ORF97	17p13.3	6.95	5.94	1.12	1.21	1.01	1.68e-09	1.08e-08	Altered group
ILVBL	19p13.12	12.12	11.1	1.19	0.91	1.01	4.45e-09	2.62e-08	Altered group
RIN1	11q13.2	9.16	8.15	1.34	1.08	1.01	1.22e-07	5.44e-07	Altered group
COX4I2	20q11.21	4.56	3.55	1.43	1.28	1.01	7.26e-07	2.803e-06	Altered group
MMP17	12q24.33	10.94	9.93	1.74	1.7	1.01	3.289e-05	9.615e-05	Altered group
EGFL8	6p21.32	9.47	8.46	1.79	1.95	1.01	5.874e-05	0.0001647	Altered group
TFR2	7q22.1	5.54	4.53	1.84	1.89	1.01	8.534e-05	0.0002327	Altered group
MISP	19p13.3	2.02	1	2.08	1.29	1.01	0.0002593	0.0006507	Altered group
TWIST2	2q37.3	4.34	3.33	2.2	1.9	1.01	0.0006963	0.00162	Altered group
SDC1	2p24.1	10.34	9.33	2.32	1.75	1.01	0.001138	0.002555	Altered group
IFI27	14q32.12	11.38	10.37	2.38	2.37	1.01	0.001922	0.004129	Altered group
PSORS1C2	6p21.33	2.76	1.75	2.64	1.8	1.01	0.00369	0.007519	Altered group
PGLYRP3	1q21.3	1.63	0.62	3.01	1.66	1.01	0.00967	0.0182	Altered group
TMEM45B	11q24.3	2.76	1.75	3.02	1.99	1.01	0.0101	0.019	Altered group
HBA1	16p13.3	4.4	3.39	3.03	2.8	1.01	0.0132	0.0242	Altered group
BNIPL	1q21.3	3.55	2.54	3.17	1.97	1.01	0.0146	0.0264	Altered group
SLC34A2	4p15.2	2.36	1.35	3.22	1.9	1.01	0.0153	0.0277	Altered group
DPM2	9q34.11	10.72	9.73	0.69	0.65	1	8.7e-18	3.35e-15	Altered group
NUBP2	16p13.3	11.14	10.14	0.72	0.71	1	3.57e-17	7.93e-15	Altered group
HSPBP1	19q13.42	10.96	9.95	0.76	0.68	1	4.77e-16	5.03e-14	Altered group
HRAS	11p15.5	10.31	9.31	0.83	0.71	1	2.96e-14	1.05e-12	Altered group
APRT	16q24.3	11.75	10.75	0.86	0.66	1	9.3e-14	2.56e-12	Altered group
G6PC3	17q21.31	12.05	11.05	0.86	0.7	1	9.61e-14	2.63e-12	Altered group
NT5DC2	3p21.1	11.2	10.21	0.87	0.95	1	3.52e-13	7.61e-12	Altered group
DGCR6L	22q11.21	10.87	9.88	0.97	0.73	1	1.18e-11	1.42e-10	Altered group
NDUFS7	19p13.3	11.27	10.26	0.99	0.86	1	1.9e-11	2.12e-10	Altered group
TMEM141	9q34.3	10.04	9.04	1.03	0.76	1	5.96e-11	5.71e-10	Altered group
BBLN	9q34.11	10.69	9.69	1.07	0.82	1	2.64e-10	2.1e-09	Altered group
SNX8	7p22.3	11.19	10.2	1.09	0.87	1	4.96e-10	3.67e-09	Altered group
LINC00634	22q13.2	3.87	2.87	1.33	1.2	1	1.56e-07	6.84e-07	Altered group
LDLRAD2	1p36.12	8.23	7.23	1.38	0.92	1	2.27e-07	9.63e-07	Altered group
SEPTIN5	22q11.21	9.71	8.71	1.35	1.45	1	3.32e-07	1.372e-06	Altered group
SCARB1	12q24.31	12.56	11.55	1.44	1.38	1	9.45e-07	3.579e-06	Altered group
FN3K	17q25.3	10.29	9.28	1.49	1.24	1	1.649e-06	5.976e-06	Altered group
SLC6A9	1p34.1	7.74	6.74	1.54	1.61	1	4.599e-06	1.545e-05	Altered group
IRX3	16q12.2	8.14	7.14	1.57	1.58	1	6.27e-06	2.057e-05	Altered group
C16ORF96	16p13.3	3.84	2.84	1.87	1.58	1	0.0001005	0.0002699	Altered group
HSD17B1	17q21.2	7.54	6.54	2.07	1.61	1	0.0003523	0.0008639	Altered group
ASS1	9q34.11	7.35	6.35	2.15	1.87	1	0.0006078	0.001429	Altered group
DUOXA2	15q21.1	1.85	0.85	2.45	1.34	1	0.001841	0.003967	Altered group
ABCC2	10q24.2	7.95	6.95	2.31	3	1	0.002498	0.005266	Altered group
MASP1	3q27.3	4.22	3.22	2.48	2.21	1	0.002671	0.0056	Altered group
SULT4A1	22q13.31	3.5	2.5	2.94	2.51	1	0.011	0.0204	Altered group
PRDM7	16q24.3	5.51	4.52	3.37	3.43	1	0.0289	0.049	Altered group
ZNRD2	11q13.1	9.35	8.37	0.67	0.68	0.99	1.83e-18	1.33e-15	Altered group
POLR2I	19q13.12	10.03	9.04	0.74	0.61	0.99	1.72e-16	2.46e-14	Altered group
MRPL12	17q25.3	11.49	10.49	0.75	0.7	0.99	3.03e-16	3.77e-14	Altered group
ARL2	11q13.1	11.94	10.95	0.8	0.74	0.99	1.04e-14	4.61e-13	Altered group
YIF1B	19q13.2	11.07	10.08	0.82	0.6	0.99	1.88e-14	7.25e-13	Altered group
MZT2A	2q21.1	9.79	8.8	1.01	0.98	0.99	6.85e-11	6.39e-10	Altered group
DUSP23	1q23.2	10.16	9.17	1.03	0.91	0.99	1.39e-10	1.19e-09	Altered group
TOM1	22q12.3	11.52	10.53	1.12	0.69	0.99	1.16e-09	7.8e-09	Altered group
MPST	22q12.3	10.15	9.16	1.19	1.35	0.99	1.9e-08	9.8e-08	Altered group
P3H3	12p13.31	9.49	8.5	1.41	1.69	0.99	1.583e-06	5.755e-06	Altered group
ZMYND10	3p21.31	4.71	3.71	1.56	1.38	0.99	5.491e-06	1.82e-05	Altered group
TMC4	19q13.42	4.81	3.82	1.55	1.44	0.99	5.783e-06	1.91e-05	Altered group
ZNF703	8p11.23	9.69	8.7	1.65	1.56	0.99	1.833e-05	5.594e-05	Altered group
SRRM3	7q11.23	7.28	6.28	1.69	1.79	0.99	3.043e-05	8.944e-05	Altered group
LDOC1	Xq27.1	7.47	6.48	2.02	2	0.99	0.0003707	0.0009052	Altered group
SLC1A4	2p14	11.78	10.8	2.08	1.38	0.99	0.0003774	0.0009199	Altered group
COL26A1	7q22.1	4.36	3.38	2.1	1.91	0.99	0.0005388	0.001276	Altered group
TM4SF19	3q29	5.33	4.33	2.2	2.47	0.99	0.001196	0.002672	Altered group
FAM166C	2p23.3	4.26	3.27	2.3	2.18	0.99	0.001629	0.003546	Altered group
SLC1A6	19p13.12	1.78	0.79	2.57	1.52	0.99	0.003232	0.006663	Altered group
C1ORF116	1q32.1	5.29	4.3	3.1	2.12	0.99	0.0149	0.027	Altered group
FAM25A	10q23.2	1.78	0.79	3.46	1.99	0.99	0.0258	0.0442	Altered group
ADRM1	20q13.33	12.44	11.45	0.67	0.63	0.98	2.6e-18	1.63e-15	Altered group
TRAPPC1	17p13.1	11.86	10.88	0.79	0.62	0.98	7.89e-15	3.74e-13	Altered group
TMEM102	17p13.1	8.47	7.49	0.87	0.73	0.98	3.53e-13	7.63e-12	Altered group
OCEL1	19p13.11	8.71	7.73	1.01	0.69	0.98	7.79e-11	7.14e-10	Altered group
ETV2	19q13.12	5.28	4.3	1.09	0.98	0.98	1.33e-09	8.78e-09	Altered group
NUDT14	14q32.33	9.54	8.56	1.11	0.9	0.98	1.56e-09	1.02e-08	Altered group
MFSD3	8q24.3	9.21	8.24	1.1	1	0.98	1.72e-09	1.11e-08	Altered group
NT5M	17p11.2	7.71	6.73	1.31	1.14	0.98	1.51e-07	6.6e-07	Altered group
RPP25	15q24.2	10.29	9.31	1.36	1.29	0.98	4.37e-07	1.76e-06	Altered group
CTF1	16p11.2	5.55	4.58	1.5	1.72	0.98	5.781e-06	1.91e-05	Altered group
TFAP2A	6p24.3	12.64	11.66	1.66	1.82	0.98	2.806e-05	8.296e-05	Altered group
HES6	2q37.3	9.72	8.73	1.7	1.57	0.98	3.224e-05	9.437e-05	Altered group
SYNGR3	16p13.3	5.62	4.63	1.75	1.7	0.98	5.262e-05	0.0001487	Altered group
ID1	20q11.21	7.8	6.82	1.77	1.46	0.98	5.268e-05	0.0001488	Altered group
NPB	17q25.3	3.14	2.16	1.89	1.49	0.98	0.0001414	0.0003708	Altered group
ARX	Xp21.3	3.06	2.08	2.36	2.03	0.98	0.001928	0.00414	Altered group
FBLL1	5q34	5.6	4.63	2.32	2.26	0.98	0.002073	0.004427	Altered group
GPRIN2	10q11.22	2.04	1.06	2.64	1.69	0.98	0.004713	0.009413	Altered group
ADRA2C	4p16.3	6.77	5.79	2.58	2.7	0.98	0.005386	0.0106	Altered group
EPHX3	19p13.12	3.97	2.99	3.16	2.07	0.98	0.017	0.0304	Altered group
SURF2	9q34.2	9.02	8.05	0.66	0.65	0.97	3.09e-18	1.75e-15	Altered group
ZNF593	1p36.11	9.99	9.02	0.71	0.71	0.97	6.56e-17	1.23e-14	Altered group
RPL18	19q13.33	14.67	13.71	0.77	0.74	0.97	6.14e-15	3.1e-13	Altered group
RTL8C	Xq26.3	12.02	11.05	0.8	0.73	0.97	1.36e-14	5.57e-13	Altered group
MVB12A	19p13.11	10.57	9.6	0.81	0.58	0.97	3.06e-14	1.07e-12	Altered group
SCO2	22q13.33	10.4	9.43	0.83	0.68	0.97	7.99e-14	2.27e-12	Altered group
TUBB2A	6p25.2	12.63	11.66	0.83	0.97	0.97	1.25e-13	3.25e-12	Altered group
HGH1	8q24.3	11.01	10.04	0.87	0.72	0.97	5.36e-13	1.07e-11	Altered group
INAFM1	19q13.32	7.94	6.96	0.95	0.75	0.97	1.42e-11	1.65e-10	Altered group
PPFIA3	19q13.33	9.23	8.26	1.11	1.11	0.97	3.44e-09	2.08e-08	Altered group
CENPM	22q13.2	8.83	7.86	1.19	1.02	0.97	1.88e-08	9.72e-08	Altered group
LIMS2	2q14.3	8.97	7.99	1.96	1.48	0.97	0.0002307	0.0005834	Altered group
PRSS27	16p13.3	5.72	4.75	2.09	1.44	0.97	0.0005197	0.001235	Altered group
B3GNT3	19p13.11	3.42	2.46	2.26	1.82	0.97	0.001408	0.003103	Altered group
C1ORF210	1p34.2	1.84	0.87	2.32	1.35	0.97	0.001544	0.003377	Altered group
PLEKHG6	12p13.31	3.01	2.04	2.47	1.58	0.97	0.002972	0.006177	Altered group
CSF3	17q21.1	1.97	1	2.61	1.69	0.97	0.004725	0.009433	Altered group
MRPS12	19q13.2	10.45	9.49	0.71	0.62	0.96	2.36e-16	3.11e-14	Altered group
CUTA	6p21.32	12.71	11.74	0.78	0.63	0.96	6.41e-15	3.2e-13	Altered group
RPL18A	19p13.11	12.24	11.28	0.85	0.74	0.96	3.21e-13	7.02e-12	Altered group
HOMER3	19p13.11	10.36	9.39	0.86	0.91	0.96	5.86e-13	1.15e-11	Altered group
RABAC1	19q13.2	11.61	10.65	0.9	0.75	0.96	2.57e-12	3.89e-11	Altered group
FHL3	1p34.3	10.02	9.06	0.93	0.71	0.96	6.65e-12	8.71e-11	Altered group
PAK4	19q13.2	11.48	10.52	0.94	0.7	0.96	1.37e-11	1.6e-10	Altered group
BAIAP2	17q25.3	11.43	10.47	0.94	0.89	0.96	1.93e-11	2.15e-10	Altered group
PDXP	22q13.1	10.71	9.75	0.99	0.77	0.96	6.46e-11	6.08e-10	Altered group
ZDHHC24	11q13.2	9.21	8.25	0.99	0.76	0.96	8.72e-11	7.89e-10	Altered group
ATP6V0C	16p13.3	13.27	12.31	1.04	0.71	0.96	3.09e-10	2.41e-09	Altered group
CCDC85B	11q13.1	9.54	8.58	1.16	1.16	0.96	1.71e-08	8.93e-08	Altered group
SPEF1	20p13	3.54	2.58	1.39	1.22	0.96	1.055e-06	3.959e-06	Altered group
VAX2	2p13.3	6.15	5.19	1.41	1.54	0.96	2.252e-06	7.973e-06	Altered group
NECTIN1	11q23.3	9.96	9.01	1.53	1.06	0.96	5.754e-06	1.901e-05	Altered group
VSIG10L	19q13.41	7.47	6.51	1.84	1.26	0.96	0.0001074	0.0002867	Altered group
ADPRHL1	13q34	4.95	3.99	2.03	1.68	0.96	0.0005062	0.001205	Altered group
KCNK7	11q13.1	3.77	2.81	2.13	1.36	0.96	0.000656	0.001532	Altered group
CXCR1	2q35	2.51	1.55	2.2	1.46	0.96	0.001027	0.002324	Altered group
FBXO27	19q13.2	6.21	5.25	2.21	2	0.96	0.001432	0.003153	Altered group
CCNO	5q11.2	6.16	5.21	2.2	2.26	0.96	0.001567	0.003424	Altered group
HS3ST6	16p13.3	1.48	0.53	2.45	1.29	0.96	0.002735	0.005723	Altered group
KCNJ12	17p11.2	5.74	4.78	2.48	2.43	0.96	0.004286	0.008629	Altered group
SP5	2q31.1	3.43	2.47	2.61	2.06	0.96	0.005548	0.0109	Altered group
TMEM125	1p34.2	2.47	1.51	2.66	1.67	0.96	0.006018	0.0118	Altered group
TGM5	15q15.2	2.36	1.4	2.77	1.85	0.96	0.008135	0.0155	Altered group
GSG1L	16p12.1	3.31	2.36	2.99	2.53	0.96	0.0161	0.0289	Altered group
TMEM132D	12q24.33	2.35	1.39	3.04	2.56	0.96	0.0177	0.0315	Altered group
PRAF2	Xp11.23	10.73	9.78	0.73	0.66	0.95	7.71e-16	7.06e-14	Altered group
MICOS13	19p13.3	10.6	9.66	0.76	0.69	0.95	7.6e-15	3.63e-13	Altered group
KLF16	19p13.3	10.35	9.4	0.81	0.71	0.95	6.37e-14	1.88e-12	Altered group
TEAD4	12p13.33	9.54	8.59	0.85	0.75	0.95	4.92e-13	1.01e-11	Altered group
SLC19A1	21q22.3	10.16	9.21	0.85	0.93	0.95	7.85e-13	1.47e-11	Altered group
YIF1A	11q13.2	11.15	10.2	0.87	0.59	0.95	9.42e-13	1.71e-11	Altered group
MCRIP1	17q25.3	11.99	11.04	0.87	0.73	0.95	1.1e-12	1.94e-11	Altered group
HIGD2A	5q35.2	11.27	10.31	0.87	0.7	0.95	1.17e-12	2.03e-11	Altered group
RPS15	19p13.3	13.45	12.5	0.89	0.78	0.95	2.19e-12	3.4e-11	Altered group
TUBA1C	12q13.12	12.96	12.01	0.89	0.79	0.95	3.82e-12	5.44e-11	Altered group
ALDOA	16p11.2	15.88	14.93	0.9	0.67	0.95	4.1e-12	5.79e-11	Altered group
NME4	16p13.3	12.13	11.18	0.96	0.74	0.95	2.98e-11	3.11e-10	Altered group
SAMM50	22q13.31	11.67	10.72	1.01	0.8	0.95	2.02e-10	1.66e-09	Altered group
FDXR	17q25.1	9.87	8.93	0.99	1.06	0.95	2.52e-10	2.01e-09	Altered group
JOSD2	19q13.33	9.82	8.87	1.03	0.87	0.95	3.88e-10	2.95e-09	Altered group
SH3BGRL3	1p36.11	13.28	12.33	1.03	0.93	0.95	4.95e-10	3.67e-09	Altered group
TK1	17q25.3	10.82	9.87	1.03	0.94	0.95	6.15e-10	4.44e-09	Altered group
BOP1	8q24.3	10.13	9.18	1.06	1.01	0.95	1.42e-09	9.33e-09	Altered group
CLCN7	16p13.3	13.62	12.67	1.18	0.94	0.95	2.11e-08	1.08e-07	Altered group
SOX18	20q13.33	7.78	6.84	1.19	1.09	0.95	4.15e-08	2e-07	Altered group
RBAKDN	7p22.1	3.54	2.59	1.8	1.64	0.95	0.0001242	0.0003282	Altered group
FAM180B	11p11.2	5.05	4.1	1.92	1.76	0.95	0.0002964	0.0007373	Altered group
SLC29A4	7p22.1	6.67	5.72	1.92	1.91	0.95	0.0003498	0.0008581	Altered group
SPATC1L	21q22.3	8.64	7.7	2.01	1.56	0.95	0.0004922	0.001175	Altered group
AATBC	21q22.3	5.42	4.47	2.15	1.75	0.95	0.0009564	0.002174	Altered group
FOXE1	9q22.33	2.53	1.58	2.6	1.88	0.95	0.005786	0.0114	Altered group
GABRA5	15q12	2.68	1.73	2.75	2.41	0.95	0.009687	0.0182	Altered group
IRF6	1q32.2	4.58	3.63	3.01	2.39	0.95	0.0163	0.0292	Altered group
ARHGEF4	2q21.1	5.7	4.74	3.07	2.38	0.95	0.0187	0.0331	Altered group
PLA2G4D	15q15.1	1.97	1.02	3.29	2.11	0.95	0.0263	0.045	Altered group
UBALD1	16p13.3	9.89	8.95	0.81	0.68	0.94	7.99e-14	2.27e-12	Altered group
PPP1R14B	11q13.1	11.24	10.3	0.82	0.76	0.94	1.71e-13	4.21e-12	Altered group
SLC52A2	8q24.3	11.72	10.78	0.82	0.76	0.94	1.92e-13	4.65e-12	Altered group
MTX1	1q22	10.66	9.72	0.86	0.56	0.94	7.6e-13	1.43e-11	Altered group
BSG	19p13.3	15.23	14.29	0.88	0.78	0.94	3.14e-12	4.6e-11	Altered group
ZNF358	19p13.2	11.24	10.3	0.9	0.78	0.94	7.54e-12	9.69e-11	Altered group
PAXX	9q34.3	9.44	8.5	0.94	0.79	0.94	3.42e-11	3.49e-10	Altered group
SLC3A2	11q12.3	13.6	12.66	0.99	0.81	0.94	1.84e-10	1.52e-09	Altered group
RAB3IL1	11q12.2-q12.3	9.88	8.94	0.99	0.85	0.94	1.84e-10	1.53e-09	Altered group
DYNC2I2	9q34.11	10.93	9.99	1.01	0.79	0.94	3.29e-10	2.55e-09	Altered group
NDUFA3	19q13.42	10.32	9.37	1.08	0.8	0.94	1.85e-09	1.18e-08	Altered group
HOXC5	12q13.13	6.37	5.43	1.05	1.21	0.94	2.48e-09	1.54e-08	Altered group
CYB5R3	22q13.2	13.68	12.74	1.1	0.65	0.94	2.99e-09	1.83e-08	Altered group
DPM3	1q22	9.41	8.47	1.1	0.92	0.94	4.46e-09	2.63e-08	Altered group
NME2P1	12q24.23	7.31	6.36	1.14	0.93	0.94	9.35e-09	5.15e-08	Altered group
TRAPPC6A	19q13.32	9.27	8.32	1.17	0.92	0.94	1.99e-08	1.02e-07	Altered group
FAM124A	13q14.3	7	6.07	1.41	1.32	0.94	2.613e-06	9.155e-06	Altered group
ZNF296	19q13.32	5.89	4.95	1.64	1.33	0.94	2.969e-05	8.744e-05	Altered group
PTH1R	3p21.31	4.36	3.42	1.71	1.53	0.94	7.307e-05	0.0002017	Altered group
HSD17B14	19q13.33	9.28	8.34	1.87	1.48	0.94	0.0002136	0.0005441	Altered group
ARSL	Xp22.33	7.7	6.76	1.93	1.88	0.94	0.0004013	0.000973	Altered group
NXPH4	12q13.3	6.81	5.87	2.13	2.05	0.94	0.001302	0.002887	Altered group
NOX5	15q23	4.41	3.47	2.27	2.36	0.94	0.002633	0.005524	Altered group
ACCSL	11p11.2	3.81	2.87	2.37	2.23	0.94	0.003518	0.007196	Altered group
SLC6A11	3p25.3	1.95	1.01	2.62	1.73	0.94	0.006177	0.012	Altered group
DEGS2	14q32.2	3.47	2.52	2.73	1.76	0.94	0.008069	0.0154	Altered group
NUDT1	7p22.3	9.66	8.73	0.72	0.8	0.93	1.06e-15	8.89e-14	Altered group
MPDU1	17p13.1	11.25	10.32	0.73	0.54	0.93	1.82e-15	1.34e-13	Altered group
PAM16	16p13.3	8.9	7.97	0.74	0.72	0.93	6.02e-15	3.08e-13	Altered group
UBA52	19p13.1-p12	14.27	13.34	0.76	0.56	0.93	1.2e-14	5.13e-13	Altered group
RNASEH2A	19p13.13	10.34	9.41	0.77	0.65	0.93	2.14e-14	8.03e-13	Altered group
LIN37	19q13.12	8.36	7.43	0.79	0.57	0.93	4.32e-14	1.39e-12	Altered group
RPS2	16p13.3	14.68	13.75	0.78	0.74	0.93	4.32e-14	1.39e-12	Altered group
ARHGDIA	17q25.3	14.25	13.32	0.79	0.62	0.93	6.19e-14	1.84e-12	Altered group
TMEM205	19p13.2	11.06	10.13	0.79	0.64	0.93	6.4e-14	1.88e-12	Altered group
RABGGTA	14q12	10.12	9.19	0.82	0.55	0.93	2.63e-13	6e-12	Altered group
BLOC1S1	12q13.2	10.62	9.69	0.82	1.17	0.93	1.39e-12	2.33e-11	Altered group
TKT	3p21.1	13.8	12.87	0.85	0.78	0.93	1.39e-12	2.33e-11	Altered group
SHARPIN	8q24.3	11.24	10.31	0.86	0.64	0.93	2.04e-12	3.22e-11	Altered group
TIMM50	19q13.2	11.89	10.96	0.86	0.82	0.93	2.08e-12	3.26e-11	Altered group
KRTCAP2	1q22	11.81	10.88	0.93	0.64	0.93	1.86e-11	2.08e-10	Altered group
PARVB	22q13.31	11.8	10.86	1.03	0.81	0.93	8.09e-10	5.61e-09	Altered group
C6ORF226	6p21.1	7.47	6.53	1.07	0.97	0.93	2.72e-09	1.68e-08	Altered group
FAM207A	21q22.3	9	8.07	1.1	0.77	0.93	5.86e-09	3.36e-08	Altered group
ISYNA1	19p13.11	12.02	11.08	1.11	1.12	0.93	9.69e-09	5.31e-08	Altered group
NDUFC2	11q14.1	11.74	10.81	1.19	0.68	0.93	3.89e-08	1.88e-07	Altered group
JAG2	14q32.33	9.25	8.32	1.21	1.23	0.93	1.07e-07	4.82e-07	Altered group
IMPA2	18p11.21	9.19	8.26	1.25	1.08	0.93	1.61e-07	7.01e-07	Altered group
INKA1	3p21.31	7.39	6.46	1.32	1.36	0.93	8.04e-07	3.078e-06	Altered group
PRRX2	9q34.11	6.29	5.35	1.75	1.83	0.93	0.0001296	0.0003417	Altered group
REEP2	5q31.2	7.19	6.26	1.9	1.92	0.93	0.0003825	0.0009313	Altered group
MALL	2q13	8.03	7.1	1.97	1.45	0.93	0.0004322	0.001041	Altered group
OVOL2	20p11.23	1.53	0.6	2.04	1.21	0.93	0.0005636	0.001331	Altered group
GOLGA7B	10q24.2	9.12	8.19	2.13	1.97	0.93	0.001343	0.002972	Altered group
CRB3	19p13.3	2.97	2.04	2.23	1.5	0.93	0.001562	0.003414	Altered group
CRYM	16p12.2	4.3	3.36	2.59	2.41	0.93	0.00741	0.0142	Altered group
POU2F3	11q23.3	2.29	1.36	2.66	1.81	0.93	0.007488	0.0144	Altered group
CSNK2B	6p21.33	12.72	11.81	0.55	0.51	0.92	2.93e-21	1.46e-17	Altered group
WRAP53	17p13.1	9.06	8.14	0.6	0.52	0.92	3.86e-19	5.32e-16	Altered group
RPUSD1	16p13.3	10.2	9.29	0.7	0.71	0.92	5.36e-16	5.47e-14	Altered group
BCL7C	16p11.2	10.46	9.54	0.71	0.65	0.92	1.34e-15	1.05e-13	Altered group
UBL7	15q24.1	11.22	10.3	0.72	0.5	0.92	1.44e-15	1.12e-13	Altered group
UQCRC1	3p21.31	12.86	11.95	0.77	0.57	0.92	3.83e-14	1.27e-12	Altered group
PTGES2	9q34.11	10.82	9.9	0.8	0.62	0.92	2.16e-13	5.08e-12	Altered group
ELOB	16p13.3	12.11	11.19	0.82	0.68	0.92	3.82e-13	8.15e-12	Altered group
FBXW5	9q34.3	12.07	11.14	0.96	0.7	0.92	9.73e-11	8.66e-10	Altered group
UBE2C	20q13.12	10.32	9.4	0.95	1.02	0.92	2.05e-10	1.68e-09	Altered group
KIAA0930	22q13.31	12.78	11.86	0.99	0.88	0.92	3.35e-10	2.59e-09	Altered group
RRP7A	22q13.2	11.02	10.1	1.01	0.73	0.92	5.86e-10	4.26e-09	Altered group
ABHD14A	3p21.2	9.26	8.34	1.01	0.79	0.92	6.28e-10	4.51e-09	Altered group
CLTB	5q35.2	11.18	10.26	1.08	0.72	0.92	3.31e-09	2.01e-08	Altered group
ZFPM1	16q24.2	7.8	6.87	1.1	1.1	0.92	9.4e-09	5.17e-08	Altered group
ADAT3	19p13.3	6.85	5.93	1.13	1.07	0.92	2.29e-08	1.16e-07	Altered group
NAPRT	8q24.3	10.76	9.84	1.24	0.99	0.92	1.74e-07	7.56e-07	Altered group
CNIH2	11q13.2	6.11	5.2	1.41	1.37	0.92	4.339e-06	1.463e-05	Altered group
PPP1R14A	19q13.1	4.55	3.63	1.42	1.5	0.92	5.452e-06	1.809e-05	Altered group
RENBP	Xq28	11.37	10.46	1.47	1.09	0.92	6.466e-06	2.116e-05	Altered group
CLDN5	22q11.21	7.2	6.28	1.53	1.51	0.92	1.866e-05	5.686e-05	Altered group
SERINC2	1p35.2	9.89	8.97	1.54	1.53	0.92	1.964e-05	5.959e-05	Altered group
CERS1	19p13.11	9.28	8.36	1.53	1.75	0.92	2.564e-05	7.635e-05	Altered group
OTOAP1	16p12.2	3.23	2.31	1.71	1.34	0.92	7.486e-05	0.0002064	Altered group
ABHD11-AS1	7q11.23	3.59	2.67	1.74	1.47	0.92	9.974e-05	0.0002681	Altered group
COL23A1	5q35.3	4.04	3.12	1.81	1.53	0.92	0.0001906	0.0004889	Altered group
TENT5B	1p36.11	8.68	7.77	1.79	1.84	0.92	0.0002213	0.000562	Altered group
CXCL17	19q13.2	1.8	0.88	2.41	1.47	0.92	0.003494	0.007152	Altered group
SERPINA12	14q32.13	2.2	1.27	2.82	1.96	0.92	0.0124	0.0227	Altered group
EPN1	19q13.42	12.62	11.71	0.7	0.56	0.91	7.14e-16	6.68e-14	Altered group
COX6B1	19q13.12	12.5	11.59	0.74	0.62	0.91	8.75e-15	4.03e-13	Altered group
TBL3	16p13.3	11.09	10.18	0.74	0.59	0.91	1.01e-14	4.48e-13	Altered group
UQCC3	11q12.3	9.18	8.27	0.75	0.83	0.91	2.99e-14	1.06e-12	Altered group
CPNE1	20q11.22	12.33	11.42	0.77	0.73	0.91	5.62e-14	1.7e-12	Altered group
NDUFA13	19p13.11	12.39	11.48	0.81	0.65	0.91	4.01e-13	8.44e-12	Altered group
RPLP2	11p15.5	14.35	13.44	0.81	0.72	0.91	5e-13	1.02e-11	Altered group
FAM174C	19p13.3	10.85	9.94	0.82	0.8	0.91	1.07e-12	1.9e-11	Altered group
AURKAIP1	1p36.33	11.51	10.6	0.85	0.67	0.91	2.35e-12	3.6e-11	Altered group
ATAD3A	1p36.33	11.24	10.33	0.88	0.78	0.91	8.77e-12	1.11e-10	Altered group
ABHD14B	3p21.2	11.73	10.82	0.9	0.73	0.91	1.95e-11	2.17e-10	Altered group
CPTP	1p36.33	10.32	9.41	0.94	0.76	0.91	1.08e-10	9.59e-10	Altered group
LMF2	22q13.33	12.31	11.4	0.96	0.71	0.91	1.7e-10	1.43e-09	Altered group
LMF1	16p13.3	9.03	8.12	1.23	1.14	0.91	2.42e-07	1.024e-06	Altered group
CYB561A3	11q12.2	11.92	11.01	1.3	0.97	0.91	5.98e-07	2.348e-06	Altered group
PRRG2	19q13.33	3.99	3.08	1.59	1.09	0.91	2.532e-05	7.551e-05	Altered group
DMTN	8p21.3	8.69	7.78	1.55	1.69	0.91	2.966e-05	8.736e-05	Altered group
ACTG2	2p13.1	7.57	6.66	1.75	1.76	0.91	0.000175	0.0004525	Altered group
RCN3	19q13.33	10.19	9.28	1.85	1.84	0.91	0.0003565	0.0008733	Altered group
TM6SF2	19p13.11	3.18	2.27	1.87	1.74	0.91	0.000405	0.0009813	Altered group
BAIAP2L1	7q21.3-q22.1	9.07	8.16	1.84	2.15	0.91	0.0004462	0.001073	Altered group
STAP2	19p13.3	8.19	7.28	1.88	1.86	0.91	0.0004643	0.001113	Altered group
RBBP8NL	20q13.33	1.64	0.73	2.09	1.32	0.91	0.0009703	0.002203	Altered group
RBPMS2	15q22.31	7.42	6.51	2.3	1.97	0.91	0.003245	0.006686	Altered group
BRSK2	11p15.5	5.61	4.7	2.77	2.61	0.91	0.015	0.0271	Altered group
GPS2	17p13.1	10.97	10.07	0.63	0.55	0.9	7.44e-18	3.04e-15	Altered group
TIMM13	19p13.3	11.22	10.32	0.68	0.68	0.9	3.9e-16	4.46e-14	Altered group
SF3B4	1q21.2	12.1	11.2	0.7	0.48	0.9	1.07e-15	8.9e-14	Altered group
NDUFS6	5p15.33	10.92	10.02	0.74	0.67	0.9	1.7e-14	6.65e-13	Altered group
RPS19	19q13.2	14.85	13.95	0.77	0.75	0.9	1.01e-13	2.72e-12	Altered group
CAPNS1	19q13.12	13.7	12.8	0.81	0.51	0.9	5.8e-13	1.14e-11	Altered group
MRPL21	11q13.3	9.99	9.09	0.85	0.68	0.9	3.02e-12	4.46e-11	Altered group
TMEM120A	7q11.23	10.82	9.92	0.85	0.69	0.9	3.33e-12	4.86e-11	Altered group
SLC2A4RG	20q13.33	10.64	9.74	0.89	0.86	0.9	2.92e-11	3.06e-10	Altered group
PACSIN3	11p11.2	10.11	9.21	0.95	0.96	0.9	2.8e-10	2.21e-09	Altered group
ALKBH7	19p13.3	10.3	9.41	0.97	0.76	0.9	3.67e-10	2.81e-09	Altered group
MBLAC1	7q22.1	6.45	5.56	0.99	0.86	0.9	9.54e-10	6.51e-09	Altered group
FAH	15q25.1	10.88	9.97	1.02	0.98	0.9	2.29e-09	1.43e-08	Altered group
EIF4EBP3	5q31.3	8.98	8.08	1.11	1.06	0.9	2.21e-08	1.12e-07	Altered group
RAB3A	19p13.11	8.09	7.19	1.25	1.04	0.9	3.96e-07	1.611e-06	Altered group
VWA1	1p36.33	10.65	9.76	1.23	1.31	0.9	4.44e-07	1.786e-06	Altered group
TPGS1	19p13.3	7.44	6.54	1.25	1.29	0.9	6.01e-07	2.355e-06	Altered group
TGFB1I1	16p11.2	10.19	9.29	1.31	1.13	0.9	9.42e-07	3.568e-06	Altered group
IGSF8	1q23.2	12.7	11.81	1.33	1.1	0.9	1.51e-06	5.503e-06	Altered group
CCDC74A	2q21.1	6.27	5.37	1.48	1.74	0.9	2.145e-05	6.472e-05	Altered group
CAMK2N2	3q27.1	5.21	4.31	1.66	1.61	0.9	8.419e-05	0.00023	Altered group
ADAMTSL5	19p13.3	6.4	5.5	1.8	1.74	0.9	0.0003066	0.0007605	Altered group
HBQ1	16p13.3	2.46	1.57	2.15	1.5	0.9	0.001669	0.003628	Altered group
RASL10B	17q12	5.87	4.97	2.15	2.19	0.9	0.002366	0.005007	Altered group
P2RY2	11q13.4	3.99	3.09	2.25	1.58	0.9	0.002505	0.00528	Altered group
SEPTIN3	22q13.2	9.8	8.9	2.31	2.37	0.9	0.004246	0.008556	Altered group
DEFB4A	8p23.1	1.47	0.57	2.99	1.63	0.9	0.0193	0.0341	Altered group
MT1A	16q13	4.2	3.29	2.94	2.59	0.9	0.0211	0.0369	Altered group
HMOX2	16p13.3	11.11	10.22	0.65	0.5	0.89	1.18e-16	1.84e-14	Altered group
R3HDM4	19p13.3	11.32	10.43	0.67	0.54	0.89	4.23e-16	4.65e-14	Altered group
NDUFV1	11q13.2	12.32	11.43	0.71	0.62	0.89	5.49e-15	2.88e-13	Altered group
SNAPC2	19p13.2	10.22	9.33	0.72	0.63	0.89	8e-15	3.78e-13	Altered group
MRPL38	17q25.1	10.98	10.09	0.72	0.56	0.89	8.77e-15	4.03e-13	Altered group
SAC3D1	11q13.1	8.54	7.65	0.74	0.75	0.89	3.82e-14	1.27e-12	Altered group
DAPK3	19p13.3	10.87	9.98	0.8	0.62	0.89	5.1e-13	1.03e-11	Altered group
EDF1	9q34.3	12.6	11.71	0.8	0.6	0.89	5.87e-13	1.15e-11	Altered group
COPE	19p13.11	12.44	11.55	0.81	0.58	0.89	6.49e-13	1.26e-11	Altered group
RPL13	16q24.3	14.88	14	0.82	0.8	0.89	1.87e-12	2.99e-11	Altered group
TAF10	11p15.4	10.72	9.83	0.83	0.68	0.89	2.15e-12	3.34e-11	Altered group
MVK	12q24.11	9.33	8.43	0.86	0.73	0.89	7.16e-12	9.3e-11	Altered group
GFUS	8q24.3	11.51	10.63	0.87	0.66	0.89	1.36e-11	1.59e-10	Altered group
NECAB3	20q11.22	9.76	8.87	0.94	0.89	0.89	2.44e-10	1.96e-09	Altered group
PLEKHG3	14q23.3	10.52	9.62	1.05	1.2	0.89	1.1e-08	5.99e-08	Altered group
PCYT2	17q25.3	10.6	9.72	1.11	0.78	0.89	2.54e-08	1.27e-07	Altered group
NCS1	9q34.11	10.93	10.04	1.12	1.04	0.89	4.06e-08	1.96e-07	Altered group
RAMP2	17q21.2	8.84	7.95	1.25	1.17	0.89	5.06e-07	2.01e-06	Altered group
HDHD3	9q32	8.72	7.83	1.3	1.35	0.89	1.491e-06	5.442e-06	Altered group
C9ORF116	9q34.3	5.66	4.77	1.44	1.15	0.89	7.768e-06	2.507e-05	Altered group
FAM174B	15q26.1	9.86	8.97	1.48	1.56	0.89	1.908e-05	5.804e-05	Altered group
DUSP8	11p15.5	7.17	6.29	1.48	1.62	0.89	2.28e-05	6.858e-05	Altered group
CNN1	19p13.2	6.33	5.44	1.49	1.75	0.89	2.72e-05	8.064e-05	Altered group
DPF1	19q13.2	5.2	4.32	1.59	1.45	0.89	5.729e-05	0.0001611	Altered group
PYCARD	16p11.2	10.18	9.29	1.86	1.7	0.89	0.0004768	0.001141	Altered group
CPNE7	16q24.3	5.94	5.05	1.91	2.08	0.89	0.0008471	0.001941	Altered group
C1QTNF12	1p36.33	2.71	1.82	2.25	1.49	0.89	0.002566	0.005397	Altered group
ITGB4	17q25.1	9.13	8.25	2.17	2.12	0.89	0.002694	0.005644	Altered group
APBA2	15q13.1	8.43	7.54	2.16	2.35	0.89	0.002977	0.006185	Altered group
MNX1	7q36.3	3.18	2.3	2.44	2.09	0.89	0.006482	0.0126	Altered group
SFTPD	10q22.3	2.23	1.34	2.51	1.55	0.89	0.006914	0.0134	Altered group
ZBTB7C	18q21.1	4.94	4.05	2.54	2.01	0.89	0.008046	0.0153	Altered group
OGDHL	10q11.23	4.66	3.77	2.91	2.78	0.89	0.0223	0.0389	Altered group
ELOF1	19p13.2	10.99	10.11	0.6	0.54	0.88	1.86e-18	1.33e-15	Altered group
NDUFB11	Xp11.3	11.55	10.67	0.69	0.49	0.88	2.11e-15	1.47e-13	Altered group
ASPSCR1	17q25.3	10.2	9.33	0.78	0.65	0.88	3.73e-13	7.99e-12	Altered group
TMEM161A	19p13.11	10.27	9.39	0.83	0.68	0.88	3.06e-12	4.51e-11	Altered group
SGF29	16p11.2	8.74	7.87	0.86	0.67	0.88	1.3e-11	1.54e-10	Altered group
NMB	15q25.2	7.84	6.96	0.88	0.99	0.88	5.75e-11	5.54e-10	Altered group
TMEM134	11q13.2	9.79	8.91	0.91	0.76	0.88	8.43e-11	7.66e-10	Altered group
VEGFB	11q13.1	12.12	11.24	0.93	0.72	0.88	1.63e-10	1.38e-09	Altered group
RUSC1	1q22	10.39	9.51	0.92	0.75	0.88	1.73e-10	1.45e-09	Altered group
HSD11B1L	19p13.3	8.09	7.2	0.93	0.91	0.88	2.33e-10	1.88e-09	Altered group
MZT2B	2q21.1	11.23	10.35	0.95	0.87	0.88	3.39e-10	2.62e-09	Altered group
GPI	19q13.11	14.06	13.18	0.95	0.72	0.88	3.46e-10	2.66e-09	Altered group
SLC27A5	19q13.43	7.58	6.7	1.01	1.04	0.88	3.07e-09	1.88e-08	Altered group
MYBL2	20q13.12	10.59	9.7	1.06	1.15	0.88	1.7e-08	8.88e-08	Altered group
VAT1	17q21.31	14.79	13.91	1.1	0.91	0.88	2.66e-08	1.33e-07	Altered group
HIP1R	12q24.31	10.14	9.26	1.12	1.14	0.88	5.76e-08	2.7e-07	Altered group
EGFL7	9q34.3	9.48	8.59	1.34	1.28	0.88	2.9e-06	1.01e-05	Altered group
CDKN1C	11p15.4	8.49	7.6	1.47	1.51	0.88	1.991e-05	6.036e-05	Altered group
MYL9	20q11.23	11.25	10.37	1.59	1.42	0.88	6.317e-05	0.0001762	Altered group
SIX6	14q23.1	1.82	0.94	1.88	1.39	0.88	0.0004961	0.001184	Altered group
C2CD4C	19p13.3	4.24	3.36	1.91	1.62	0.88	0.0006571	0.001534	Altered group
PHLDA2	11p15.4	9.12	8.24	1.98	1.82	0.88	0.001084	0.002443	Altered group
SPRR4	1q21.3	1.38	0.5	2.66	1.64	0.88	0.0112	0.0208	Altered group
DES	2q35	4.82	3.94	2.6	2.77	0.88	0.0134	0.0246	Altered group
DAPL1	2q24.1	3.48	2.59	2.96	2.54	0.88	0.0244	0.0421	Altered group
B4GALT2	1p34.1	11.1	10.23	0.6	0.58	0.87	6.5e-18	2.83e-15	Altered group
RRP9	3p21.2	10.24	9.37	0.61	0.57	0.87	1.03e-17	3.69e-15	Altered group
MYG1	12q13.13	10.61	9.74	0.61	0.56	0.87	1.44e-17	4.38e-15	Altered group
GPS1	17q25.3	12.25	11.38	0.63	0.55	0.87	4.03e-17	8.4e-15	Altered group
PQBP1	Xp11.23	11.15	10.28	0.64	0.5	0.87	1.27e-16	1.91e-14	Altered group
FKBPL	6p21.32	8.35	7.48	0.66	0.57	0.87	3.69e-16	4.27e-14	Altered group
NT5C	17q25	9.62	8.75	0.67	0.64	0.87	9.84e-16	8.49e-14	Altered group
PRDX5	11q13.1	12.46	11.59	0.67	0.58	0.87	1.15e-15	9.43e-14	Altered group
TPI1	12p13.31	14.07	13.2	0.68	0.58	0.87	2.15e-15	1.48e-13	Altered group
PTMS	12p13.31	13.11	12.24	0.7	0.67	0.87	8.14e-15	3.82e-13	Altered group
BSCL2	11q12.3	11.69	10.82	0.74	0.76	0.87	1.13e-13	2.99e-12	Altered group
LRRC45	17q25.3	9.78	8.91	0.76	0.78	0.87	2.31e-13	5.35e-12	Altered group
SPATA2L	16q24.3	8.85	7.98	0.79	0.72	0.87	1.24e-12	2.12e-11	Altered group
C8ORF82	8q24.3	9.51	8.64	0.81	0.77	0.87	2.69e-12	4.03e-11	Altered group
SLC25A39	17q21.31	12.25	11.38	0.83	0.59	0.87	5.11e-12	6.95e-11	Altered group
PICK1	22q13.1	9.63	8.75	0.83	0.87	0.87	6.69e-12	8.76e-11	Altered group
COQ4	9q34.11	10.27	9.39	0.84	0.63	0.87	7.75e-12	9.93e-11	Altered group
DESI1	22q13.2	9.33	8.46	0.84	0.68	0.87	8.44e-12	1.07e-10	Altered group
NTMT1	9q34.11	9.82	8.95	0.86	0.61	0.87	1.74e-11	1.96e-10	Altered group
GAPDH	12p13.31	17.39	16.53	0.85	0.82	0.87	1.88e-11	2.1e-10	Altered group
KLC2	11q13.2	10.33	9.45	0.88	0.78	0.87	4.83e-11	4.74e-10	Altered group
HMG20B	19p13.3	12.53	11.67	0.88	0.85	0.87	7.7e-11	7.07e-10	Altered group
PDLIM7	5q35.3	10.66	9.79	0.9	0.83	0.87	8.14e-11	7.41e-10	Altered group
MRPL55	1q42.13	10.15	9.28	0.96	0.69	0.87	7.81e-10	5.44e-09	Altered group
SIGIRR	11p15.5	9.86	8.99	1	1.04	0.87	4.44e-09	2.62e-08	Altered group
ARHGAP39	8q24.3	9.74	8.87	1.03	1.02	0.87	8.51e-09	4.73e-08	Altered group
PLCD3	17q21.31	9.51	8.65	1.04	0.9	0.87	9.16e-09	5.05e-08	Altered group
NDUFAF3	3p21.31	11.27	10.39	1.07	0.7	0.87	1.14e-08	6.15e-08	Altered group
ANTKMT	16p13.3	8.11	7.24	1.09	0.97	0.87	3.54e-08	1.73e-07	Altered group
AMDHD2	16p13.3	10.05	9.19	1.21	0.93	0.87	3.57e-07	1.467e-06	Altered group
TEAD3	6p21.31	9.16	8.29	1.2	1.12	0.87	4.22e-07	1.705e-06	Altered group
PCSK4	19p13.3	5.97	5.1	1.25	1.33	0.87	1.195e-06	4.443e-06	Altered group
SLC22A18	11p15.4	9.91	9.05	1.39	1.17	0.87	6.649e-06	2.17e-05	Altered group
TBC1D16	17q25.3	11.75	10.88	1.48	1.21	0.87	1.821e-05	5.559e-05	Altered group
IGFBP6	12q13.13	7.7	6.83	1.48	1.63	0.87	3.119e-05	9.15e-05	Altered group
KCNU1	8p11.23	1.82	0.95	2.16	1.63	0.87	0.00249	0.005252	Altered group
CACNA1H	16p13.3	6.76	5.89	2.17	1.99	0.87	0.003011	0.006248	Altered group
NKX2-8	14q13.3	2.81	1.95	2.25	2.01	0.87	0.004232	0.008533	Altered group
MAPK15	8q24.3	2.84	1.96	2.29	1.99	0.87	0.00448	0.008982	Altered group
EPHB6	7q34	6.33	5.45	2.36	1.92	0.87	0.005378	0.0106	Altered group
SPRR2F	1q21.3	1.7	0.83	2.61	1.66	0.87	0.0105	0.0196	Altered group
RND2	17q21.31	6.51	5.64	2.55	2.32	0.87	0.0108	0.0202	Altered group
LCE1A	1q21.3	1.36	0.49	2.67	1.4	0.87	0.0114	0.0211	Altered group
CDHR1	10q23.1	4.41	3.55	2.93	2.21	0.87	0.0245	0.0422	Altered group
KIT	4q12	9.29	8.41	2.92	3.02	0.87	0.0274	0.0467	Altered group
HAUS7	Xq28	9.23	8.37	0.57	0.63	0.86	4.45e-19	5.56e-16	Altered group
EMD	Xq28	11.06	10.2	0.61	0.48	0.86	2.11e-17	5.47e-15	Altered group
HSD17B10	Xp11.22	11.48	10.61	0.65	0.51	0.86	3.42e-16	4.05e-14	Altered group
NOSIP	19q13.33	10.6	9.74	0.65	0.58	0.86	4.52e-16	4.84e-14	Altered group
RBM42	19q13.12	11.68	10.81	0.67	0.56	0.86	1.24e-15	9.96e-14	Altered group
TRMT61A	14q32.33	9.96	9.1	0.72	0.64	0.86	3.74e-14	1.26e-12	Altered group
ZNF787	19q13.43	10.18	9.32	0.76	0.62	0.86	2.27e-13	5.27e-12	Altered group
SRM	1p36.22	12.58	11.72	0.77	0.71	0.86	5.37e-13	1.07e-11	Altered group
LAGE3	Xq28	10	9.14	0.79	0.67	0.86	1.4e-12	2.34e-11	Altered group
TMUB1	7q36.1	10.74	9.87	0.79	0.77	0.86	1.41e-12	2.36e-11	Altered group
RPL8	8q24.3	15.84	14.98	0.79	0.78	0.86	1.73e-12	2.79e-11	Altered group
TAX1BP3	17p13.2	11.72	10.86	0.8	0.71	0.86	2.39e-12	3.65e-11	Altered group
DYRK1B	19q13.2	9.63	8.77	0.8	0.94	0.86	4.88e-12	6.68e-11	Altered group
FKBP8	19p13.11	13.25	12.39	0.9	0.56	0.86	1.16e-10	1.02e-09	Altered group
REEP4	8p21.3	10.29	9.43	0.91	0.7	0.86	1.54e-10	1.3e-09	Altered group
ADAM15	1q21.3	12.39	11.53	0.94	0.73	0.86	4.35e-10	3.27e-09	Altered group
MTFP1	22q12.2	9.75	8.89	0.99	0.86	0.86	2.59e-09	1.61e-08	Altered group
PGLS	19p13.11	10.74	9.88	1	0.67	0.86	2.77e-09	1.71e-08	Altered group
SORBS3	8p21.3	11.88	11.02	1.03	0.84	0.86	9.08e-09	5.01e-08	Altered group
MCRIP2	16p13.3	9.18	8.33	1.05	1.04	0.86	1.99e-08	1.02e-07	Altered group
CHST13	3q21.3	3.72	2.87	1.39	1.29	0.86	1.1e-05	3.457e-05	Altered group
NOS3	7q36.1	8.41	7.55	1.47	1.38	0.86	2.526e-05	7.531e-05	Altered group
TST	22q12.3	8.81	7.95	1.49	1.37	0.86	3.121e-05	9.154e-05	Altered group
LIPE	19q13.2	7.87	7	1.52	1.24	0.86	3.551e-05	0.0001033	Altered group
TMEM191A	22q11.21	4.52	3.66	1.57	1.21	0.86	5.854e-05	0.0001643	Altered group
ELFN1	7p22.3	7.19	6.33	1.69	1.84	0.86	0.0002717	0.0006788	Altered group
LRRC10B	11q12.2	3.83	2.98	1.74	1.68	0.86	0.000334	0.0008229	Altered group
MYRF	11q12.2	7.01	6.15	2.17	1.95	0.86	0.00322	0.00664	Altered group
SPINT1	15q15.1	8.63	7.77	2.3	1.96	0.86	0.005114	0.0102	Altered group
RBP4	10q23.33	3	2.14	2.37	2.04	0.86	0.006475	0.0126	Altered group
MST1R	3p21.31	5.72	4.85	2.43	2.11	0.86	0.007875	0.015	Altered group
GNAL	18p11.21	6.38	5.52	2.47	2.36	0.86	0.0102	0.0191	Altered group
KRT10	17q21.2	10.16	9.31	2.89	1.8	0.86	0.0224	0.039	Altered group
SNRPB	20p13	12.73	11.88	0.56	0.53	0.85	3.38e-19	5.2e-16	Altered group
VPS51	11q13.1	11.65	10.8	0.68	0.75	0.85	6.78e-15	3.34e-13	Altered group
RRP1	21q22.3	10.77	9.92	0.69	0.55	0.85	1.02e-14	4.53e-13	Altered group
NMRAL1	16p13.3	10.57	9.72	0.7	0.65	0.85	1.43e-14	5.76e-13	Altered group
FAM71D	14q23.3	5.72	4.88	0.72	0.72	0.85	7.82e-14	2.24e-12	Altered group
IRF2BP1	19q13.32	10.33	9.48	0.73	0.62	0.85	1.11e-13	2.95e-12	Altered group
IDH3G	Xq28	11.11	10.26	0.75	0.54	0.85	1.75e-13	4.3e-12	Altered group
MRPL54	19p13.3	9.54	8.69	0.76	0.62	0.85	4.3e-13	8.96e-12	Altered group
ARF5	7q32.1	12.19	11.35	0.76	0.57	0.85	4.72e-13	9.69e-12	Altered group
NAA80	3p21.31	8.32	7.47	0.77	0.62	0.85	1.1e-12	1.94e-11	Altered group
UQCC2	6p21.31	10.91	10.06	0.78	0.63	0.85	1.55e-12	2.56e-11	Altered group
ZMAT5	22q12.2	9.19	8.34	0.8	0.59	0.85	2.6e-12	3.93e-11	Altered group
COMMD4	15q24.2	11.42	10.57	0.81	0.65	0.85	6.13e-12	8.16e-11	Altered group
TRAPPC2L	16q24.3	10.18	9.33	0.84	0.62	0.85	1.37e-11	1.61e-10	Altered group
AP5S1	20p13	9.4	8.55	0.84	0.56	0.85	1.64e-11	1.87e-10	Altered group
RPS6KB2	11q13.2	10.53	9.68	0.85	0.61	0.85	2.3e-11	2.48e-10	Altered group
F8A1	Xq28	8.26	7.41	0.87	0.75	0.85	6.46e-11	6.09e-10	Altered group
TEDC2	16p13.3	8.2	7.34	0.88	0.93	0.85	1.24e-10	1.08e-09	Altered group
TEDC1	14q32.33	8.78	7.94	0.87	0.93	0.85	1.3e-10	1.13e-09	Altered group
PUSL1	1p36.33	8.7	7.84	0.94	0.78	0.85	6.74e-10	4.78e-09	Altered group
DANCR	4q12	10.02	9.18	0.93	1	0.85	1.29e-09	8.55e-09	Altered group
HROB	17q21.31	7.68	6.83	0.95	0.82	0.85	1.31e-09	8.67e-09	Altered group
ZDHHC12	9q34.11	10	9.15	1.1	0.87	0.85	5.88e-08	2.75e-07	Altered group
SNHG9	16p13.3	6.14	5.29	1.21	1.22	0.85	8.84e-07	3.364e-06	Altered group
CPAMD8	19p13.11	5.03	4.18	1.22	1.38	0.85	1.534e-06	5.585e-06	Altered group
GLMP	1q22	12.73	11.89	1.33	1	0.85	4.121e-06	1.395e-05	Altered group
CGREF1	2p23.3	8.25	7.41	1.5	1.93	0.85	9.543e-05	0.0002576	Altered group
KIF26A	14q32.33	6.37	5.52	1.73	1.64	0.85	0.0003465	0.0008508	Altered group
KY	3q22.2	2.45	1.61	2.03	1.7	0.85	0.001857	0.003999	Altered group
JUP	17q21.2	11.03	10.18	2.08	1.43	0.85	0.002019	0.004319	Altered group
RSPH9	6p21.1	4.64	3.78	2.19	2.15	0.85	0.004101	0.00829	Altered group
CCL14	17q12	6.21	5.36	2.21	2.14	0.85	0.004454	0.008935	Altered group
PGAP4	9q31.1	6.56	5.71	2.5	2.51	0.85	0.0124	0.0229	Altered group
FAT2	5q33.1	6.33	5.49	2.62	2.3	0.85	0.0155	0.0279	Altered group
SDR9C7	12q13.3	1.53	0.68	2.85	1.68	0.85	0.0205	0.036	Altered group
RTL8A	Xq26.3	10.9	10.07	0.59	0.66	0.84	1.47e-17	4.38e-15	Altered group
MRPS26	20p13	10.54	9.7	0.61	0.61	0.84	9.58e-17	1.61e-14	Altered group
RALY	20q11.22	12.85	12.01	0.65	0.48	0.84	1.06e-15	8.89e-14	Altered group
PPP1CA	11q13.2	12.64	11.8	0.66	0.55	0.84	2.57e-15	1.68e-13	Altered group
NOL12	22q13.1	9.46	8.62	0.68	0.58	0.84	8.04e-15	3.79e-13	Altered group
MRPL52	14q11.2	10.31	9.46	0.73	0.6	0.84	1.04e-13	2.78e-12	Altered group
YJU2	19p13.3	9.57	8.73	0.72	0.59	0.84	1.1e-13	2.91e-12	Altered group
EEFSEC	3q21.3	9.78	8.94	0.75	0.57	0.84	3.82e-13	8.15e-12	Altered group
PMM1	22q13.2	10.5	9.66	0.79	0.64	0.84	2.8e-12	4.17e-11	Altered group
RHOG	11p15.4	11.12	10.28	0.81	0.68	0.84	6.95e-12	9.04e-11	Altered group
NRSN2	20p13	11.17	10.33	0.81	0.66	0.84	9.28e-12	1.16e-10	Altered group
FAM86C1P	11q13.4	8.45	7.61	0.84	0.65	0.84	2.75e-11	2.89e-10	Altered group
RPL36	19p13.3	13.71	12.87	0.84	0.79	0.84	3.49e-11	3.55e-10	Altered group
MICALL1	22q13.1	11.37	10.53	0.87	0.64	0.84	9.52e-11	8.5e-10	Altered group
ATP6V1F	7q32.1	12.49	11.65	0.9	0.72	0.84	3.81e-10	2.9e-09	Altered group
ZNF414	19p13.2	8.42	7.57	0.91	0.79	0.84	4.15e-10	3.14e-09	Altered group
LRFN3	19q13.12	8.78	7.95	1.02	0.94	0.84	1.8e-08	9.33e-08	Altered group
TLCD1	17q11.2	7.54	6.7	1.04	1.18	0.84	3.87e-08	1.87e-07	Altered group
FUOM	10q26.3	7.92	7.08	1.09	1.05	0.84	8.53e-08	3.9e-07	Altered group
GBAP1	1q22	10.61	9.77	1.21	0.84	0.84	6.49e-07	2.531e-06	Altered group
ARL4D	17q21.31	7.77	6.93	1.34	1.05	0.84	6.244e-06	2.05e-05	Altered group
TTYH3	7p22.3	13.49	12.65	1.46	0.98	0.84	2.176e-05	6.56e-05	Altered group
CCDC74B	2q21.1	4.43	3.59	1.69	1.77	0.84	0.0003578	0.000876	Altered group
GGTLC2	22q11.22	4.75	3.91	1.76	1.5	0.84	0.0004152	0.001004	Altered group
STOML3	13q13.2	1.99	1.15	1.79	1.48	0.84	0.0005352	0.001269	Altered group
WNT6	2q35	3.45	2.61	1.89	1.54	0.84	0.0009137	0.002084	Altered group
CFAP65	2q35	3.02	2.18	1.92	1.46	0.84	0.001133	0.002544	Altered group
HSPB6	19q13.12	7.52	6.69	2.04	2.09	0.84	0.002776	0.005803	Altered group
KRT18	12q13.13	8.69	7.84	2.08	2.33	0.84	0.003439	0.007045	Altered group
ST14	11q24.3	7.97	7.13	2.19	1.76	0.84	0.003883	0.007882	Altered group
FOSL1	11q13.1	8.8	7.96	2.23	2.04	0.84	0.005249	0.0104	Altered group
PHF24	9p13.3	5.69	4.86	2.33	1.99	0.84	0.007166	0.0138	Altered group
VARS1	6p21.33	12.83	11.99	0.55	0.61	0.83	7.11e-19	8.37e-16	Altered group
EIF5A	17p13.1	13.82	12.99	0.6	0.56	0.83	3.79e-17	8.06e-15	Altered group
FARSA	19p13.13	11.78	10.95	0.63	0.51	0.83	2.9e-16	3.72e-14	Altered group
UBE2M	19q13.43	11.52	10.69	0.65	0.55	0.83	1.86e-15	1.35e-13	Altered group
CLPP	19p13.3	10.77	9.94	0.66	0.53	0.83	3.5e-15	2.07e-13	Altered group
PIK3R2	19p13.11	11.91	11.08	0.66	0.55	0.83	4.34e-15	2.42e-13	Altered group
AHCY	20q11.22	13.1	12.27	0.69	0.72	0.83	2.76e-14	9.87e-13	Altered group
ZFPL1	11q13.1	10.2	9.37	0.7	0.56	0.83	5.25e-14	1.63e-12	Altered group
PTOV1	19q13.33	11.88	11.05	0.71	0.55	0.83	8.49e-14	2.37e-12	Altered group
NAA10	Xq28	11.2	10.38	0.73	0.65	0.83	4.55e-13	9.41e-12	Altered group
RFXANK	19p13.11	10.65	9.83	0.76	0.53	0.83	1.51e-12	2.51e-11	Altered group
SOX12	20p13	10.96	10.12	0.77	0.75	0.83	2.13e-12	3.32e-11	Altered group
RABL6	9q34.3	12.08	11.26	0.81	0.65	0.83	1.15e-11	1.39e-10	Altered group
CORO1B	11q13.2	12.13	11.3	0.82	0.66	0.83	2.02e-11	2.24e-10	Altered group
NRM	6p21.33	10.13	9.3	0.84	0.75	0.83	5.81e-11	5.58e-10	Altered group
CDK2AP2	11q13.2	10.82	9.99	0.87	0.81	0.83	1.41e-10	1.21e-09	Altered group
PYCR1	17q25.3	11.4	10.57	0.9	0.88	0.83	6.4e-10	4.58e-09	Altered group
RPS3	11q13.4	15.06	14.23	0.95	0.79	0.83	2.54e-09	1.58e-08	Altered group
GSTM4	1p13.3	10.49	9.67	1.05	0.78	0.83	3.38e-08	1.66e-07	Altered group
AURKB	17p13.1	9.28	8.44	1.11	1.07	0.83	1.74e-07	7.54e-07	Altered group
ZNF205	16p13.3	9.15	8.32	1.2	0.72	0.83	6.61e-07	2.572e-06	Altered group
PRR22	19p13.3	6.28	5.45	1.18	1.16	0.83	7.65e-07	2.942e-06	Altered group
BCAM	19q13.32	9.83	9	1.3	1.3	0.83	6.058e-06	1.993e-05	Altered group
SLC7A8	14q11.2	11.61	10.77	1.39	1.54	0.83	2.535e-05	7.557e-05	Altered group
CERS4	19p13.2	9.94	9.1	1.51	1.56	0.83	8.101e-05	0.0002219	Altered group
DHDH	19q13.33	3.69	2.86	1.62	1.38	0.83	0.0001714	0.000444	Altered group
KCNF1	2p25.1	2.43	1.6	1.81	1.82	0.83	0.0008818	0.002015	Altered group
GNA15	19p13.3	7.55	6.73	1.86	1.44	0.83	0.0009276	0.002113	Altered group
CELF5	19p13.3	3.53	2.69	1.86	2	0.83	0.001199	0.002679	Altered group
CSRP2	12q21.2	7.84	7.01	1.92	1.77	0.83	0.001396	0.003079	Altered group
FAM83G	17p11.2	7.09	6.26	1.97	1.6	0.83	0.001802	0.003888	Altered group
GNAO1	16q13	8.15	7.32	2.27	2.36	0.83	0.007457	0.0143	Altered group
KRT8	12q13.13	7.46	6.63	2.3	2.38	0.83	0.008014	0.0153	Altered group
IL1RN	2q14.1	7.17	6.33	2.49	1.85	0.83	0.011	0.0204	Altered group
CAPG	2p11.2	11.73	10.9	2.44	2.34	0.83	0.0114	0.0211	Altered group
CHRNB2	1q21.3	5.35	4.52	2.46	2.41	0.83	0.0123	0.0227	Altered group
TUFM	16p11.2	13.12	12.3	0.47	0.48	0.82	1.1e-22	7.36e-19	Altered group
TIMM10	11q12.1	9.75	8.94	0.61	0.56	0.82	3.17e-16	3.87e-14	Altered group
CDC34	19p13.3	10.86	10.05	0.62	0.63	0.82	4.4e-16	4.81e-14	Altered group
MRPS34	16p13.3	11.15	10.33	0.62	0.56	0.82	4.67e-16	4.94e-14	Altered group
TSR3	16p13.3	10.81	9.98	0.63	0.52	0.82	6.23e-16	6.15e-14	Altered group
CFL1	11q13.1	15.04	14.22	0.63	0.52	0.82	7.1e-16	6.68e-14	Altered group
NR2F6	19p13.11	10.34	9.51	0.66	0.69	0.82	8.48e-15	3.92e-13	Altered group
TMEM258	11q12.2	11.14	10.32	0.71	0.56	0.82	1.43e-13	3.67e-12	Altered group
PTDSS2	11p15.5	10.47	9.65	0.74	0.69	0.82	9.29e-13	1.69e-11	Altered group
RPL29	3p21.2	14.09	13.27	0.77	0.74	0.82	4.4e-12	6.14e-11	Altered group
MAP2K2	19p13.3	12.39	11.57	0.79	0.57	0.82	7.44e-12	9.58e-11	Altered group
ATG4D	19p13.2	9.73	8.9	0.8	0.67	0.82	8.7e-12	1.1e-10	Altered group
ZNF579	19q13.42	8.7	7.88	0.79	0.73	0.82	1.06e-11	1.29e-10	Altered group
DGAT1	8q24.3	10.68	9.87	0.8	0.67	0.82	1.88e-11	2.1e-10	Altered group
TEN1	17q25.1	9.11	8.28	0.82	0.63	0.82	2.38e-11	2.56e-10	Altered group
CDK5	7q36.1	10.02	9.2	0.81	0.71	0.82	2.46e-11	2.63e-10	Altered group
CHMP6	17q25.3	10.04	9.22	0.84	0.61	0.82	6.29e-11	5.96e-10	Altered group
ABCB6	2q35	10.33	9.52	0.89	0.79	0.82	5.5e-10	4.04e-09	Altered group
SSH3	11q13.2	9.6	8.78	0.92	0.84	0.82	1.29e-09	8.54e-09	Altered group
SMIM4	3p21.1	8.25	7.43	0.91	0.9	0.82	1.47e-09	9.61e-09	Altered group
FOXRED2	22q12.3	11.4	10.58	0.91	0.87	0.82	1.52e-09	9.92e-09	Altered group
CCDC120	Xp11.23	8.26	7.45	0.95	0.82	0.82	4.01e-09	2.39e-08	Altered group
NCKAP5L	12q13.12	10.96	10.14	0.97	0.71	0.82	4.24e-09	2.51e-08	Altered group
PYCR3	8q24.3	9.5	8.68	0.99	0.85	0.82	1.22e-08	6.54e-08	Altered group
BBC3	19q13.32	9	8.17	0.99	1	0.82	1.42e-08	7.51e-08	Altered group
FAM110A	20p13	8.05	7.23	1.03	0.84	0.82	3.16e-08	1.56e-07	Altered group
ANKRD19P	9q22.31	6.04	5.23	1.18	0.91	0.82	7.86e-07	3.017e-06	Altered group
CHCHD6	3q21.3	10.01	9.19	1.16	1.23	0.82	8.36e-07	3.19e-06	Altered group
CYBA	16q24.2	11.49	10.67	1.31	1.14	0.82	7.437e-06	2.408e-05	Altered group
ARSG	17q24.2	7.28	6.46	1.36	1.6	0.82	2.52e-05	7.519e-05	Altered group
APLN	Xq26.1	6.91	6.09	1.39	1.46	0.82	2.977e-05	8.765e-05	Altered group
FAM171A2	17q21.31	6.45	5.63	1.52	1.68	0.82	0.0001265	0.0003338	Altered group
CLEC3B	3p21.31	6.94	6.12	1.56	1.45	0.82	0.000145	0.0003796	Altered group
NTF4	19q13.33	1.64	0.82	1.68	1.14	0.82	0.0002657	0.0006654	Altered group
TESMIN	11q13.3	5.35	4.53	1.64	1.64	0.82	0.0003285	0.0008101	Altered group
ACTG1P25	1q32.1	4.08	3.25	1.87	1.52	0.82	0.001076	0.002426	Altered group
LINC00482	17q25.3	4.92	4.1	1.82	1.91	0.82	0.00117	0.00262	Altered group
FOXN4	12q24.11	1.78	0.96	1.95	1.25	0.82	0.001462	0.003212	Altered group
ACAN	15q26.1	6.12	5.31	1.88	2.16	0.82	0.001849	0.003983	Altered group
KCNAB2	1p36.31	11.49	10.67	2.06	1.77	0.82	0.002896	0.006032	Altered group
MSLN	16p13.3	2.12	1.3	2.06	1.66	0.82	0.003022	0.006266	Altered group
CACNA2D2	3p21.31	4.86	4.04	2.14	1.83	0.82	0.004341	0.008734	Altered group
EPHA8	1p36.12	2.55	1.73	2.44	1.89	0.82	0.0113	0.0209	Altered group
CHP2	16p12.2	1.64	0.81	2.5	1.65	0.82	0.0118	0.0219	Altered group
ELSPBP1	19q13.33	1.52	0.7	2.65	1.65	0.82	0.0166	0.0297	Altered group
POMC	2p23.3	4.97	4.14	2.71	2.16	0.82	0.0211	0.0369	Altered group
ZFR2	19p13.3	2.77	1.94	2.78	2.15	0.82	0.0242	0.0417	Altered group
OTUB1	11q13.1	11.72	10.91	0.56	0.49	0.81	5.61e-18	2.61e-15	Altered group
ZMYND19	9q34.3	9.49	8.68	0.57	0.64	0.81	1.01e-17	3.69e-15	Altered group
PPP1R11	6p22.1	11.7	10.88	0.59	0.52	0.81	4.95e-17	9.72e-15	Altered group
TOMM40	19q13.32	11.25	10.44	0.6	0.58	0.81	1.89e-16	2.6e-14	Altered group
TSSC4	11p15.5	10.13	9.32	0.61	0.59	0.81	3.26e-16	3.94e-14	Altered group
SART1	11q13.1	11.79	10.99	0.64	0.51	0.81	2.3e-15	1.54e-13	Altered group
SARS2	19q13.2	9.57	8.76	0.66	0.6	0.81	8.47e-15	3.92e-13	Altered group
ZNHIT1	7q22.1	11.51	10.7	0.67	0.69	0.81	2.92e-14	1.04e-12	Altered group
BCKDK	16p11.2	11.29	10.48	0.68	0.53	0.81	3.18e-14	1.11e-12	Altered group
PELP1	17p13.2	11.73	10.92	0.69	0.51	0.81	5.58e-14	1.7e-12	Altered group
MOSPD3	7q22.1	9.7	8.89	0.7	0.7	0.81	1.59e-13	3.98e-12	Altered group
EBP	Xp11.23	10.07	9.26	0.71	0.75	0.81	2.16e-13	5.08e-12	Altered group
SCAF1	19q13.3-q13.4	11.81	11	0.72	0.53	0.81	4.35e-13	9.06e-12	Altered group
TXNRD2	22q11.21	9.92	9.11	0.75	0.63	0.81	1.91e-12	3.06e-11	Altered group
GIPC1	19p13.12	12.32	11.51	0.75	0.65	0.81	2.39e-12	3.66e-11	Altered group
BLOC1S3	19q13.32	9.44	8.63	0.77	0.5	0.81	3.22e-12	4.7e-11	Altered group
TEX264	3p21.2	11.36	10.55	0.78	0.58	0.81	7.04e-12	9.15e-11	Altered group
AP2S1	19q13.32	11.81	10.99	0.79	0.57	0.81	1.04e-11	1.28e-10	Altered group
RPL35	9q33.3	13.73	12.92	0.79	0.79	0.81	1.58e-11	1.81e-10	Altered group
C7ORF50	7p22.3	11.09	10.28	0.79	0.82	0.81	2.21e-11	2.4e-10	Altered group
ZC3H3	8q24.3	10.48	9.66	0.81	0.66	0.81	2.22e-11	2.4e-10	Altered group
MPV17L2	19p13.11	9.3	8.49	0.82	0.61	0.81	5.02e-11	4.9e-10	Altered group
ZNF628	19q13.42	8.33	7.52	0.82	0.72	0.81	6.11e-11	5.83e-10	Altered group
RPP25L	9p13.3	8.85	8.04	0.81	0.94	0.81	6.45e-11	6.07e-10	Altered group
COX5B	2q11.2	11.55	10.74	0.85	0.7	0.81	1.15e-10	1.01e-09	Altered group
TRIP6	7q22.1	11.64	10.83	0.82	1.01	0.81	1.41e-10	1.21e-09	Altered group
RPS6KA4	11q13.1	11.01	10.2	0.87	0.66	0.81	2.29e-10	1.85e-09	Altered group
G6PD	Xq28	11.59	10.78	0.87	0.68	0.81	3.29e-10	2.54e-09	Altered group
NAT14	19q13.42	9.85	9.04	0.88	0.77	0.81	4.73e-10	3.52e-09	Altered group
CCDC96	4p16.1	6.09	5.28	0.88	0.79	0.81	4.88e-10	3.62e-09	Altered group
FBXL15	10q24.32	8.27	7.46	0.9	0.77	0.81	1.04e-09	7.03e-09	Altered group
POLR2L	11p15.5	11.82	11.01	0.91	0.8	0.81	1.24e-09	8.27e-09	Altered group
CLPTM1	19q13.32	12.83	12.02	0.95	0.6	0.81	3.47e-09	2.1e-08	Altered group
IGHMBP2	11q13.3	9.67	8.86	0.96	0.73	0.81	5.18e-09	3.01e-08	Altered group
MED15	22q11.21	12.86	12.05	0.96	0.73	0.81	6.21e-09	3.54e-08	Altered group
PKN3	9q34.11	8.79	7.98	1	0.95	0.81	2.48e-08	1.25e-07	Altered group
WDR54	2p13.1	8.93	8.12	1.03	0.95	0.81	5.27e-08	2.5e-07	Altered group
QPCTL	19q13.32	9.87	9.06	1.07	0.84	0.81	1.01e-07	4.53e-07	Altered group
MROH6	8q24.3	7.94	7.13	1.09	0.99	0.81	1.97e-07	8.46e-07	Altered group
TIAF1	17q11.2	9.45	8.64	1.16	0.81	0.81	5.59e-07	2.207e-06	Altered group
SH2B2	7q22.1	6.42	5.61	1.18	1.28	0.81	1.611e-06	5.845e-06	Altered group
CTSD	11p15.5	15.58	14.77	1.37	1	0.81	1.703e-05	5.219e-05	Altered group
CDKN1A	6p21.2	11.95	11.14	1.38	1.32	0.81	2.427e-05	7.268e-05	Altered group
PCBP3	21q22.3	5.45	4.65	1.72	1.78	0.81	0.0007241	0.00168	Altered group
HOXA11-AS	7p15.2	4.81	4	1.78	1.83	0.81	0.0009518	0.002164	Altered group
MLPH	2q37.3	12.21	11.41	1.76	2.23	0.81	0.001288	0.002859	Altered group
THNSL2	2p11.2	9.27	8.47	1.89	2.26	0.81	0.002327	0.004931	Altered group
RAET1G	6q25.1	2.75	1.94	2.26	1.35	0.81	0.005697	0.0112	Altered group
OR9G9	11q11 alternate reference locus	1.59	0.78	2.28	1.35	0.81	0.006269	0.0122	Altered group
VTN	17q11.2	4.52	3.71	2.2	2	0.81	0.006492	0.0126	Altered group
USP43	17p13.1	3.75	2.94	2.22	2.03	0.81	0.006901	0.0133	Altered group
PLPP4	10q26.12	5.46	4.65	2.38	2.54	0.81	0.0132	0.0242	Altered group
CCDC86	11q12.2	10.84	10.04	0.57	0.55	0.8	2.37e-17	5.99e-15	Altered group
MOB2	11p15.5	9.76	8.96	0.59	0.52	0.8	1.9e-16	2.6e-14	Altered group
SUV39H1	Xp11.23	9.3	8.5	0.6	0.55	0.8	2.3e-16	3.07e-14	Altered group
EIF5AL1	10q22.3	11.68	10.88	0.61	0.53	0.8	6.46e-16	6.34e-14	Altered group
NSUN5	7q11.23	10.54	9.74	0.62	0.63	0.8	1.22e-15	9.79e-14	Altered group
ZNF574	19q13.2	10.03	9.23	0.64	0.51	0.8	6.16e-15	3.1e-13	Altered group
ITPA	20p13	10.72	9.91	0.65	0.6	0.8	1.08e-14	4.74e-13	Altered group
NOC2LP2	2q21.1	6.47	5.67	0.68	0.65	0.8	8.74e-14	2.43e-12	Altered group
GABARAP	17p13.1	13.28	12.48	0.72	0.53	0.8	4.37e-13	9.08e-12	Altered group
UBE2MP1	16p11.2	7.91	7.11	0.76	0.53	0.8	3.4e-12	4.94e-11	Altered group
URM1	9q34.11	11.62	10.82	0.76	0.63	0.8	4.51e-12	6.26e-11	Altered group
DOHH	19p13.3	9.24	8.44	0.77	0.7	0.8	1e-11	1.24e-10	Altered group
POR	7q11.23	11.67	10.87	0.78	0.64	0.8	1.63e-11	1.85e-10	Altered group
SMIM29	6p21.31	10.68	9.89	0.79	0.75	0.8	2.99e-11	3.12e-10	Altered group
CTU1	19q13.41	6.92	6.12	0.84	0.77	0.8	1.69e-10	1.42e-09	Altered group
VPS28	8q24.3	11.79	10.98	0.88	0.61	0.8	4.7e-10	3.5e-09	Altered group
DEXI	16p13.13	10.35	9.56	0.9	0.61	0.8	1.18e-09	7.9e-09	Altered group
PELI3	11q13.2	8.61	7.81	0.91	0.88	0.8	2.17e-09	1.36e-08	Altered group
SLC9A3R2	16p13.3	9.91	9.11	0.91	1.01	0.8	3.04e-09	1.86e-08	Altered group
DNPH1	6p21.1	10.17	9.37	0.92	0.82	0.8	3.22e-09	1.96e-08	Altered group
SPACA9	9q34.13	7.87	7.07	0.98	0.89	0.8	1.97e-08	1.01e-07	Altered group
JUND	19p13.11	11.57	10.78	1.02	0.79	0.8	4.92e-08	2.34e-07	Altered group
PPARD	6p21.31	11.21	10.41	1.06	0.67	0.8	7.88e-08	3.62e-07	Altered group
PHETA2	22q13.2	9.71	8.91	1.1	1.11	0.8	4.17e-07	1.685e-06	Altered group
GPRIN1	5q35.2	9.89	9.09	1.12	1.2	0.8	6.87e-07	2.667e-06	Altered group
USP35	11q14.1	8.58	7.79	1.24	0.79	0.8	2.913e-06	1.014e-05	Altered group
TYMSOS	18p11.32	5.45	4.65	1.25	1.23	0.8	5.682e-06	1.878e-05	Altered group
TM7SF2	11q13.1	8.08	7.28	1.5	1.33	0.8	0.0001022	0.000274	Altered group
NQO1	16q22.1	11.08	10.28	1.65	1.62	0.8	0.0004248	0.001025	Altered group
LINGO1	15q24.3	9.82	9.02	1.62	1.99	0.8	0.0004579	0.001099	Altered group
ANKRD65	1p36.33	5.67	4.86	1.84	1.68	0.8	0.001324	0.002934	Altered group
CBS	21q22.3	8.51	7.71	1.85	1.97	0.8	0.001718	0.003725	Altered group
CEND1	11p15.5	4.05	3.24	1.96	1.81	0.8	0.002531	0.005329	Altered group
CHRNE	17p13.2	5.24	4.45	2	1.56	0.8	0.002872	0.005984	Altered group
PSCA	8q24.3	5.34	4.54	2.33	2.46	0.8	0.0124	0.0228	Altered group
PNMA3	Xq28	5.62	4.82	2.53	2.35	0.8	0.0182	0.0323	Altered group
GALNT14	2p23.1	5.12	4.31	2.7	2.53	0.8	0.0266	0.0454	Altered group
SLC35C2	20q13.12	11.29	10.5	0.5	0.49	0.79	1.24e-19	2.49e-16	Altered group
MLF2	12p13.31	12.71	11.91	0.56	0.49	0.79	1.6e-17	4.5e-15	Altered group
TUBB	6p21.33	15.61	14.82	0.62	0.57	0.79	2.1e-15	1.47e-13	Altered group
WDR13	Xp11.23	11.5	10.71	0.67	0.57	0.79	5.36e-14	1.64e-12	Altered group
MON1A	3p21.31	9.16	8.36	0.68	0.51	0.79	6.55e-14	1.92e-12	Altered group
TMEM115	3p21.31	11.25	10.46	0.68	0.48	0.79	1.06e-13	2.83e-12	Altered group
ZNF581	19q13.42	9.64	8.85	0.69	0.7	0.79	2.12e-13	5.02e-12	Altered group
FBXW9	19p13.13	8.72	7.93	0.7	0.75	0.79	4.97e-13	1.02e-11	Altered group
TMEM177	2q14.2	8.96	8.17	0.76	0.81	0.79	1.07e-11	1.3e-10	Altered group
ZBTB45	19q13.43	9.13	8.34	0.77	0.58	0.79	1.1e-11	1.34e-10	Altered group
MLST8	16p13.3	11.05	10.25	0.77	0.62	0.79	1.11e-11	1.34e-10	Altered group
FDX2	19p13.2	8.93	8.14	0.78	0.58	0.79	1.31e-11	1.55e-10	Altered group
C19ORF48	19q13.33	10.8	10.01	0.81	0.77	0.79	8.77e-11	7.92e-10	Altered group
NAA38	17p13.1	9.83	9.04	0.82	0.75	0.79	1.33e-10	1.15e-09	Altered group
ZDHHC1	16q22.1	8.23	7.44	0.82	0.95	0.79	2.5e-10	2e-09	Altered group
MAP1S	19p13.12	10.88	10.09	0.88	0.71	0.79	1.18e-09	7.91e-09	Altered group
THAP7	22q11.21	9.67	8.88	0.93	0.72	0.79	4.47e-09	2.63e-08	Altered group
ABCB8	7q36.1	10.79	9.99	0.94	0.77	0.79	6.1e-09	3.49e-08	Altered group
CCS	11q13.2	9.69	8.89	0.95	0.72	0.79	6.38e-09	3.64e-08	Altered group
MVD	16q24.2	9.75	8.96	0.97	0.79	0.79	1.47e-08	7.79e-08	Altered group
TSPAN4	11p15.5	11.86	11.07	1	0.83	0.79	3.19e-08	1.57e-07	Altered group
CCDC107	9p13.3	9.4	8.6	1.02	0.76	0.79	5.44e-08	2.57e-07	Altered group
METRNL	17q25.3	9.8	9.01	1.04	1.12	0.79	1.91e-07	8.21e-07	Altered group
SLC35E4	22q12.2	7.93	7.15	1.07	1.08	0.79	3.36e-07	1.386e-06	Altered group
PSEN2	1q42.13	11.05	10.26	1.22	1.03	0.79	3.254e-06	1.125e-05	Altered group
WTIP	19q13.11	8.07	7.29	1.23	1.26	0.79	5.698e-06	1.883e-05	Altered group
ZNF385A	12q13.13	10.03	9.24	1.36	1.07	0.79	2.589e-05	7.703e-05	Altered group
UPP1	7p12.3	11.09	10.3	1.36	1.34	0.79	3.059e-05	8.983e-05	Altered group
TBC1D2	9q22.33	8.61	7.83	1.46	1.06	0.79	7.103e-05	0.0001965	Altered group
ENO2	12p13.31	11.62	10.83	1.59	1.63	0.79	0.0003268	0.0008064	Altered group
ZDHHC19	3q29	2.04	1.25	1.86	1.26	0.79	0.001372	0.003031	Altered group
ALS2CL	3p21.31	6.38	5.59	1.97	1.64	0.79	0.00291	0.00606	Altered group
RASSF10	11p15.2	2.57	1.77	2.18	1.58	0.79	0.005989	0.0117	Altered group
NTN1	17p13.1	6.02	5.23	2.24	2.12	0.79	0.008631	0.0164	Altered group
BSPRY	9q32	4.16	3.37	2.47	1.9	0.79	0.0149	0.027	Altered group
KCNN2	5q22.3	6.78	5.99	2.37	2.65	0.79	0.015	0.0272	Altered group
DHRS2	14q11.2	5.64	4.85	2.4	2.73	0.79	0.017	0.0304	Altered group
USH1G	17q25.1	1.92	1.13	2.56	1.59	0.79	0.0179	0.0319	Altered group
KRT7	12q13.13	3.81	3.01	2.73	2.18	0.79	0.0273	0.0465	Altered group
EIF3G	19p13.2	12.41	11.63	0.51	0.52	0.78	1.68e-19	3.06e-16	Altered group
HGS	17q25.3	12.21	11.43	0.54	0.51	0.78	6.91e-18	2.94e-15	Altered group
BYSL	6p21.1	10.5	9.73	0.55	0.6	0.78	1.74e-17	4.71e-15	Altered group
NOP2	12p13.31	11.09	10.31	0.56	0.54	0.78	3.11e-17	7.24e-15	Altered group
NDUFB10	16p13.3	11.32	10.54	0.58	0.54	0.78	1.42e-16	2.11e-14	Altered group
NUDC	1p36.11	12.16	11.38	0.6	0.48	0.78	7.57e-16	6.98e-14	Altered group
STUB1	16p13.3	11.78	11	0.62	0.58	0.78	2.9e-15	1.81e-13	Altered group
BCAP31	Xq28	13.37	12.59	0.63	0.57	0.78	1.13e-14	4.88e-13	Altered group
CLUH	17p13.3	12.02	11.24	0.69	0.68	0.78	2.83e-13	6.36e-12	Altered group
PRKCSH	19p13.2	13.83	13.05	0.69	0.56	0.78	4.99e-13	1.02e-11	Altered group
ARMC6	19p13.11	10.63	9.85	0.7	0.56	0.78	5.5e-13	1.09e-11	Altered group
C19ORF47	19q13.2	9.21	8.43	0.71	0.52	0.78	1.06e-12	1.88e-11	Altered group
CHCHD5	2q14.1	9.16	8.38	0.74	0.6	0.78	3.51e-12	5.08e-11	Altered group
COX8A	11q13.1	12.24	11.47	0.74	0.6	0.78	4.33e-12	6.05e-11	Altered group
CYC1	8q24.3	12.12	11.34	0.73	0.64	0.78	4.41e-12	6.15e-11	Altered group
TUBG1	17q21.31	11.12	10.35	0.74	0.6	0.78	4.56e-12	6.33e-11	Altered group
LAMTOR2	1q22	10.59	9.82	0.77	0.61	0.78	1.76e-11	1.98e-10	Altered group
NDUFA11	19p13.3	11.65	10.87	0.78	0.62	0.78	2.75e-11	2.9e-10	Altered group
TFPT	19q13.42	10.01	9.23	0.78	0.65	0.78	4.28e-11	4.26e-10	Altered group
GPX4	19p13.3	12.26	11.48	0.8	0.66	0.78	8.11e-11	7.39e-10	Altered group
PRICKLE3	Xp11.23	8.51	7.73	0.83	0.68	0.78	2.32e-10	1.88e-09	Altered group
CD81	11p15.5	14.8	14.02	0.85	0.69	0.78	5.72e-10	4.18e-09	Altered group
DNAJC4	11q13.1	10.39	9.61	0.86	0.74	0.78	8.27e-10	5.72e-09	Altered group
ANKRD13B	17q11.2	8.46	7.68	0.84	1.05	0.78	8.3e-10	5.74e-09	Altered group
GYS1	19q13.33	11.54	10.75	0.93	0.66	0.78	5.54e-09	3.19e-08	Altered group
SEMA3F	3p21.31	8.76	7.97	1.24	1.03	0.78	5.4e-06	1.794e-05	Altered group
CRIP1	14q32.33	8.8	8.02	1.64	1.6	0.78	0.0005115	0.001217	Altered group
GIPC3	19p13.3	8.36	7.59	1.62	1.66	0.78	0.000538	0.001275	Altered group
CABLES1	18q11.2	12.08	11.3	1.62	1.77	0.78	0.000553	0.001307	Altered group
KCNK15	20q13.12	4.78	4	1.71	1.84	0.78	0.0009985	0.002264	Altered group
APOE	19q13.32	15.21	14.43	1.75	1.67	0.78	0.001079	0.002432	Altered group
AATK	17q25.3	8.66	7.88	1.74	1.77	0.78	0.001098	0.002473	Altered group
NOS2	17q11.2	4.11	3.33	1.78	1.63	0.78	0.001296	0.002876	Altered group
DNAJA4	15q25.1	11.07	10.29	1.75	2.03	0.78	0.001502	0.003293	Altered group
IL17D	13q12.11	6.79	6.01	1.83	2.04	0.78	0.002216	0.004714	Altered group
DHCR7	11q13.4	10.01	9.23	1.91	1.77	0.78	0.0026	0.005462	Altered group
JPH2	20q13.12	4.38	3.59	2.01	1.71	0.78	0.003673	0.007488	Altered group
CENPV	17p11.2	5.66	4.88	2.06	2.06	0.78	0.005467	0.0108	Altered group
MAP6	11q13.5	4.92	4.14	2.12	1.8	0.78	0.00609	0.0119	Altered group
SCNN1G	16p12.2	1.43	0.65	2.2	1.3	0.78	0.006393	0.0124	Altered group
ELMO3	16q22.1	5.53	4.74	2.21	1.56	0.78	0.007162	0.0138	Altered group
RASGEF1A	10q11.21	5.42	4.64	2.13	2.11	0.78	0.007292	0.014	Altered group
CYP4B1	1p33	1.79	1.01	2.43	1.6	0.78	0.0141	0.0257	Altered group
CYP1A1	15q24.1	4.92	4.15	2.36	2.37	0.78	0.0152	0.0274	Altered group
DCAF12L1	Xq25	1.72	0.94	2.43	1.97	0.78	0.0159	0.0286	Altered group
NHP2	5q35.3	11.5	10.73	0.52	0.57	0.77	2.8e-18	1.7e-15	Altered group
INO80E	16p11.2	10.43	9.66	0.54	0.5	0.77	5.61e-18	2.61e-15	Altered group
WDR74	11q12.3	10.3	9.53	0.56	0.55	0.77	7.41e-17	1.34e-14	Altered group
MRPS18A	6p21.1	10.48	9.7	0.58	0.51	0.77	3.52e-16	4.15e-14	Altered group
SNU13	22q13.2	12.42	11.65	0.6	0.54	0.77	1.35e-15	1.05e-13	Altered group
GRWD1	19q13.33	10.98	10.21	0.64	0.48	0.77	3.31e-14	1.15e-12	Altered group
RAB1B	11q13.2	12.93	12.15	0.65	0.51	0.77	4.6e-14	1.46e-12	Altered group
DDX49	19p13.11	11.03	10.25	0.71	0.55	0.77	1.13e-12	1.98e-11	Altered group
ATP5MC2	12q13.13	13.24	12.47	0.7	0.57	0.77	1.24e-12	2.13e-11	Altered group
DUS1L	17q25.3	11.39	10.62	0.71	0.63	0.77	1.69e-12	2.74e-11	Altered group
MRPL24	1q23.1	11.4	10.63	0.71	0.63	0.77	2.05e-12	3.23e-11	Altered group
WDR18	19p13.3	10.16	9.38	0.71	0.67	0.77	2.06e-12	3.24e-11	Altered group
NDOR1	9q34.3	10.17	9.39	0.75	0.64	0.77	8.59e-12	1.09e-10	Altered group
ACY1	3p21.2	10.65	9.87	0.75	0.77	0.77	1.65e-11	1.87e-10	Altered group
MED16	19p13.3	10.79	10.01	0.77	0.66	0.77	3.02e-11	3.14e-10	Altered group
ECH1	19q13.2	12.08	11.31	0.77	0.55	0.77	3.03e-11	3.14e-10	Altered group
ZNF580	19q13.42	9.19	8.41	0.78	0.64	0.77	4e-11	4.02e-10	Altered group
MSRB1	16p13.3	9.49	8.72	0.78	0.62	0.77	5.5e-11	5.32e-10	Altered group
RPLP1	15q23	15.69	14.92	0.8	0.74	0.77	1.36e-10	1.17e-09	Altered group
MPND	19p13.3	9.44	8.66	0.83	0.67	0.77	2.74e-10	2.17e-09	Altered group
ADCK1	14q24.3	8.81	8.03	0.83	0.75	0.77	3.41e-10	2.63e-09	Altered group
PAQR4	16p13.3	10.95	10.17	0.83	0.78	0.77	4.21e-10	3.17e-09	Altered group
PHETA1	12q24.12	8.8	8.03	0.88	0.74	0.77	3.03e-09	1.85e-08	Altered group
TP53I13	17q11.2	10.3	9.52	0.89	0.81	0.77	3.51e-09	2.11e-08	Altered group
SLC2A8	9q33.3	8.8	8.03	0.9	1.02	0.77	9.91e-09	5.42e-08	Altered group
S100A10	1q21.3	12.8	12.03	0.92	0.99	0.77	1.35e-08	7.18e-08	Altered group
UBTD1	10q24.1-q24.2	9.54	8.77	0.94	0.84	0.77	1.75e-08	9.1e-08	Altered group
BLVRB	19q13.2	10.65	9.87	1.05	0.74	0.77	1.76e-07	7.61e-07	Altered group
PHLDB3	19q13.31	8.03	7.25	1.08	0.82	0.77	4.05e-07	1.641e-06	Altered group
PLCD1	3p22.2	8.85	8.08	1.08	0.96	0.77	4.75e-07	1.898e-06	Altered group
TREX1	3p21.31	9.27	8.49	1.1	0.81	0.77	5.46e-07	2.162e-06	Altered group
ETNK2	1q32.1	10.18	9.41	1.13	1.3	0.77	2.046e-06	7.295e-06	Altered group
PHLDA3	1q32.1	11.62	10.85	1.14	1.39	0.77	3.172e-06	1.099e-05	Altered group
SMPD2	6q21	8.69	7.92	1.24	0.96	0.77	7.39e-06	2.394e-05	Altered group
LRRC46	17q21.32	5.06	4.28	1.25	1.12	0.77	9.437e-06	2.999e-05	Altered group
ACADS	12q24.31	9.51	8.74	1.33	1.11	0.77	2.535e-05	7.557e-05	Altered group
C6ORF52	6p24.2	4.56	3.79	1.44	1.29	0.77	9.354e-05	0.0002528	Altered group
CGB7	19q13.33	2.09	1.32	1.5	1.25	0.77	0.0001681	0.0004359	Altered group
SPNS2	17p13.2	7.7	6.93	1.54	1.3	0.77	0.0002426	0.0006119	Altered group
ALDH3B1	11q13.2	9.65	8.88	1.58	1.13	0.77	0.0003016	0.0007489	Altered group
FHL2	2q12.2	9.91	9.14	1.71	1.48	0.77	0.0009512	0.002163	Altered group
GRIN2D	19q13.33	7.42	6.65	1.72	1.61	0.77	0.001045	0.00236	Altered group
RAPGEFL1	17q21.1	7.41	6.64	1.82	1.16	0.77	0.001342	0.00297	Altered group
HES5	1p36.32	1.92	1.15	1.88	1.13	0.77	0.001775	0.003836	Altered group
SH2D3A	19p13.3	4.89	4.12	1.98	1.59	0.77	0.003489	0.007141	Altered group
TJP3	19p13.3	2.24	1.48	2.11	1.48	0.77	0.005786	0.0114	Altered group
RGR	10q23.1	3.14	2.38	2.3	1.74	0.77	0.0114	0.021	Altered group
RUNDC3A	17q21.31	5.54	4.76	2.33	1.99	0.77	0.0127	0.0234	Altered group
SERPINF1	17p13.3	12.91	12.15	2.33	2.05	0.77	0.0139	0.0253	Altered group
CACNA1B	9q34.3	2.61	1.85	2.39	2.04	0.77	0.0162	0.0291	Altered group
TLX3	5q35.1	1.74	0.97	2.53	1.61	0.77	0.0185	0.0327	Altered group
NSG1	4p16.3	11.53	10.76	2.57	2.94	0.77	0.0293	0.0496	Altered group
PRPF6	20q13.33	12.7	11.93	0.58	0.49	0.76	5.38e-16	5.47e-14	Altered group
TRIM28	19q13.43	13.53	12.77	0.58	0.57	0.76	7.28e-16	6.75e-14	Altered group
WDR83OS	19p13.13	11.71	10.95	0.58	0.48	0.76	8.91e-16	7.85e-14	Altered group
GTF3C5	9q34.13	10.89	10.14	0.64	0.56	0.76	5.38e-14	1.65e-12	Altered group
BANF1	11q13.1	11.98	11.21	0.65	0.58	0.76	8.15e-14	2.3e-12	Altered group
AKT1S1	19q13.33	11.17	10.41	0.66	0.55	0.76	1.67e-13	4.13e-12	Altered group
MEA1	6p21.1	11.27	10.51	0.66	0.53	0.76	1.68e-13	4.17e-12	Altered group
TRIR	19p13.13	11.6	10.84	0.67	0.53	0.76	3.23e-13	7.05e-12	Altered group
RPS9	19q13.42	14.48	13.72	0.68	0.65	0.76	8.36e-13	1.54e-11	Altered group
TIMM17B	Xp11.23	10.03	9.27	0.7	0.58	0.76	1.82e-12	2.92e-11	Altered group
PGP	16p13.3	9.58	8.82	0.71	0.65	0.76	3.39e-12	4.93e-11	Altered group
POLR3H	22q13.2	11.35	10.6	0.74	0.58	0.76	1.33e-11	1.57e-10	Altered group
POLD2	7p13	12.23	11.48	0.75	0.61	0.76	2.23e-11	2.41e-10	Altered group
COX6A1	12q24.31	11.76	11	0.78	0.66	0.76	6.39e-11	6.04e-10	Altered group
NAPA	19q13.33	12.35	11.58	0.85	0.54	0.76	7.37e-10	5.17e-09	Altered group
CAPN1	11q13.1	12.39	11.64	0.85	0.64	0.76	1.41e-09	9.27e-09	Altered group
DHRS11	17q12	8.79	8.03	0.89	0.89	0.76	4.99e-09	2.9e-08	Altered group
ABHD16B	20q13.33	7.38	6.61	0.91	0.92	0.76	9.69e-09	5.31e-08	Altered group
CARHSP1	16p13.2	10.58	9.81	0.93	0.69	0.76	1.14e-08	6.17e-08	Altered group
EFNA4	1q21.3	7.93	7.17	0.96	0.75	0.76	3.09e-08	1.53e-07	Altered group
REX1BD	19p13.11	9.64	8.88	0.97	0.84	0.76	5.63e-08	2.65e-07	Altered group
ZNF837	19q13.43	5.77	5.01	1.03	1.03	0.76	3e-07	1.25e-06	Altered group
WFS1	4p16.1	10.72	9.95	1.13	0.83	0.76	1.393e-06	5.117e-06	Altered group
MSRB2	10p12.2	9.88	9.12	1.13	0.96	0.76	1.67e-06	6.042e-06	Altered group
HHLA3	1p31.1	7.84	7.09	1.14	0.97	0.76	2.089e-06	7.437e-06	Altered group
FAM110D	1p36.11	4.91	4.16	1.13	1.07	0.76	2.432e-06	8.566e-06	Altered group
C2ORF81	2p13.1	7.3	6.54	1.17	1.04	0.76	3.711e-06	1.267e-05	Altered group
ANO7	2q37.3	5.41	4.65	1.18	1.04	0.76	4.173e-06	1.411e-05	Altered group
BDH1	3q29	9.17	8.41	1.24	1.38	0.76	1.601e-05	4.922e-05	Altered group
C2CD4D	1q21.3	4.93	4.17	1.32	1.19	0.76	3.008e-05	8.844e-05	Altered group
PIGZ	3q29	7.27	6.51	1.34	1.23	0.76	4.183e-05	0.0001203	Altered group
OPN4	10q23.2	1.8	1.04	1.57	1.02	0.76	0.0002982	0.0007413	Altered group
CTSV	9q22.33	6.52	5.76	1.7	1.79	0.76	0.001233	0.002748	Altered group
MSX2	5q35.2	6.15	5.39	1.72	1.85	0.76	0.001381	0.003048	Altered group
DNAAF3	19q13.42	5.09	4.33	1.77	1.54	0.76	0.00145	0.003188	Altered group
S1PR5	19p13.2	4.94	4.18	1.82	1.6	0.76	0.002124	0.004527	Altered group
MYO16	13q33.3	4.08	3.33	2.09	1.84	0.76	0.006877	0.0133	Altered group
FAM167B	1p35.2	9.8	9.04	2.09	1.89	0.76	0.006911	0.0134	Altered group
GPX3	5q33.1	10.27	9.51	2.17	1.93	0.76	0.008774	0.0166	Altered group
CCDC8	19q13.32	7.88	7.12	2.15	2.31	0.76	0.009414	0.0177	Altered group
HBB	11p15.4	6.56	5.79	2.23	2.24	0.76	0.0117	0.0216	Altered group
TUBA4A	2q35	8.35	7.59	2.48	1.85	0.76	0.0197	0.0347	Altered group
LRRC8E	19p13.2	6.16	5.4	2.59	2.07	0.76	0.026	0.0446	Altered group
EXOSC5	19q13.2	9.86	9.11	0.55	0.71	0.75	1.72e-16	2.46e-14	Altered group
IMP4	2q21.1	10.63	9.88	0.56	0.49	0.75	3.86e-16	4.44e-14	Altered group
ZGPAT	20q13.33	10.35	9.6	0.58	0.61	0.75	1.52e-15	1.15e-13	Altered group
SGTA	19p13.3	11.84	11.09	0.6	0.53	0.75	4.33e-15	2.42e-13	Altered group
NOC2L	1p36.33	12.21	11.46	0.61	0.6	0.75	1.27e-14	5.35e-13	Altered group
PPAN	19p13.2	10.41	9.66	0.62	0.63	0.75	3.73e-14	1.26e-12	Altered group
GNB2	7q22.1	12.86	12.11	0.63	0.59	0.75	4.23e-14	1.37e-12	Altered group
POLR2E	19p13.3	12.44	11.69	0.65	0.54	0.75	1.54e-13	3.91e-12	Altered group
THOC6	16p13.3	9.8	9.04	0.66	0.57	0.75	1.63e-13	4.08e-12	Altered group
TAF6L	11q12.3	9.24	8.49	0.67	0.59	0.75	5.09e-13	1.03e-11	Altered group
FLAD1	1q21.3	10.62	9.86	0.72	0.49	0.75	4.87e-12	6.68e-11	Altered group
FIBP	11q13.1	11.13	10.38	0.73	0.55	0.75	9.19e-12	1.15e-10	Altered group
NCAPH2	22q13.33	11.04	10.29	0.73	0.6	0.75	1.29e-11	1.53e-10	Altered group
SLC39A3	19p13.3	10.09	9.34	0.74	0.56	0.75	1.71e-11	1.93e-10	Altered group
ESS2	22q11.21	9.99	9.24	0.75	0.54	0.75	2.32e-11	2.49e-10	Altered group
EEF1D	8q24.3	13.72	12.98	0.77	0.66	0.75	9.65e-11	8.6e-10	Altered group
SIL1	5q31.2	10.66	9.91	0.83	0.75	0.75	8.73e-10	6.02e-09	Altered group
GPSM1	9q34.3	10.28	9.53	0.79	1.09	0.75	9.75e-10	6.63e-09	Altered group
CCDC61	19q13.32	8.08	7.34	0.94	0.74	0.75	2.89e-08	1.44e-07	Altered group
RTN2	19q13.32	9.04	8.28	1.02	0.9	0.75	2.4e-07	1.017e-06	Altered group
CCDC24	1p34.1	7.1	6.36	1.01	1.01	0.75	2.92e-07	1.218e-06	Altered group
PRXL2B	1p36.32	11.02	10.27	1.07	0.87	0.75	6.64e-07	2.584e-06	Altered group
PRR19	19q13.2	6.27	5.52	1.07	1.17	0.75	1.025e-06	3.855e-06	Altered group
PLLP	16q13	5.76	5.02	1.14	1.33	0.75	5.475e-06	1.815e-05	Altered group
TACR2	10q22.1	5.52	4.77	1.32	1.14	0.75	4.032e-05	0.0001162	Altered group
FAM86B1	8p23.1	6.73	5.97	1.55	1.27	0.75	0.0003201	0.0007916	Altered group
CEBPA-DT	19q13.11	3.98	3.23	1.63	1.31	0.75	0.0005996	0.001412	Altered group
ASPHD1	16p11.2	7.23	6.48	1.57	1.91	0.75	0.0007679	0.001773	Altered group
SEMA6A	5q23.1	11.19	10.44	1.66	1.8	0.75	0.001199	0.002679	Altered group
B3GNT8	19q13.2	5.16	4.41	1.76	1.39	0.75	0.001451	0.003189	Altered group
CCDC3	10p13	7.41	6.66	1.75	1.63	0.75	0.001542	0.003374	Altered group
GRIN1	9q34.3	2.4	1.66	1.79	1.38	0.75	0.001756	0.0038	Altered group
RASD2	22q12.3	6.76	6.02	1.81	1.73	0.75	0.002501	0.005271	Altered group
EFCC1	3q21.3	4.19	3.44	1.89	1.52	0.75	0.002832	0.005906	Altered group
PADI2	1p36.13	6.8	6.05	1.91	2.12	0.75	0.004506	0.009024	Altered group
ENHO	9p13.3	5.16	4.41	2.11	1.86	0.75	0.007924	0.0151	Altered group
IGLON5	19q13.41	3.86	3.11	2.28	1.92	0.75	0.013	0.0238	Altered group
GJB4	1p34.3	1.56	0.8	2.38	1.56	0.75	0.015	0.0271	Altered group
MELTF	3q29	11.09	10.35	2.38	2.5	0.75	0.0212	0.037	Altered group
MAZ	16p11.2	13.04	12.3	0.56	0.49	0.74	3.14e-16	3.85e-14	Altered group
SNRPA	19q13.2	11.12	10.38	0.57	0.47	0.74	1.08e-15	8.92e-14	Altered group
RPS16	19q13.2	14.54	13.8	0.57	0.71	0.74	1.86e-15	1.35e-13	Altered group
MRPS24	7p13	10.97	10.24	0.6	0.56	0.74	9.34e-15	4.23e-13	Altered group
RRP12	10q24.1	10.89	10.16	0.6	0.63	0.74	1.19e-14	5.08e-13	Altered group
MRPL4	19p13.2	10.96	10.22	0.6	0.59	0.74	1.35e-14	5.57e-13	Altered group
MRPL14	6p21.1	10.48	9.73	0.61	0.53	0.74	1.43e-14	5.76e-13	Altered group
RPS5	19q13.43	14.25	13.51	0.6	0.7	0.74	1.51e-14	6.03e-13	Altered group
ECSIT	19p13.2	10.08	9.34	0.74	0.6	0.74	2.63e-11	2.78e-10	Altered group
DDRGK1	20p13	10.77	10.03	0.74	0.6	0.74	3.08e-11	3.19e-10	Altered group
CENPB	20p13	12.09	11.35	0.74	0.54	0.74	3.51e-11	3.57e-10	Altered group
RACK1	5q35.3	15.3	14.56	0.74	0.71	0.74	4.25e-11	4.24e-10	Altered group
CISD3	17q12	10.26	9.52	0.75	0.58	0.74	4.75e-11	4.67e-10	Altered group
BAD	11q13.1	10.19	9.45	0.76	0.7	0.74	6.94e-11	6.46e-10	Altered group
SPNS1	16p11.2	11.51	10.76	0.79	0.59	0.74	1.78e-10	1.49e-09	Altered group
CEP131	17q25.3	9.88	9.14	0.77	0.77	0.74	1.9e-10	1.57e-09	Altered group
JPT1	17q25.1	10.73	9.99	0.78	0.73	0.74	1.9e-10	1.57e-09	Altered group
HPS6	10q24.32	9.52	8.78	0.79	0.56	0.74	2.12e-10	1.74e-09	Altered group
MED25	19q13.33	10.87	10.13	0.79	0.62	0.74	2.33e-10	1.88e-09	Altered group
TOR2A	9q34.11	8.74	8	0.78	0.72	0.74	2.37e-10	1.91e-09	Altered group
ISOC2	19q13.42	10.65	9.91	0.79	0.71	0.74	2.47e-10	1.98e-09	Altered group
HDAC10	22q13.33	9.87	9.13	0.78	0.8	0.74	2.79e-10	2.2e-09	Altered group
UCK1	9q34.13	10.44	9.7	0.79	0.65	0.74	2.83e-10	2.23e-09	Altered group
SCAMP3	1q22	12.2	11.46	0.81	0.56	0.74	4.36e-10	3.27e-09	Altered group
FOXP4	6p21.1	11.25	10.51	0.81	0.73	0.74	4.86e-10	3.61e-09	Altered group
PTPN23	3p21.31	11.96	11.22	0.83	0.53	0.74	8.72e-10	6.01e-09	Altered group
SDF2L1	22q11.21	9.94	9.2	0.89	0.84	0.74	9.91e-09	5.42e-08	Altered group
DHRS13	17q11.2	8.63	7.89	0.93	0.91	0.74	3.39e-08	1.66e-07	Altered group
ZNF524	19q13.42	8.55	7.81	0.94	0.76	0.74	4.02e-08	1.94e-07	Altered group
SLC66A1	1p36.13	9.83	9.08	0.97	0.69	0.74	6.27e-08	2.93e-07	Altered group
GPAA1	8q24.3	12.57	11.83	0.97	0.78	0.74	8.91e-08	4.05e-07	Altered group
FAAP20	1p36.33	10.36	9.61	0.98	0.87	0.74	1.14e-07	5.11e-07	Altered group
SMOX	20p13	9.71	8.96	1.06	1.03	0.74	8.18e-07	3.124e-06	Altered group
CDC42EP2	11q13.1	7.46	6.71	1.18	0.96	0.74	5.656e-06	1.87e-05	Altered group
GLI4	8q24.3	7.84	7.1	1.17	1.05	0.74	6.166e-06	2.025e-05	Altered group
POTEF	2q21.1	4.24	3.5	1.19	1.25	0.74	1.09e-05	3.426e-05	Altered group
BGN	Xq28	12.91	12.17	1.24	1.41	0.74	2.752e-05	8.153e-05	Altered group
METRN	16p13.3	10.2	9.46	1.32	1.29	0.74	5.529e-05	0.0001558	Altered group
EVPLL	17p11.2	1.21	0.47	1.53	0.85	0.74	0.000271	0.0006773	Altered group
MICAL1	6q21	11.38	10.64	1.51	1.21	0.74	0.0003148	0.0007792	Altered group
SMO	7q32.1	10.02	9.28	1.49	1.84	0.74	0.0004721	0.001131	Altered group
CYP2S1	19q13.2	5.7	4.96	1.6	1.43	0.74	0.0006938	0.001615	Altered group
CFD	19p13.3	7.28	6.54	1.79	1.68	0.74	0.00234	0.004957	Altered group
LINC01124	2q31.1	2.03	1.29	1.83	1.5	0.74	0.002465	0.005202	Altered group
ASIC1	12q13.12	6.55	5.82	1.86	1.6	0.74	0.003055	0.006331	Altered group
SH2D5	1p36.12	4.64	3.89	1.88	1.75	0.74	0.003395	0.006966	Altered group
RASGEF1C	5q35.3	3.64	2.9	2	2.39	0.74	0.008487	0.0161	Altered group
SPRR2C	1q21.3	1.25	0.51	2.24	1.22	0.74	0.0105	0.0197	Altered group
HCAR2	12q24.31	4.11	3.37	2.43	1.71	0.74	0.0197	0.0347	Altered group
APLP1	19q13.12	6.56	5.82	2.4	2.45	0.74	0.0227	0.0394	Altered group
RAB40C	16p13.3	9.56	8.83	0.55	0.57	0.73	2.23e-16	3e-14	Altered group
PSMB5	14q11.2	11.91	11.18	0.56	0.49	0.73	1.29e-15	1.02e-13	Altered group
SRA1	5q31.3	10.13	9.39	0.57	0.57	0.73	1.35e-15	1.05e-13	Altered group
PRELID1	5q35.3	11.96	11.23	0.58	0.58	0.73	6.23e-15	3.12e-13	Altered group
DDX41	5q35.3	11.43	10.7	0.62	0.5	0.73	5.72e-14	1.73e-12	Altered group
CCDC9	19q13.32	9.5	8.77	0.63	0.52	0.73	8.44e-14	2.36e-12	Altered group
POLR1H	6p22.1	9.49	8.76	0.67	0.54	0.73	1e-12	1.8e-11	Altered group
MAF1	8q24.3	11.94	11.21	0.67	0.53	0.73	1.26e-12	2.16e-11	Altered group
NSDHL	Xq28	9.72	8.99	0.69	0.5	0.73	2.31e-12	3.56e-11	Altered group
AP1M1	19p13.11	11.73	11	0.69	0.44	0.73	3.65e-12	5.23e-11	Altered group
IPO4	14q12	11.47	10.74	0.68	0.67	0.73	3.9e-12	5.53e-11	Altered group
IMPDH1	7q32.1	11.58	10.85	0.69	0.77	0.73	9.23e-12	1.15e-10	Altered group
C17ORF49	17p13.1	10.78	10.05	0.71	0.62	0.73	1.31e-11	1.55e-10	Altered group
LAMTOR4	7q22.1	11.38	10.65	0.71	0.65	0.73	1.35e-11	1.59e-10	Altered group
SIGMAR1	9p13.3	11.46	10.73	0.72	0.71	0.73	2.83e-11	2.97e-10	Altered group
ZNF777	7q36.1	9.98	9.25	0.73	0.62	0.73	3.13e-11	3.23e-10	Altered group
ARMC5	16p11.2	9.3	8.57	0.74	0.63	0.73	4.9e-11	4.81e-10	Altered group
PLSCR3	17p13.1	10.15	9.43	0.74	0.65	0.73	7.52e-11	6.94e-10	Altered group
NDUFAF8	17q25.3	9.33	8.6	0.75	0.71	0.73	8.08e-11	7.36e-10	Altered group
RNH1	11p15.5	12.7	11.97	0.8	0.67	0.73	5.75e-10	4.19e-09	Altered group
TMEM222	1p36.11	10.59	9.85	0.81	0.55	0.73	6.28e-10	4.51e-09	Altered group
FGD1	Xp11.22	10.69	9.95	0.8	0.81	0.73	7.43e-10	5.2e-09	Altered group
DBN1	5q35.3	11.61	10.88	0.84	0.97	0.73	4.7e-09	2.76e-08	Altered group
GAS2L1	22q12.2	10.12	9.39	0.93	0.83	0.73	4.7e-08	2.25e-07	Altered group
FAHD2A	2q11.1	9.65	8.92	0.98	0.74	0.73	1.55e-07	6.8e-07	Altered group
SLC25A23	19p13.3	11.68	10.95	0.98	0.85	0.73	1.7e-07	7.37e-07	Altered group
PRSS36	16p11.2	5.31	4.58	0.98	0.86	0.73	2.23e-07	9.49e-07	Altered group
MAFF	22q13.1	10.25	9.52	1.06	0.99	0.73	1.082e-06	4.055e-06	Altered group
EHD2	19q13.33	10.93	10.2	1.21	1.22	0.73	1.841e-05	5.616e-05	Altered group
F2RL3	19p13.11	4.91	4.18	1.29	1.45	0.73	6.023e-05	0.0001686	Altered group
CAVIN3	11p15.4	10.01	9.29	1.35	1.39	0.73	0.0001186	0.0003144	Altered group
PGF	14q24.3	9.53	8.8	1.53	1.81	0.73	0.0006735	0.00157	Altered group
GSTO2	10q25.1	4.26	3.53	1.68	1.45	0.73	0.001296	0.002876	Altered group
EN1	2q14.2	5.37	4.64	1.73	1.88	0.73	0.002366	0.005007	Altered group
EDN2	1p34.2	1.54	0.81	1.84	1.17	0.73	0.002468	0.005208	Altered group
AOC1	7q36.1	3.28	2.55	1.91	1.52	0.73	0.004115	0.008312	Altered group
CHRDL2	11q13.4	2.48	1.74	2.04	1.82	0.73	0.007259	0.014	Altered group
GBX2	2q37.2	3.28	2.55	2.02	2.02	0.73	0.007426	0.0143	Altered group
MOV10L1	22q13.33	1.95	1.22	2.12	1.26	0.73	0.008215	0.0156	Altered group
PALM	19p13.3	7.92	7.19	2.07	1.93	0.73	0.008764	0.0166	Altered group
CFAP251	12q24.31	3.74	3	2.21	1.63	0.73	0.0116	0.0214	Altered group
KCNH1	1q32.2	6.02	5.28	2.12	2.44	0.73	0.0126	0.0231	Altered group
IDH3B	20p13	11.43	10.71	0.51	0.47	0.72	1.69e-17	4.63e-15	Altered group
ERI3	1p34.1	10.76	10.04	0.55	0.45	0.72	6.19e-16	6.14e-14	Altered group
KATNB1	16q21	10.12	9.39	0.55	0.62	0.72	8.18e-16	7.28e-14	Altered group
LSM2	6p21.33	10.43	9.71	0.59	0.52	0.72	1.14e-14	4.94e-13	Altered group
NFKBIL1	6p21.33	10.01	9.29	0.59	0.62	0.72	1.18e-14	5.07e-13	Altered group
RFNG	17q25.3	10.55	9.82	0.59	0.62	0.72	1.2e-14	5.12e-13	Altered group
SLC35A4	5q31.3	12.03	11.31	0.6	0.5	0.72	2.25e-14	8.37e-13	Altered group
ZNF408	11p11.2	9.06	8.34	0.61	0.51	0.72	3.4e-14	1.17e-12	Altered group
MECR	1p35.3	9.56	8.85	0.61	0.51	0.72	5.27e-14	1.63e-12	Altered group
CHMP1A	16q24.3	11.56	10.84	0.61	0.52	0.72	7.55e-14	2.17e-12	Altered group
SNAPC4	9q34.3	9.32	8.6	0.65	0.68	0.72	1.13e-12	1.98e-11	Altered group
ARFGAP1	20q13.33	12.12	11.4	0.66	0.73	0.72	1.65e-12	2.7e-11	Altered group
LRSAM1	9q33.3-q34.11	9.53	8.81	0.67	0.58	0.72	1.74e-12	2.8e-11	Altered group
FAM3A	Xq28	10.38	9.66	0.67	0.64	0.72	2.34e-12	3.6e-11	Altered group
MAPK7	17p11.2	9.69	8.96	0.69	0.53	0.72	4.9e-12	6.7e-11	Altered group
MIER2	19p13.3	9.56	8.84	0.68	0.63	0.72	5.03e-12	6.86e-11	Altered group
NPM3	10q24.32	9.89	9.17	0.68	0.68	0.72	6.81e-12	8.91e-11	Altered group
NME1	17q21.33	12.18	11.47	0.68	0.67	0.72	7.41e-12	9.55e-11	Altered group
ZNF213	16p13.3	9.83	9.11	0.7	0.53	0.72	1.23e-11	1.47e-10	Altered group
MAPKAPK3	3p21.2	10.79	10.07	0.7	0.64	0.72	1.54e-11	1.77e-10	Altered group
SURF1	9q34.2	9.98	9.26	0.71	0.57	0.72	1.62e-11	1.85e-10	Altered group
UNC45A	15q26.1	12.06	11.33	0.72	0.5	0.72	2.08e-11	2.29e-10	Altered group
DDT	22q11.23	10.57	9.85	0.71	0.71	0.72	2.16e-11	2.35e-10	Altered group
TALDO1	11p15.5	12.36	11.64	0.72	0.57	0.72	3.41e-11	3.48e-10	Altered group
ANKRD54	22q13.1	10.5	9.78	0.74	0.7	0.72	9.66e-11	8.6e-10	Altered group
C19ORF25	19p13.3	9.53	8.81	0.74	0.77	0.72	1.18e-10	1.04e-09	Altered group
ENO1	1p36.23	15.79	15.07	0.76	0.7	0.72	2.18e-10	1.78e-09	Altered group
MCM5	22q12.3	11.72	11	0.77	0.74	0.72	3.72e-10	2.85e-09	Altered group
TAGLN2	1q23.2	14.1	13.38	0.79	0.76	0.72	6.69e-10	4.76e-09	Altered group
MPV17	2p23.3	11.1	10.38	0.8	0.54	0.72	1.06e-09	7.16e-09	Altered group
FKBP4	12p13.33	12.31	11.6	0.8	0.67	0.72	1.19e-09	7.94e-09	Altered group
RPL37	5p13.1	14.26	13.53	0.82	0.73	0.72	2.14e-09	1.35e-08	Altered group
UQCR10	22q12.2	10.93	10.21	0.83	0.65	0.72	2.49e-09	1.55e-08	Altered group
TESK1	9p13.3	10.26	9.53	0.84	0.67	0.72	3.52e-09	2.12e-08	Altered group
ATP6V0B	1p34.1	12.19	11.47	0.87	0.68	0.72	9.37e-09	5.15e-08	Altered group
TSSC2	11p15.4	4.96	4.23	0.87	0.78	0.72	1.08e-08	5.86e-08	Altered group
LIN7B	19q13.33	6.04	5.32	0.86	1.01	0.72	1.79e-08	9.27e-08	Altered group
TCEA2	20q13.33	9.17	8.44	0.89	0.86	0.72	1.99e-08	1.02e-07	Altered group
EMC9	14q12	7.74	7.02	0.94	0.69	0.72	6.3e-08	2.94e-07	Altered group
RASSF7	11p15.5	8.37	7.65	0.95	0.91	0.72	1.34e-07	5.93e-07	Altered group
LMNA	1q22	14.82	14.11	0.96	0.79	0.72	1.6e-07	6.96e-07	Altered group
ACOT7	1p36.31	12.26	11.53	1.01	0.89	0.72	4.38e-07	1.765e-06	Altered group
TONSL	8q24.3	9.89	9.17	1	0.91	0.72	4.4e-07	1.771e-06	Altered group
UFSP1	7q22.1	6.27	5.55	1.02	1	0.72	7.27e-07	2.805e-06	Altered group
RNPEPL1	2q37.3	12.06	11.34	1.07	0.68	0.72	1.206e-06	4.478e-06	Altered group
AP5B1	11q13.1	10.32	9.6	1.1	0.85	0.72	2.711e-06	9.484e-06	Altered group
PEX11G	19p13.2	5.88	5.16	1.12	1.08	0.72	5.417e-06	1.799e-05	Altered group
B3GALT4	6p21.32	8.01	7.3	1.16	1.13	0.72	1.033e-05	3.263e-05	Altered group
MAMSTR	19q13.33	6.07	5.34	1.17	1.22	0.72	1.273e-05	3.968e-05	Altered group
GBA	1q22	12.26	11.53	1.34	0.85	0.72	6.593e-05	0.0001832	Altered group
ANXA2P3	10q21.3	3.29	2.57	1.4	1.2	0.72	0.0001801	0.0004642	Altered group
RAB36	22q11.23	8.03	7.32	1.38	1.6	0.72	0.000228	0.0005775	Altered group
ACP5	19p13.2	12.31	11.59	1.49	1.37	0.72	0.0004005	0.0009716	Altered group
SEMA7A	15q24.1	10.28	9.56	1.51	1.58	0.72	0.0005717	0.001348	Altered group
DGAT2	11q13.5	7.79	7.07	1.59	1.53	0.72	0.0009401	0.002139	Altered group
FUT6	19p13.3	1.64	0.92	1.65	1.1	0.72	0.0009925	0.002251	Altered group
MRGPRF	11q13.3	6.2	5.48	1.65	1.42	0.72	0.001313	0.00291	Altered group
CARMIL3	14q11.2	5.3	4.58	1.69	1.48	0.72	0.001584	0.003458	Altered group
PPP1R13L	19q13.32	7.54	6.82	1.88	1.24	0.72	0.003508	0.007179	Altered group
SCGB1B2P	19q13.11	2.43	1.71	1.92	1.17	0.72	0.004071	0.008231	Altered group
DLK2	6p21.1	3.73	3	1.97	1.6	0.72	0.006009	0.0118	Altered group
STAG3	7q22.1	7.3	6.58	1.99	1.99	0.72	0.007529	0.0144	Altered group
ECM1	1q21.2	12.16	11.44	2.04	1.75	0.72	0.007771	0.0149	Altered group
FZD10	12q24.33	3.51	2.79	2.11	1.51	0.72	0.009079	0.0172	Altered group
LEP	7q32.1	2.23	1.51	2.11	1.58	0.72	0.009917	0.0186	Altered group
FOXL2	3q22.3	2.98	2.25	2.35	2.15	0.72	0.0214	0.0373	Altered group
FAM25BP	10q11.22	1.11	0.39	2.51	1.28	0.72	0.0249	0.0429	Altered group
PHGDH	1p12	11.18	10.46	2.41	2.19	0.72	0.0251	0.0431	Altered group
SALL3	18q23	1.24	0.52	2.53	1.53	0.72	0.0279	0.0475	Altered group
TRAF7	16p13.3	12.03	11.31	0.54	0.52	0.71	3.29e-16	3.95e-14	Altered group
THOP1	19p13.3	10.56	9.85	0.55	0.63	0.71	2.11e-15	1.47e-13	Altered group
POP7	7q22.1	9.98	9.27	0.58	0.56	0.71	1.17e-14	5.03e-13	Altered group
TBC1D10B	16p11.2	11.23	10.52	0.58	0.4	0.71	1.93e-14	7.38e-13	Altered group
TXN2	22q12.3	11.57	10.86	0.59	0.51	0.71	2.01e-14	7.64e-13	Altered group
TMEM11	17p11.2	9.55	8.84	0.6	0.54	0.71	4.29e-14	1.39e-12	Altered group
ZNF668	16p11.2	9.12	8.4	0.6	0.58	0.71	6.12e-14	1.82e-12	Altered group
FBL	19q13.2	12.12	11.41	0.62	0.65	0.71	2.75e-13	6.23e-12	Altered group
RCE1	11q13.2	8.98	8.27	0.63	0.56	0.71	3.84e-13	8.16e-12	Altered group
ACD	16q22.1	9.55	8.84	0.65	0.6	0.71	1.24e-12	2.13e-11	Altered group
BOLA2	16p11.2	11	10.3	0.68	0.64	0.71	9.17e-12	1.15e-10	Altered group
PCIF1	20q13.12	11.1	10.39	0.69	0.49	0.71	1.3e-11	1.54e-10	Altered group
SCNM1	1q21.3	9.96	9.25	0.7	0.5	0.71	1.75e-11	1.97e-10	Altered group
PSMB3	17q12	11.66	10.95	0.71	0.55	0.71	3.31e-11	3.39e-10	Altered group
MFSD5	12q13.13	10.68	9.97	0.73	0.52	0.71	7.61e-11	7.01e-10	Altered group
MYL6B	12q13.2	10.5	9.8	0.73	0.61	0.71	8.02e-11	7.32e-10	Altered group
PMF1	1q22	10.45	9.73	0.75	0.55	0.71	1.73e-10	1.45e-09	Altered group
MIEN1	17q12	10.33	9.62	0.78	0.58	0.71	5.61e-10	4.11e-09	Altered group
AIP	11q13.2	11.17	10.46	0.77	0.66	0.71	5.79e-10	4.22e-09	Altered group
ORMDL2	12q13.2	9.69	8.99	0.78	0.6	0.71	6.03e-10	4.36e-09	Altered group
MAPK3	16p11.2	11.06	10.35	0.79	0.48	0.71	7.4e-10	5.19e-09	Altered group
TELO2	16p13.3	10.8	10.09	0.79	0.72	0.71	1.3e-09	8.61e-09	Altered group
ENKD1	16q22.1	8.7	7.98	0.8	0.8	0.71	1.88e-09	1.2e-08	Altered group
ROGDI	16p13.3	8.88	8.17	0.8	0.76	0.71	1.98e-09	1.25e-08	Altered group
TIGD5	8q24.3	8.72	8.01	0.83	0.83	0.71	6.49e-09	3.69e-08	Altered group
GRINA	8q24.3	13.42	12.71	0.85	0.65	0.71	6.55e-09	3.72e-08	Altered group
SAMD10	20q13.33	7.87	7.16	0.84	0.85	0.71	7.52e-09	4.21e-08	Altered group
ALDH16A1	19q13.33	10.37	9.65	0.86	0.74	0.71	9.75e-09	5.34e-08	Altered group
RPUSD3	3p25.3	10.57	9.86	0.86	0.73	0.71	9.85e-09	5.4e-08	Altered group
USE1	19p13.11	9.33	8.62	0.87	0.63	0.71	1.21e-08	6.5e-08	Altered group
FASTK	7q36.1	11.52	10.8	0.89	0.79	0.71	2.86e-08	1.42e-07	Altered group
INO80B	2p13.1	9.19	8.48	0.89	0.82	0.71	4.27e-08	2.06e-07	Altered group
TTLL1	22q13.2	8.76	8.06	0.91	0.68	0.71	5.3e-08	2.51e-07	Altered group
UBE2S	19q13.42	10.3	9.59	0.92	0.84	0.71	6.83e-08	3.17e-07	Altered group
RIN3	14q32.12	10.74	10.03	0.93	0.85	0.71	1.17e-07	5.21e-07	Altered group
FLYWCH1	16p13.3	10.91	10.2	0.96	0.72	0.71	1.87e-07	8.08e-07	Altered group
HDAC11	3p25.1	9.44	8.73	0.98	0.84	0.71	3.41e-07	1.405e-06	Altered group
ARHGEF19	1p36.13	7.75	7.05	0.96	1.19	0.71	5.34e-07	2.116e-06	Altered group
RILP	17p13.3	7.89	7.18	1.05	0.87	0.71	1.393e-06	5.117e-06	Altered group
PLVAP	19p13.11	11.25	10.54	1.06	0.93	0.71	1.746e-06	6.299e-06	Altered group
HOXC9	12q13.13	7.78	7.07	1.06	1.24	0.71	3.682e-06	1.258e-05	Altered group
PTP4A3	8q24.3	9.88	9.18	1.15	1.39	0.71	1.857e-05	5.661e-05	Altered group
PRKAR1B	7p22.3	8.88	8.17	1.15	1.51	0.71	2.301e-05	6.918e-05	Altered group
RTN4RL2	11q12.1	5.86	5.15	1.31	1.43	0.71	0.0001112	0.0002957	Altered group
IRX5	16q12.2	7.11	6.4	1.31	1.38	0.71	0.0001157	0.000307	Altered group
CD248	11q13.2	9.68	8.97	1.34	1.34	0.71	0.0001314	0.0003458	Altered group
FXYD5	19q13.12	12.47	11.76	1.34	1.48	0.71	0.0001805	0.0004652	Altered group
HSD3B7	16p11.2	9.69	8.99	1.39	1.19	0.71	0.0002011	0.0005144	Altered group
UNC5A	5q35.2	3.07	2.36	1.53	1.41	0.71	0.0006955	0.001618	Altered group
MT1F	16q13	7.18	6.46	1.58	1.74	0.71	0.001223	0.002728	Altered group
FBLN1	22q13.31	10.9	10.19	1.69	1.61	0.71	0.002182	0.004644	Altered group
NFATC4	14q12	8.6	7.89	1.74	1.59	0.71	0.002559	0.005385	Altered group
ATOH8	2p11.2	8.1	7.39	1.73	1.67	0.71	0.002621	0.005502	Altered group
CPT1C	19q13.33	6.6	5.89	1.88	1.72	0.71	0.00473	0.009442	Altered group
FBLN5	14q32.12	8.86	8.15	1.87	1.78	0.71	0.005132	0.0102	Altered group
TSBP1	6p21.32	1.08	0.36	2	1.02	0.71	0.005782	0.0114	Altered group
HAO2	1p12	1.79	1.07	2.08	1.55	0.71	0.009402	0.0177	Altered group
RADIL	7p22.1	5.03	4.32	2.15	2.16	0.71	0.015	0.0271	Altered group
SLC30A2	1p36.11	4.27	3.56	2.16	2.17	0.71	0.0156	0.0281	Altered group
KRT31	17q21.2	1.19	0.49	2.3	1.47	0.71	0.0183	0.0326	Altered group
UGT1A6	2q37.1	1.53	0.82	2.42	1.48	0.71	0.0234	0.0405	Altered group
PIGU	20q11.22	10.13	9.43	0.53	0.45	0.7	4.18e-16	4.65e-14	Altered group
PMPCA	9q34.3	11.11	10.41	0.56	0.57	0.7	6.07e-15	3.09e-13	Altered group
ERGIC3	20q11.22	13.06	12.37	0.57	0.51	0.7	1.3e-14	5.44e-13	Altered group
EIF3CL	16p12.1	14.37	13.67	0.58	0.78	0.7	8.08e-14	2.29e-12	Altered group
CUEDC2	10q24.32	10.49	9.8	0.62	0.53	0.7	4.06e-13	8.51e-12	Altered group
NCBP2AS2	3q29	9.17	8.47	0.62	0.59	0.7	5.82e-13	1.15e-11	Altered group
THAP4	2q37.3	10.84	10.14	0.63	0.51	0.7	6.83e-13	1.31e-11	Altered group
RAVER1	19p13.2	11.67	10.96	0.65	0.5	0.7	1.63e-12	2.67e-11	Altered group
CENPX	17q25.3	9.69	8.99	0.66	0.64	0.7	4.86e-12	6.67e-11	Altered group
RPL10	Xq28	14.42	13.73	0.66	0.62	0.7	5.82e-12	7.8e-11	Altered group
ZNF444	19q13.43	9.53	8.83	0.67	0.54	0.7	7.47e-12	9.62e-11	Altered group
RNF187	1q42.13	12.52	11.83	0.67	0.55	0.7	7.86e-12	1.01e-10	Altered group
SH3GL1	19p13.3	11.78	11.08	0.67	0.6	0.7	8.18e-12	1.04e-10	Altered group
RPL37A	2q35	14.6	13.9	0.71	0.7	0.7	6.83e-11	6.38e-10	Altered group
LONP1	19p13.2	12.15	11.45	0.72	0.62	0.7	7.72e-11	7.08e-10	Altered group
CCDC106	19q13.42	9.26	8.55	0.73	0.81	0.7	1.92e-10	1.59e-09	Altered group
TMEM208	16q22.1	10.39	9.69	0.73	0.68	0.7	2.18e-10	1.78e-09	Altered group
NUDT22	11q13.1	9.56	8.86	0.75	0.68	0.7	2.82e-10	2.22e-09	Altered group
VAC14	16q22.1-q22.2	11.45	10.75	0.76	0.63	0.7	6.55e-10	4.68e-09	Altered group
MBD3	19p13.3	11.81	11.11	0.76	0.74	0.7	6.62e-10	4.71e-09	Altered group
C1ORF122	1p34.3	10.1	9.4	0.78	0.63	0.7	9.81e-10	6.66e-09	Altered group
FAM189B	1q22	10.98	10.28	0.79	0.66	0.7	1.89e-09	1.2e-08	Altered group
PMVK	1q21.3	10.54	9.84	0.81	0.6	0.7	3e-09	1.83e-08	Altered group
NRL	14q11.2-q12	5.41	4.7	0.83	0.72	0.7	5.21e-09	3.03e-08	Altered group
PIGQ	16p13.3	10.48	9.78	0.83	0.69	0.7	5.75e-09	3.3e-08	Altered group
GUK1	1q42.13	12.46	11.76	0.85	0.64	0.7	9.62e-09	5.28e-08	Altered group
E2F1	20q11.22	10.01	9.31	0.84	0.87	0.7	1.13e-08	6.1e-08	Altered group
GMPPA	2q35	10.51	9.82	0.86	0.58	0.7	1.5e-08	7.89e-08	Altered group
NANS	9q22.33	10.91	10.21	0.93	0.78	0.7	1.2e-07	5.33e-07	Altered group
CAMKK1	17p13.2	7.85	7.15	0.93	1	0.7	2.44e-07	1.03e-06	Altered group
PWWP2B	10q26.3	8.47	7.76	0.93	1.1	0.7	2.61e-07	1.096e-06	Altered group
RGS14	5q35.3	9.16	8.46	0.96	0.89	0.7	3.13e-07	1.299e-06	Altered group
C15ORF39	15q24.2	10.99	10.28	0.97	0.77	0.7	3.15e-07	1.305e-06	Altered group
ENDOV	17q25.3	7.97	7.27	0.99	0.88	0.7	5.58e-07	2.204e-06	Altered group
ATP6AP1	Xq28	13.19	12.5	1.02	0.68	0.7	9.36e-07	3.548e-06	Altered group
CDC20	1p34.2	10.09	9.4	1.04	1.03	0.7	2.256e-06	7.987e-06	Altered group
DHRS1	14q12	9.31	8.61	1.18	0.79	0.7	1.426e-05	4.417e-05	Altered group
HLX	1q41	8.62	7.92	1.16	1.19	0.7	1.804e-05	5.511e-05	Altered group
ZNF90	19p12	7.19	6.5	1.16	1.15	0.7	1.937e-05	5.89e-05	Altered group
RAB3D	19p13.2	9.57	8.87	1.19	1.03	0.7	2.166e-05	6.533e-05	Altered group
TANGO2	22q11.21	10.31	9.61	1.22	0.82	0.7	2.372e-05	7.12e-05	Altered group
SCARF2	22q11.21	9.86	9.16	1.23	1.33	0.7	5.515e-05	0.0001554	Altered group
TP53I11	11p11.2	9.48	8.78	1.27	1.23	0.7	7.983e-05	0.0002189	Altered group
STXBP1	9q34.11	12.65	11.94	1.31	1.17	0.7	9.271e-05	0.0002506	Altered group
CNTNAP1	17q21.2	9.14	8.44	1.33	1.24	0.7	0.0001389	0.0003644	Altered group
TYMP	22q13.33	11.04	10.33	1.53	1.46	0.7	0.0007652	0.001767	Altered group
ADSS1	14q32.33	7.26	6.56	1.67	1.38	0.7	0.001648	0.003587	Altered group
GRID1	10q23.1-q23.2	4.45	3.75	1.6	1.84	0.7	0.001775	0.003836	Altered group
ALDOC	17q11.2	9	8.3	1.67	1.76	0.7	0.002401	0.005076	Altered group
SLC52A3	20p13	5.11	4.41	1.81	1.62	0.7	0.004299	0.008654	Altered group
MEIS3	19q13.32	7.53	6.83	1.86	1.85	0.7	0.005981	0.0117	Altered group
DHCR24	1p32.3	11.65	10.95	1.88	1.82	0.7	0.006286	0.0122	Altered group
MMP28	17q12	4.93	4.23	1.92	1.84	0.7	0.007219	0.0139	Altered group
EBF4	20p13	6.54	5.84	2.01	2.02	0.7	0.009796	0.0184	Altered group
SLC38A5	Xp11.23	6.84	6.14	2.16	1.91	0.7	0.0156	0.0281	Altered group
SLC24A3	20p11.23	4.75	4.05	2.22	2.06	0.7	0.0189	0.0335	Altered group
ARHGDIG	16p13.3	1.87	1.17	2.29	1.62	0.7	0.0197	0.0347	Altered group
SYT8	11p15.5	1.67	0.98	2.32	1.5	0.7	0.0206	0.0361	Altered group
CAPN3	15q15.1	11.91	11.21	2.39	2.1	0.7	0.0276	0.0469	Altered group
NEDD8	14q12	11.51	10.82	0.53	0.5	0.69	7.08e-16	6.68e-14	Altered group
AAAS	12q13.13	10.42	9.73	0.54	0.43	0.69	1.65e-15	1.24e-13	Altered group
GSK3A	19q13.2	11.49	10.79	0.55	0.45	0.69	2.15e-15	1.48e-13	Altered group
AIMP2	7p22.1	9.98	9.29	0.55	0.59	0.69	3.62e-15	2.13e-13	Altered group
HNRNPAB	5q35.3	12.4	11.71	0.56	0.52	0.69	1.12e-14	4.87e-13	Altered group
PPP2R1A	19q13.41	13.31	12.62	0.56	0.43	0.69	1.26e-14	5.33e-13	Altered group
SNHG11	20q11.23	8.24	7.56	0.57	0.59	0.69	2.76e-14	9.87e-13	Altered group
SNRPC	6p21.31	11.52	10.83	0.58	0.52	0.69	3.99e-14	1.3e-12	Altered group
TSEN54	17q25.1	9.49	8.8	0.6	0.57	0.69	2.25e-13	5.25e-12	Altered group
RPS19BP1	22q13.1	11.18	10.48	0.62	0.62	0.69	5.5e-13	1.09e-11	Altered group
ACTR1A	10q24.32	12.01	11.32	0.62	0.51	0.69	6.12e-13	1.19e-11	Altered group
CHMP2A	19q13.43	11.83	11.14	0.64	0.55	0.69	2.36e-12	3.62e-11	Altered group
TSEN34	19q13.42	10.65	9.96	0.65	0.49	0.69	4.56e-12	6.33e-11	Altered group
LRWD1	7q22.1	10.11	9.42	0.65	0.74	0.69	4.67e-12	6.46e-11	Altered group
PUF60	8q24.3	12.91	12.22	0.66	0.56	0.69	4.91e-12	6.71e-11	Altered group
FBRSL1	12q24.33	9.74	9.05	0.65	0.65	0.69	5.05e-12	6.88e-11	Altered group
WDR83	19p13.13	8.17	7.49	0.65	0.58	0.69	5.6e-12	7.53e-11	Altered group
HM13	20q11.21	12.83	12.14	0.66	0.57	0.69	6.33e-12	8.36e-11	Altered group
MDH2	7q11.23	13.1	12.41	0.67	0.57	0.69	1.07e-11	1.3e-10	Altered group
RDH13	19q13.42	8.46	7.77	0.67	0.75	0.69	1.63e-11	1.86e-10	Altered group
ACOT8	20q13.12	9.48	8.79	0.68	0.55	0.69	2.08e-11	2.29e-10	Altered group
LSM4	19p13.11	11.52	10.82	0.69	0.54	0.69	2.36e-11	2.54e-10	Altered group
METTL1	12q14.1	9.45	8.76	0.68	0.73	0.69	3.15e-11	3.25e-10	Altered group
COX4I1	16q24.1	13.04	12.35	0.7	0.61	0.69	3.63e-11	3.67e-10	Altered group
NDUFA2	5q31.3	10.42	9.72	0.71	0.66	0.69	7.49e-11	6.92e-10	Altered group
ATP13A1	19p13.11	11.88	11.2	0.72	0.53	0.69	1.56e-10	1.32e-09	Altered group
C19ORF53	19p13.13	11.39	10.7	0.73	0.59	0.69	2.27e-10	1.84e-09	Altered group
PRELID1P6	2p15	9.76	9.07	0.74	0.61	0.69	2.78e-10	2.19e-09	Altered group
MRPL37	1p32.3	11.59	10.91	0.74	0.54	0.69	2.96e-10	2.32e-09	Altered group
PFDN6	6p21.32	10.29	9.6	0.74	0.7	0.69	3.79e-10	2.89e-09	Altered group
BORCS6	17p13.1	8.64	7.95	0.77	0.65	0.69	9.65e-10	6.57e-09	Altered group
EEF2	19p13.3	16.5	15.81	0.76	0.73	0.69	1.11e-09	7.47e-09	Altered group
CCHCR1	6p21.33	9.98	9.29	0.77	0.66	0.69	1.24e-09	8.24e-09	Altered group
NDUFB4	3q13.33	11.25	10.55	0.8	0.58	0.69	2.06e-09	1.3e-08	Altered group
SHKBP1	19q13.2	11.2	10.51	0.81	0.67	0.69	3.47e-09	2.1e-08	Altered group
NOP53	19q13.33	13.06	12.37	0.81	0.84	0.69	8.35e-09	4.65e-08	Altered group
ATP5MC1	17q21.32	10.83	10.15	0.86	0.62	0.69	2.03e-08	1.04e-07	Altered group
H1-10	3q21.3	11.28	10.59	0.84	0.84	0.69	2.23e-08	1.13e-07	Altered group
RHBDD2	7q11.23	11.83	11.14	0.87	0.77	0.69	3.3e-08	1.62e-07	Altered group
CDCA3	12p13.31	8.51	7.83	0.86	0.84	0.69	4.56e-08	2.18e-07	Altered group
NENF	1q32.3	11.16	10.47	0.9	0.79	0.69	8.76e-08	3.99e-07	Altered group
ATP6V0D1	16q22.1	11.97	11.28	0.94	0.62	0.69	1.39e-07	6.13e-07	Altered group
ETHE1	19q13.31	9.81	9.12	0.96	0.73	0.69	3.12e-07	1.296e-06	Altered group
GNB1L	22q11.21	7.87	7.18	0.98	0.91	0.69	9.01e-07	3.424e-06	Altered group
POTEM	14q11.2	5.17	4.49	1.05	0.94	0.69	3.308e-06	1.14e-05	Altered group
MAP3K11	11q13.1	12.74	12.05	1.11	0.8	0.69	5.849e-06	1.93e-05	Altered group
NAGLU	17q21.2	11	10.31	1.12	0.8	0.69	8.208e-06	2.638e-05	Altered group
ACTA2	10q23.31	11.46	10.77	1.14	1.1	0.69	1.546e-05	4.765e-05	Altered group
ROBO4	11q24.2	8.47	7.78	1.25	1.12	0.69	5.777e-05	0.0001623	Altered group
NRGN	11q24.2	7.07	6.39	1.31	1.24	0.69	0.000154	0.0004018	Altered group
TMEM79	1q22	8.39	7.7	1.5	0.79	0.69	0.0005027	0.001198	Altered group
MMP23B	1p36.33	5.13	4.44	1.48	1.45	0.69	0.0007156	0.001662	Altered group
NXN	17p13.3	9.36	8.67	1.56	1.51	0.69	0.001295	0.002875	Altered group
SH2D2A	1q23.1	7.32	6.63	1.63	1.58	0.69	0.001854	0.003993	Altered group
ADM	11p15.4	8.7	8.01	1.65	1.67	0.69	0.002348	0.004971	Altered group
NAT8L	4p16.3	8.88	8.19	1.77	1.91	0.69	0.004398	0.008838	Altered group
MUC1	1q22	6.46	5.77	1.9	1.53	0.69	0.006169	0.012	Altered group
SIX2	2p21	3.85	3.15	1.95	1.72	0.69	0.007887	0.0151	Altered group
QPCT	2p22.2	11.76	11.07	1.87	2.36	0.69	0.008798	0.0167	Altered group
GABBR2	9q22.33	2.49	1.8	1.98	1.78	0.69	0.009102	0.0172	Altered group
SLC6A12	12p13.33	5.61	4.92	1.98	1.82	0.69	0.009595	0.018	Altered group
SYNC	1p35.1	6.27	5.57	2.06	1.95	0.69	0.0124	0.0227	Altered group
TNFSF12-TNFSF13	17p13.1	7.1	6.41	2.11	2.19	0.69	0.0164	0.0294	Altered group
CYP4F12	19p13.12	1.61	0.93	2.24	1.32	0.69	0.018	0.032	Altered group
PALM3	19p13.12	3.8	3.11	2.23	2.1	0.69	0.0211	0.037	Altered group
PRELP	1q32.1	9.87	9.18	2.28	2	0.69	0.0225	0.0391	Altered group
LYPD5	19q13.31	6.27	5.58	2.36	1.82	0.69	0.0263	0.045	Altered group
NELFE	6p21.33	11.51	10.83	0.52	0.53	0.68	1.4e-15	1.08e-13	Altered group
EIF3K	19q13.2	12.47	11.78	0.55	0.56	0.68	8.29e-15	3.87e-13	Altered group
BAG6	6p21.33	13.61	12.92	0.59	0.51	0.68	1.03e-13	2.75e-12	Altered group
NCLN	19p13.3	11.97	11.28	0.6	0.57	0.68	3.03e-13	6.7e-12	Altered group
RING1	6p21.32	10.89	10.21	0.6	0.54	0.68	4.93e-13	1.01e-11	Altered group
SPATA33	16q24.3	7.42	6.75	0.63	0.67	0.68	4.28e-12	6.01e-11	Altered group
TARBP2	12q13.13	10.17	9.49	0.65	0.58	0.68	5.77e-12	7.74e-11	Altered group
NDUFS5	1p34.3	11.79	11.11	0.66	0.62	0.68	1.19e-11	1.43e-10	Altered group
POLR2F	22q13.1	10.77	10.08	0.66	0.64	0.68	1.35e-11	1.58e-10	Altered group
PFN1	17p13.2	14.45	13.77	0.67	0.58	0.68	1.57e-11	1.8e-10	Altered group
FAU	11q13.1	13.15	12.47	0.68	0.62	0.68	2.96e-11	3.09e-10	Altered group
ACTG1	17q25.3	17.09	16.41	0.69	0.58	0.68	3.18e-11	3.28e-10	Altered group
FUZ	19q13.33	9.29	8.61	0.68	0.69	0.68	3.64e-11	3.69e-10	Altered group
ANAPC11	17q25.3	11.01	10.32	0.7	0.65	0.68	7.59e-11	7e-10	Altered group
C11ORF68	11q13.1	10.48	9.8	0.71	0.53	0.68	1.25e-10	1.08e-09	Altered group
RNF126	19p13.3	9.94	9.26	0.7	0.71	0.68	1.43e-10	1.22e-09	Altered group
LYPLA2	1p36.11	11.54	10.86	0.72	0.63	0.68	1.86e-10	1.54e-09	Altered group
SIRT6	19p13.3	9.25	8.57	0.74	0.62	0.68	5.43e-10	3.99e-09	Altered group
SF3B5	6q24.2	11.01	10.33	0.75	0.6	0.68	8.96e-10	6.16e-09	Altered group
LYPLA2P1	6p21.32	7.27	6.59	0.76	0.61	0.68	1.04e-09	7.04e-09	Altered group
ABHD12	20p11.21	11.67	10.99	0.77	0.62	0.68	1.2e-09	8e-09	Altered group
POLD1	19q13.3	10.44	9.76	0.77	0.76	0.68	2.04e-09	1.29e-08	Altered group
NDUFA7	19p13.2	10.08	9.4	0.79	0.64	0.68	2.56e-09	1.59e-08	Altered group
MBOAT7	19q13.42	11.04	10.37	0.82	0.6	0.68	9.04e-09	4.99e-08	Altered group
TMEM53	1p34.1	8.96	8.28	0.83	0.64	0.68	1.37e-08	7.27e-08	Altered group
DEAF1	11p15.5	10.26	9.58	0.82	0.8	0.68	1.57e-08	8.24e-08	Altered group
AGTRAP	1p36.22	10.76	10.08	0.84	0.77	0.68	2.58e-08	1.3e-07	Altered group
C11ORF24	11q13.2	11.7	11.02	0.92	0.7	0.68	1.79e-07	7.76e-07	Altered group
PNKP	19q13.33	10.09	9.4	0.95	0.64	0.68	2.51e-07	1.057e-06	Altered group
ACO2	22q13.2	12.68	12	0.94	0.69	0.68	2.84e-07	1.187e-06	Altered group
H2AX	11q23.3	10.46	9.79	0.94	0.82	0.68	3.98e-07	1.619e-06	Altered group
SYNPO	5q33.1	10.98	10.3	0.96	0.87	0.68	5.79e-07	2.281e-06	Altered group
CACFD1	9q34.2	9.29	8.61	0.96	0.85	0.68	6.84e-07	2.656e-06	Altered group
CCDC85C	14q32.2	9.67	8.99	0.98	0.93	0.68	9.37e-07	3.552e-06	Altered group
GRN	17q21.31	14.33	13.65	1.02	0.78	0.68	1.866e-06	6.696e-06	Altered group
C19ORF73	19q13.33	4.49	3.81	1.05	0.85	0.68	2.932e-06	1.02e-05	Altered group
MAN1B1-DT	9q34.3	6.06	5.38	1.04	0.95	0.68	3.407e-06	1.171e-05	Altered group
TMCC2	1q32.1	10.2	9.52	1.06	1.19	0.68	6.353e-06	2.082e-05	Altered group
SLC9A3R1	17q25.1	10.26	9.58	1.1	0.91	0.68	8.705e-06	2.782e-05	Altered group
H2AW	1q42.13	6.97	6.29	1.07	1.46	0.68	1.517e-05	4.683e-05	Altered group
MAP6D1	3q27.1	6.97	6.3	1.14	1.16	0.68	2.173e-05	6.551e-05	Altered group
GCHFR	15q15.1	7.3	6.62	1.28	1.23	0.68	0.0001117	0.0002971	Altered group
RFLNB	17p13.3	10.43	9.75	1.3	1.25	0.68	0.0001566	0.0004082	Altered group
PLP2	Xp11.23	11.84	11.16	1.34	1.13	0.68	0.0002075	0.0005293	Altered group
SLC16A3	17q25.3	10.57	9.89	1.48	1.65	0.68	0.001023	0.002315	Altered group
CCDC177	14q24.1	1.41	0.73	1.6	1.05	0.68	0.001335	0.002956	Altered group
LRRC36	16q22.1	3.65	2.97	1.69	1.38	0.68	0.002615	0.005491	Altered group
USP2	11q23.3	6.97	6.29	1.67	1.61	0.68	0.002643	0.005543	Altered group
AKR7A3	1p36.13	4	3.32	1.72	1.34	0.68	0.003029	0.00628	Altered group
CREB3L1	11p11.2	7.07	6.39	1.7	1.8	0.68	0.003374	0.006928	Altered group
PAX1	20p11.22	1.76	1.07	1.81	1.48	0.68	0.00463	0.009256	Altered group
SCGB3A1	5q35.3	1.75	1.07	1.93	1.35	0.68	0.007152	0.0138	Altered group
FABP5	8q21.13	8.37	7.69	1.92	1.5	0.68	0.00791	0.0151	Altered group
GYG2	Xp22.33	11.18	10.5	1.84	2.29	0.68	0.008996	0.017	Altered group
GSTA3	6p12.2	1.34	0.66	1.98	1.47	0.68	0.009242	0.0175	Altered group
PDZD4	Xq28	7.81	7.13	2.03	1.95	0.68	0.0129	0.0236	Altered group
LHX2	9q33.3	5.7	5.03	2.06	2.27	0.68	0.0169	0.0301	Altered group
HTRA3	4p16.1	8.11	7.43	2.22	2.19	0.68	0.0228	0.0395	Altered group
WNT4	1p36.12	6.35	5.67	2.29	2.04	0.68	0.0256	0.0439	Altered group
PRMT1	19q13.33	12.01	11.34	0.51	0.51	0.67	5.27e-16	5.46e-14	Altered group
CARM1	19p13.2	11.37	10.69	0.53	0.47	0.67	2.71e-15	1.75e-13	Altered group
GNL1	6p21.33	11.47	10.8	0.54	0.5	0.67	8.21e-15	3.85e-13	Altered group
DDA1	19p13.11	10.56	9.89	0.56	0.44	0.67	2.49e-14	9.12e-13	Altered group
DALRD3	3p21.31	10.23	9.56	0.58	0.55	0.67	1.43e-13	3.66e-12	Altered group
UBXN1	11q12.3	11.64	10.97	0.58	0.56	0.67	1.55e-13	3.92e-12	Altered group
MYBBP1A	17p13.2	11.69	11.01	0.59	0.61	0.67	3.05e-13	6.74e-12	Altered group
CIAO3	16p13.3	9.85	9.18	0.6	0.56	0.67	6.53e-13	1.26e-11	Altered group
XAB2	19p13.2	11.11	10.45	0.6	0.63	0.67	1e-12	1.8e-11	Altered group
WASH2P	2q14.1	9.09	8.43	0.61	0.68	0.67	2.47e-12	3.77e-11	Altered group
KPTN	19q13.32	8.29	7.62	0.62	0.64	0.67	2.94e-12	4.35e-11	Altered group
DUS3L	19p13.3	9.95	9.28	0.64	0.68	0.67	1.01e-11	1.25e-10	Altered group
MEPCE	7q22.1	11.32	10.64	0.66	0.5	0.67	1.2e-11	1.44e-10	Altered group
GET3	19p13.13	11.23	10.56	0.66	0.45	0.67	1.42e-11	1.66e-10	Altered group
FIS1	7q22.1	11.56	10.89	0.65	0.68	0.67	1.54e-11	1.77e-10	Altered group
POLR2J	7q22.1	10.91	10.24	0.66	0.64	0.67	2.09e-11	2.29e-10	Altered group
PGAP2	11p15.4	9.37	8.7	0.69	0.57	0.67	6.76e-11	6.33e-10	Altered group
PPP1R16A	8q24.3	9.88	9.22	0.68	0.85	0.67	1.81e-10	1.5e-09	Altered group
NPRL3	16p13.3	10.71	10.05	0.71	0.56	0.67	2.33e-10	1.88e-09	Altered group
HSF1	8q24.3	11.9	11.23	0.74	0.6	0.67	7.17e-10	5.05e-09	Altered group
CYB561D2	3p21.31	9.54	8.87	0.74	0.56	0.67	7.99e-10	5.56e-09	Altered group
BAX	19q13.33	10.94	10.26	0.75	0.59	0.67	9.49e-10	6.48e-09	Altered group
ARRDC1	9q34.3	9.44	8.77	0.74	0.69	0.67	1.13e-09	7.6e-09	Altered group
TMED3	15q25.1	12.04	11.37	0.75	0.67	0.67	1.15e-09	7.75e-09	Altered group
GLA	Xq22.1	10.1	9.43	0.8	0.72	0.67	7.21e-09	4.05e-08	Altered group
PLOD3	7q22.1	13.88	13.2	0.89	0.91	0.67	1.8e-07	7.77e-07	Altered group
TMEM138	11q12.2	9.94	9.27	0.91	0.7	0.67	2.09e-07	8.92e-07	Altered group
PER1	17p13.1	10.6	9.93	0.91	0.9	0.67	2.97e-07	1.236e-06	Altered group
DENND6B	22q13.33	7.79	7.12	0.92	0.94	0.67	5.07e-07	2.013e-06	Altered group
SYDE1	19p13.12	10.85	10.19	0.94	0.81	0.67	5.42e-07	2.147e-06	Altered group
UAP1L1	9q34.3	10.59	9.91	1.02	0.79	0.67	2.115e-06	7.525e-06	Altered group
MAPK11	22q13.33	8.73	8.07	0.99	1.07	0.67	2.73e-06	9.547e-06	Altered group
ECI1	16p13.3	9.96	9.29	1.02	0.82	0.67	2.768e-06	9.676e-06	Altered group
RRAS	19q13.33	9.54	8.87	1.05	1.02	0.67	5.208e-06	1.736e-05	Altered group
FOXM1	12p13.33	11.08	10.41	1.06	0.94	0.67	6.391e-06	2.093e-05	Altered group
IFI27L1	14q32.12	7.69	7.02	1.08	0.88	0.67	8.17e-06	2.627e-05	Altered group
TMEM253	14q11.2	4.59	3.92	1.09	1.03	0.67	1.033e-05	3.263e-05	Altered group
ZNF219	14q11	9.89	9.22	1.1	1.03	0.67	1.519e-05	4.689e-05	Altered group
SNHG7	9q34.3	9.92	9.24	1.12	1.11	0.67	1.94e-05	5.898e-05	Altered group
SIRPA	20p13	12.85	12.18	1.16	1.05	0.67	3.405e-05	9.938e-05	Altered group
KCTD21	11q14.1	9.05	8.38	1.21	0.71	0.67	3.722e-05	0.0001078	Altered group
CTSF	11q13.2	11.61	10.95	1.17	1.09	0.67	4.378e-05	0.0001254	Altered group
LHPP	10q26.13	8.05	7.39	1.22	1.01	0.67	6.532e-05	0.0001816	Altered group
POTEE	2q21.1	3.08	2.41	1.21	1.18	0.67	6.667e-05	0.0001851	Altered group
LGALS3BP	17q25	15.26	14.59	1.26	1.08	0.67	9.019e-05	0.0002447	Altered group
WFDC3	20q13.12	3.21	2.54	1.31	1.3	0.67	0.0002082	0.0005309	Altered group
IFI27L2	14q32.12	9.69	9.02	1.4	1.08	0.67	0.0003551	0.00087	Altered group
GYPC	2q14.3	12.13	11.46	1.44	1.19	0.67	0.0005976	0.001408	Altered group
PFKP	10p15.2	11.25	10.58	1.64	1.35	0.67	0.002219	0.004721	Altered group
MPP2	17q21.31	7	6.33	1.73	1.69	0.67	0.004254	0.00857	Altered group
CNNM1	10q24.2	7.27	6.6	1.64	2.34	0.67	0.00473	0.009442	Altered group
HOXA11	7p15.2	6.57	5.89	1.82	1.92	0.67	0.006673	0.0129	Altered group
CLDN7	17p13.1	4.94	4.27	1.88	1.48	0.67	0.007178	0.0138	Altered group
SDCBP2	20p13	6.06	5.39	1.91	1.22	0.67	0.007224	0.0139	Altered group
SPATA31A1	9p12	3.34	2.67	1.89	2.14	0.67	0.009699	0.0182	Altered group
ODF3L2	19p13.3	2.65	1.99	1.96	1.6	0.67	0.0105	0.0196	Altered group
FLNC	7q32.1	7.24	6.57	2.06	2.13	0.67	0.0172	0.0307	Altered group
CXCR2	2q35	3.05	2.38	2.17	1.53	0.67	0.018	0.032	Altered group
FA2H	16q23.1	2.71	2.04	2.26	1.7	0.67	0.0233	0.0404	Altered group
PLEKHG4B	5p15.33	4.12	3.45	2.27	2.12	0.67	0.0268	0.0458	Altered group
SDHAF1	19q13.12	8.43	7.77	0.53	0.46	0.66	9.72e-15	4.36e-13	Altered group
BAK1	6p21.31	10.13	9.47	0.53	0.51	0.66	1e-14	4.48e-13	Altered group
WDR46	6p21.32	11.63	10.97	0.53	0.59	0.66	1.05e-14	4.61e-13	Altered group
SAMD1	19p13.12	9.08	8.42	0.54	0.67	0.66	2.77e-14	9.87e-13	Altered group
TRAP1	16p13.3	11.79	11.13	0.55	0.57	0.66	3.9e-14	1.28e-12	Altered group
DMAC2	19q13.2	10.25	9.58	0.56	0.44	0.66	7.16e-14	2.08e-12	Altered group
PIH1D1	19q13.33	10.61	9.96	0.58	0.51	0.66	4.04e-13	8.48e-12	Altered group
MFSD10	4p16.3	11.3	10.64	0.59	0.68	0.66	1.21e-12	2.1e-11	Altered group
GSS	20q11.22	11.19	10.53	0.61	0.56	0.66	2.27e-12	3.5e-11	Altered group
COG1	17q25.1	10.51	9.86	0.65	0.47	0.66	1.65e-11	1.87e-10	Altered group
NDUFB9	8q24.13	11.94	11.28	0.67	0.64	0.66	4.44e-11	4.39e-10	Altered group
FAM50A	Xq28	11.44	10.78	0.67	0.6	0.66	5.76e-11	5.54e-10	Altered group
ERF	19q13.2	11.39	10.73	0.66	0.76	0.66	6.01e-11	5.75e-10	Altered group
FIZ1	19q13.42	9.18	8.52	0.68	0.5	0.66	6.25e-11	5.94e-10	Altered group
EHMT2	6p21.33	11.61	10.95	0.67	0.57	0.66	7.63e-11	7.02e-10	Altered group
ERCC1	19q13.32	11.05	10.39	0.69	0.58	0.66	1.19e-10	1.04e-09	Altered group
FAM89B	11q13.1	10.6	9.94	0.7	0.69	0.66	2.47e-10	1.98e-09	Altered group
ATP5ME	4p16.3	10.96	10.29	0.74	0.67	0.66	9.9e-10	6.72e-09	Altered group
THAP8	19q13.12	8.1	7.44	0.74	0.59	0.66	1.57e-09	1.02e-08	Altered group
MRTFA	22q13.1-q13.2	10.98	10.32	0.75	0.55	0.66	1.71e-09	1.1e-08	Altered group
AKT1	14q32.33	12.86	12.2	0.76	0.55	0.66	2.2e-09	1.38e-08	Altered group
MAD2L2	1p36.22	10.58	9.91	0.76	0.71	0.66	2.45e-09	1.53e-08	Altered group
SLC25A6	Xp22.32 and Yp11.3	14.42	13.76	0.75	0.77	0.66	3.06e-09	1.87e-08	Altered group
UQCRQ	5q31.1	11.19	10.54	0.77	0.67	0.66	4.83e-09	2.83e-08	Altered group
PRMT7	16q22.1	10.41	9.76	0.78	0.66	0.66	7.14e-09	4.02e-08	Altered group
IPO13	1p34.1	11.07	10.41	0.81	0.52	0.66	1.51e-08	7.98e-08	Altered group
TMEM256	17p13.1	9.04	8.38	0.81	0.72	0.66	1.67e-08	8.74e-08	Altered group
GPR137	11q13.1	10.03	9.38	0.8	0.68	0.66	1.72e-08	8.96e-08	Altered group
GGA1	22q13.1	11.52	10.87	0.82	0.61	0.66	2.1e-08	1.07e-07	Altered group
JMJD8	16p13.3	11.26	10.6	0.83	0.66	0.66	3.23e-08	1.59e-07	Altered group
HSPA1A	6p21.33	13.86	13.2	0.82	1.03	0.66	5.59e-08	2.63e-07	Altered group
RPS10	6p21.31	13.32	12.66	0.86	0.71	0.66	7.74e-08	3.55e-07	Altered group
JMJD4	1q42.13	9.9	9.24	0.86	0.64	0.66	8.64e-08	3.94e-07	Altered group
ACOT1	14q24.3	9.32	8.66	0.89	0.83	0.66	2.44e-07	1.031e-06	Altered group
SERTAD1	19q13.2	8.97	8.31	0.94	0.75	0.66	5.22e-07	2.072e-06	Altered group
SNHG17	20q11.23	9.5	8.83	0.96	0.82	0.66	9.17e-07	3.481e-06	Altered group
ANKRD39	2q11.2	8.96	8.3	0.98	0.79	0.66	1.775e-06	6.396e-06	Altered group
SLC6A8	Xq28	12.57	11.91	1.02	0.89	0.66	3.928e-06	1.335e-05	Altered group
FTL	19q13.33	16.41	15.75	1.05	0.84	0.66	5.474e-06	1.815e-05	Altered group
RETSAT	2p11.2	11.74	11.08	1.05	0.95	0.66	6.639e-06	2.167e-05	Altered group
RBPMS	8p12	10.09	9.43	1.13	1.01	0.66	2.935e-05	8.653e-05	Altered group
TUBB8	10p15.3	2.93	2.27	1.15	1.04	0.66	3.787e-05	0.0001097	Altered group
HSBP1L1	18q23	7.38	6.71	1.16	1.46	0.66	7.091e-05	0.0001962	Altered group
ADM5	19q13.33	5.01	4.35	1.21	1.18	0.66	8.114e-05	0.0002222	Altered group
SMIM10L2B	Xq26.3	4.79	4.13	1.27	1.27	0.66	0.0001677	0.000435	Altered group
FOXS1	20q11.21	5.42	4.76	1.3	1.36	0.66	0.0002681	0.0006706	Altered group
FAM71E1	19q13.33	4.28	3.62	1.33	1.33	0.66	0.0003283	0.0008098	Altered group
PTGDR2	11q12.2	3.32	2.66	1.36	1.21	0.66	0.0003535	0.0008664	Altered group
LINC01006	7q36.3	7.73	7.07	1.3	1.62	0.66	0.0003951	0.0009597	Altered group
FBXO17	19q13.2	8.7	8.04	1.34	1.55	0.66	0.0004223	0.001019	Altered group
IL17RE	3p25.3	6.52	5.85	1.42	1.48	0.66	0.0007146	0.00166	Altered group
TTYH2	17q25.1	10.94	10.28	1.43	1.49	0.66	0.000856	0.00196	Altered group
FHIT	3p14.2	6.41	5.75	1.46	1.38	0.66	0.0009473	0.002154	Altered group
WNT3A	1q42.13	1.35	0.69	1.52	0.95	0.66	0.001045	0.002361	Altered group
GALNT18	11p15.4	8.17	7.51	1.55	1.34	0.66	0.001553	0.003397	Altered group
SLC2A4	17p13.1	4.54	3.88	1.7	1.6	0.66	0.003936	0.007976	Altered group
COX7A1	19q13.12	5.88	5.21	1.75	1.82	0.66	0.005606	0.011	Altered group
CEBPA	19q13.11	8.28	7.61	1.79	1.59	0.66	0.005646	0.0111	Altered group
SOAT2	12q13.13	1.95	1.28	1.87	1.31	0.66	0.006827	0.0132	Altered group
DMBX1	1p33	2.08	1.42	1.95	1.46	0.66	0.0102	0.0191	Altered group
CHRNB4	15q25.1	2.63	1.97	1.96	1.67	0.66	0.0116	0.0214	Altered group
CYP2C18	10q23.33	1.37	0.71	2.27	1.36	0.66	0.0248	0.0427	Altered group
AP3B2	15q25.2	4.81	4.14	2.21	2.21	0.66	0.0262	0.0448	Altered group
AAR2	20q11.23	11.11	10.45	0.45	0.4	0.65	2.88e-18	1.7e-15	Altered group
GTF2F1	19p13.3	11.75	11.1	0.46	0.43	0.65	1.79e-17	4.77e-15	Altered group
MANBAL	20q11.23	10.85	10.21	0.46	0.46	0.65	3.7e-17	8.05e-15	Altered group
PSMC4	19q13.11-q13.13	11.63	10.97	0.53	0.49	0.65	6.99e-15	3.42e-13	Altered group
TBCB	19q13.12	11.24	10.6	0.54	0.55	0.65	3.77e-14	1.26e-12	Altered group
HDGFL2	19p13.3	11.08	10.43	0.55	0.51	0.65	6.15e-14	1.83e-12	Altered group
VPS16	20p13	10.83	10.18	0.56	0.47	0.65	1.23e-13	3.22e-12	Altered group
IFRD2	3p21.31	10.78	10.13	0.56	0.54	0.65	1.56e-13	3.94e-12	Altered group
ASB6	9q34.11	10.48	9.83	0.56	0.53	0.65	1.97e-13	4.75e-12	Altered group
FBXL19	16p11.2	9.95	9.3	0.58	0.63	0.65	5.06e-13	1.03e-11	Altered group
DDX56	7p13	11.57	10.93	0.58	0.51	0.65	6.5e-13	1.26e-11	Altered group
APEX2	Xp11.21	10.2	9.55	0.59	0.43	0.65	1.28e-12	2.19e-11	Altered group
NOP16	5q35.2	9.15	8.5	0.6	0.64	0.65	2.52e-12	3.84e-11	Altered group
RNF5	6p21.32	10.69	10.04	0.61	0.58	0.65	3.07e-12	4.51e-11	Altered group
TBRG4	7p13	11.81	11.16	0.62	0.61	0.65	8.93e-12	1.12e-10	Altered group
GEMIN7	19q13.32	8.94	8.29	0.63	0.5	0.65	1.2e-11	1.43e-10	Altered group
APEH	3p21.31	12.03	11.38	0.64	0.53	0.65	1.84e-11	2.07e-10	Altered group
PES1	22q12.2	12.03	11.38	0.64	0.61	0.65	2.11e-11	2.31e-10	Altered group
PIN1	19p13	10.55	9.9	0.65	0.55	0.65	3.11e-11	3.22e-10	Altered group
BORCS8	19p13.11	8.85	8.19	0.65	0.56	0.65	3.31e-11	3.39e-10	Altered group
SNX21	20q13.12	9.5	8.85	0.64	0.66	0.65	3.35e-11	3.43e-10	Altered group
PHKG2	16p11.2	9.58	8.94	0.66	0.48	0.65	4.34e-11	4.31e-10	Altered group
TRAF2	9q34.3	9.72	9.07	0.67	0.58	0.65	7.73e-11	7.09e-10	Altered group
NR2C2AP	19p13.11	9.46	8.81	0.68	0.55	0.65	1.79e-10	1.49e-09	Altered group
IMPDH2	3p21.31	12.58	11.93	0.68	0.76	0.65	2.4e-10	1.93e-09	Altered group
FAAP100	17q25.3	10.69	10.04	0.69	0.66	0.65	2.59e-10	2.06e-09	Altered group
SH3GLB2	9q34.11	10.21	9.55	0.7	0.6	0.65	3.46e-10	2.66e-09	Altered group
BRAT1	7p22.3	11.14	10.48	0.7	0.73	0.65	4.5e-10	3.37e-09	Altered group
DDX39A	19p13.12	11.3	10.66	0.71	0.61	0.65	6.26e-10	4.5e-09	Altered group
MRPL27	17q21.33	10.23	9.57	0.73	0.55	0.65	9.25e-10	6.34e-09	Altered group
BABAM2	2p23.2	9.85	9.2	0.73	0.46	0.65	9.34e-10	6.39e-09	Altered group
NR1H2	19q13.3	11.54	10.89	0.74	0.58	0.65	1.66e-09	1.07e-08	Altered group
TPRA1	3q21.3	10.2	9.55	0.76	0.5	0.65	3.27e-09	1.98e-08	Altered group
SLC66A2	18q23	10.63	9.99	0.78	0.64	0.65	8.61e-09	4.78e-08	Altered group
LPCAT3	12p13.31	10.21	9.56	0.79	0.68	0.65	1.16e-08	6.25e-08	Altered group
C12ORF57	12p13.31	11.2	10.55	0.8	0.73	0.65	1.85e-08	9.57e-08	Altered group
PPT2	6p21.32	11.26	10.61	0.79	0.84	0.65	1.91e-08	9.85e-08	Altered group
TLCD3A	17p13.3	9.12	8.47	0.82	0.88	0.65	4.84e-08	2.3e-07	Altered group
MOCS1	6p21.2	9.87	9.22	0.86	0.76	0.65	1.41e-07	6.23e-07	Altered group
HSPA1B	6p21.33	10.98	10.33	0.85	1.06	0.65	2.42e-07	1.022e-06	Altered group
NAGA	22q13.2	11.37	10.73	0.91	0.63	0.65	4.05e-07	1.643e-06	Altered group
HYI	1p34.2	8.97	8.33	1.01	0.83	0.65	4.637e-06	1.556e-05	Altered group
KHK	2p23.3	7.71	7.05	1.02	1	0.65	6.357e-06	2.083e-05	Altered group
LRRC29	16q22.1	6.53	5.89	1.05	0.87	0.65	8.613e-06	2.757e-05	Altered group
SH3BP1	22q13.1	10.18	9.52	1.06	0.92	0.65	9.147e-06	2.912e-05	Altered group
THEM6	8q24.3	10.25	9.6	1.05	0.91	0.65	9.537e-06	3.029e-05	Altered group
MAGIX	Xp11.23	5.27	4.62	1.12	0.93	0.65	2.677e-05	7.947e-05	Altered group
MFRP	11q23.3	8.66	8.01	1.15	1.18	0.65	5.076e-05	0.0001439	Altered group
VPS37D	7q11.23	6.4	5.75	1.16	1.44	0.65	8.677e-05	0.0002363	Altered group
OTUB2	14q32.12	7.1	6.46	1.22	1.02	0.65	0.0001017	0.0002729	Altered group
IGFLR1	19q13.12	8.49	7.84	1.24	1.16	0.65	0.0001553	0.0004049	Altered group
PRR34-AS1	22q13.31	6.54	5.89	1.23	1.23	0.65	0.0001624	0.000422	Altered group
SPATA20	17q21.33	11.19	10.55	1.31	0.9	0.65	0.0002224	0.0005645	Altered group
TMC6	17q25.3	11.05	10.4	1.33	1.4	0.65	0.000422	0.001019	Altered group
GAB2	11q14.1	11.34	10.69	1.47	0.94	0.65	0.0008993	0.002052	Altered group
GPIHBP1	8q24.3	4.88	4.22	1.68	1.53	0.65	0.003921	0.00795	Altered group
LRRC43	12q24.31	3.45	2.8	1.74	1.65	0.65	0.005761	0.0113	Altered group
PDE6G	17q25.3	5.35	4.7	1.9	1.86	0.65	0.0111	0.0205	Altered group
LSR	19q13.12	8.33	7.68	1.92	1.78	0.65	0.012	0.0222	Altered group
[truncated: 2,763 more rows]

## Sheet: LIHC
Gene	Cytoband	Altered group	Unaltered group	Altered group	Unaltered group	Log Ratio	p-Value	q-Value	Higher expression in
CLVS1	8q12.2-q12.3	7.34	4.1	2.73	2.12	3.24	6.9e-08	7.68e-07	Altered group
SYNC	1p35.1	8.49	5.29	2.68	2.64	3.2	6.29e-08	7.11e-07	Altered group
AFP	4q13.3	10.99	7.98	4.89	3.85	3.01	0.001298	0.003996	Altered group
CLDN22	4q35.1	3	0.28	3.11	1.22	2.72	1.428e-05	7.619e-05	Altered group
AP1M2	19p13.2	8.1	5.4	3.75	3.75	2.7	0.0002651	0.0009851	Altered group
EMILIN3	20q12	5.67	3.1	2.26	1.68	2.57	1.55e-07	1.519e-06	Altered group
SPINK1	5q32	11.94	9.38	4.24	4.41	2.55	0.001873	0.005514	Altered group
S100P	4p16.1	8.87	6.4	3.78	3.85	2.48	0.0007822	0.002556	Altered group
BPIFB2	20q11.21	5.91	3.44	4.14	3.63	2.47	0.001828	0.005401	Altered group
LSMEM2	3p21.31	3.75	1.44	2.85	1.16	2.31	4.321e-05	0.0001987	Altered group
SNORC	2q37.1	6.76	4.53	3.07	2.26	2.23	0.0002052	0.000788	Altered group
MAGED4	Xp11.22	6.42	4.19	3.39	2.78	2.23	0.0006616	0.002196	Altered group
SOAT2	12q13.13	7.4	5.22	2.8	3.16	2.18	0.000109	0.0004505	Altered group
FABP1	2p11.2	15.4	13.33	2.49	3.01	2.07	4.843e-05	0.0002201	Altered group
SSUH2	3p25.3	6.81	4.75	2.43	2.73	2.06	3.274e-05	0.0001565	Altered group
CXCL17	19q13.2	4.55	2.6	3.25	2.3	1.95	0.001624	0.004864	Altered group
SNHG9	16p13.3	7.73	5.79	1.3	1.26	1.94	3.26e-10	9.77e-09	Altered group
AQP7P3	9q21.11	5.24	3.3	2.1	1.94	1.94	7.788e-06	4.488e-05	Altered group
RPL39	Xq24	10.73	8.81	1.05	0.97	1.92	1.52e-12	1.84e-10	Altered group
ANKRD19P	9q22.31	7.96	6.05	1.3	1	1.9	6.05e-10	1.61e-08	Altered group
PRAP1	10q26.3	14.6	12.72	2.01	2.49	1.88	7.954e-06	4.573e-05	Altered group
MSI1	12q24.31	6.92	5.04	2.7	3.06	1.88	0.0004298	0.001504	Altered group
EXOSC4	8q24.3	11.52	9.67	1.1	0.85	1.85	1.43e-11	9.31e-10	Altered group
CLEC2L	7q34	3.33	1.48	3.89	2.14	1.85	0.00998	0.0238	Altered group
LSP1P4	2p11.2	8.54	6.7	1.58	1.54	1.84	1.06e-07	1.096e-06	Altered group
RPS21	20q13.33	14.42	12.6	0.93	0.76	1.82	1.94e-13	3.93e-11	Altered group
DNLZ	9q34.3	9.21	7.39	1.14	0.91	1.82	7.12e-11	3.03e-09	Altered group
SNHG6	8q13.1|8q13	11.58	9.78	1.28	0.98	1.81	1.33e-09	2.98e-08	Altered group
TM4SF5	17p13.2	13.14	11.34	1.64	2.09	1.81	3.59e-07	3.12e-06	Altered group
SAA1	11p15.1	12.78	10.97	4	3.81	1.81	0.0159	0.0353	Altered group
BTBD16	10q26.13	6.95	5.15	1.48	1.82	1.8	4.42e-08	5.24e-07	Altered group
SLC5A11	16p12.1	5.74	3.95	2.44	2.6	1.79	0.000227	0.0008603	Altered group
RPL13AP20	12p13.1	6.51	4.75	1.07	0.84	1.76	2.7e-11	1.45e-09	Altered group
SNHG5	6q14.3	11.92	10.16	1.4	1.18	1.76	1.83e-08	2.51e-07	Altered group
GPX2	14q23.3	13.62	11.85	2.48	2.8	1.76	0.000343	0.001236	Altered group
RPL8	8q24.3	16.6	14.85	1.16	0.89	1.75	2.87e-10	8.96e-09	Altered group
RPPH1	14q11.2	6.41	4.66	1.23	1.55	1.75	1.02e-09	2.41e-08	Altered group
LDLRAD2	1p36.12	9.13	7.38	1.38	1.21	1.75	1.53e-08	2.19e-07	Altered group
ROMO1	20q11.22	12.39	10.65	0.76	0.7	1.74	1.23e-15	1.12e-12	Altered group
FAM66D	8p23.1	4	2.27	2.1	1.97	1.74	4.135e-05	0.0001913	Altered group
CTAG2	Xq28	4.25	2.5	4.53	3.53	1.74	0.036	0.0711	Altered group
APOA1	11q23.3	18.03	16.29	1.52	2.8	1.73	3.88e-07	3.331e-06	Altered group
AQP7P1	9q13	7.37	5.64	2.21	2.42	1.73	9.927e-05	0.0004151	Altered group
NPW	16p13.3	7.44	5.72	3.1	2.84	1.72	0.003543	0.00962	Altered group
MMP9	20q13.12	9.12	7.41	1.84	2.43	1.71	9.151e-06	5.181e-05	Altered group
NNMT	11q23.2	13.31	11.61	2.56	2.74	1.71	0.0006734	0.00223	Altered group
FXYD2	11q23.3	7.55	5.84	4.43	4.17	1.71	0.0373	0.0733	Altered group
PRR34-AS1	22q13.31	7.45	5.75	1.78	1.43	1.7	4.12e-06	2.588e-05	Altered group
LSP1P5	1q21.1	6.39	4.69	1.82	1.66	1.7	6.224e-06	3.692e-05	Altered group
TNFSF12-TNFSF13	17p13.1	7.33	5.64	1.28	2.24	1.69	1.04e-08	1.59e-07	Altered group
RPL28	19q13.42	15.36	13.67	0.88	0.77	1.68	4.16e-13	6.85e-11	Altered group
APOA2	1q23.3	18.85	17.17	1.46	2.72	1.68	3.49e-07	3.054e-06	Altered group
C9	5p13.1	11.21	9.53	3.53	4.4	1.68	0.0134	0.0306	Altered group
RPLP2	11p15.5	15	13.33	0.89	0.72	1.67	7.02e-13	1.01e-10	Altered group
RPS19	19q13.2	15.52	13.84	0.99	0.8	1.67	1.35e-11	8.93e-10	Altered group
NDUFAF8	17q25.3	10.75	9.08	1.03	0.84	1.67	3.61e-11	1.77e-09	Altered group
ZFAS1	20q13.13	11.37	9.7	1.06	0.88	1.67	7.82e-11	3.24e-09	Altered group
CYTOR	2p11.2	9.56	7.89	1.21	1.28	1.67	2.06e-09	4.26e-08	Altered group
TNNC1	3p21.1	5.07	3.39	2.95	2.3	1.67	0.002803	0.007852	Altered group
GADD45GIP1	19p13.13	11.95	10.29	0.94	0.73	1.66	5.05e-12	4.37e-10	Altered group
ATP5F1EP2	13q12.2	6.94	5.29	0.8	0.87	1.65	2.09e-14	8.76e-12	Altered group
RPL13	16q24.3|17p11.2	15.57	13.93	0.93	0.8	1.65	3.97e-12	3.61e-10	Altered group
RPL36	19p13.3	14.47	12.82	1	0.74	1.65	2.6e-11	1.42e-09	Altered group
MRNIP	5q35.3	8.75	7.09	1.84	0.94	1.65	9.804e-06	5.495e-05	Altered group
FBLL1	5q34	5.25	3.6	2.34	2.37	1.65	0.0003508	0.00126	Altered group
HSPB1P1	9q21.13	10.44	8.8	1.04	1.08	1.64	7.69e-11	3.2e-09	Altered group
SLC22A8	11q12.3	2.58	0.94	2.81	1.69	1.64	0.002	0.005847	Altered group
RPL37A	2q35	15.27	13.65	0.82	0.77	1.62	1.15e-13	2.74e-11	Altered group
EEF1D	8q24.3	14.99	13.36	1.04	0.77	1.62	1.15e-10	4.44e-09	Altered group
TMSB10	2p11.2	14.54	12.92	1.45	1.33	1.62	2.41e-07	2.221e-06	Altered group
PCSK1N	Xp11.23	4.56	2.93	3.69	3	1.62	0.0176	0.0385	Altered group
SMIM4	3p21.1	9.68	8.06	0.93	0.93	1.61	4.58e-12	4.04e-10	Altered group
RPL13AP3	14q22.3	5.22	3.6	1.21	0.98	1.61	5.36e-09	9.2e-08	Altered group
NQO1	16q22.1	11.09	9.48	3.75	3.09	1.61	0.0208	0.0445	Altered group
DLK1	14q32.2	4.86	3.25	5.5	4.48	1.61	0.107	0.177	Altered group
RPS20	8q12.1	15.7	14.1	0.85	0.82	1.6	4.29e-13	6.95e-11	Altered group
RPL38	17q25.1	14.3	12.7	0.88	0.74	1.6	1.56e-12	1.85e-10	Altered group
COX4I2	20q11.21	6.41	4.81	1.16	1.37	1.6	2.25e-09	4.57e-08	Altered group
PNCK	Xq28	3.55	1.95	3.87	2.74	1.6	0.0245	0.0512	Altered group
NDUFA3	19q13.42	11.8	10.21	0.87	0.87	1.59	1.03e-12	1.36e-10	Altered group
NAT14	19q13.42	8.42	6.83	1.19	1.11	1.59	4.79e-09	8.42e-08	Altered group
SELENOM	22q12.2	10.36	8.77	1.77	1.85	1.59	1.284e-05	6.986e-05	Altered group
ZG16	16p11.2	7.66	6.07	2.19	2.71	1.59	0.0002986	0.001092	Altered group
COX6C	8q22.2	13.87	12.29	0.87	0.89	1.58	1.25e-12	1.58e-10	Altered group
EGFL8	6p21.32	8.23	6.65	1.06	1.33	1.58	2.98e-10	9.17e-09	Altered group
MFSD3	8q24.3	11.34	9.76	1.11	0.98	1.58	1.13e-09	2.62e-08	Altered group
GGTLC2	22q11.22	8.71	7.13	2.55	2.17	1.58	0.001271	0.003926	Altered group
LAMTOR4	7q22.1	12.08	10.5	1.04	0.66	1.57	2.92e-10	9.04e-09	Altered group
RPL21	13q12.2	3.64	2.06	1.15	1.11	1.57	3.03e-09	5.82e-08	Altered group
MFSD2B	2p23.3	6.26	4.68	1.31	1.24	1.57	5.24e-08	6.03e-07	Altered group
ASPG	14q32.33	8.18	6.61	3.35	3.74	1.57	0.0138	0.0313	Altered group
ATP5F1E	20q13.32	14.04	12.47	0.66	0.62	1.56	4.06e-16	5.43e-13	Altered group
ETV2	19q13.12	6.35	4.79	1.04	0.96	1.56	2.53e-10	8.1e-09	Altered group
FOXA3	19q13.32	11.38	9.82	1.32	1.78	1.56	8.78e-08	9.42e-07	Altered group
DUSP13	10q22.2	2.68	1.12	2.75	1.6	1.56	0.002456	0.007012	Altered group
CCDC167	6p21.2	10.7	9.16	0.69	0.74	1.55	2.16e-15	1.73e-12	Altered group
SNRPD2	19q13.32	12.8	11.25	1.03	0.66	1.55	3.02e-10	9.26e-09	Altered group
NMB	15q25.2	7.82	6.28	1.11	1.23	1.54	2.12e-09	4.35e-08	Altered group
RPL9	4p14	10.96	9.42	2	1.9	1.54	0.0001075	0.0004452	Altered group
CPLX2	5q35.2	7.14	5.6	4.28	4.59	1.54	0.0537	0.0997	Altered group
RPL30	8q22.2	15.66	14.13	0.84	0.81	1.53	1.52e-12	1.84e-10	Altered group
HIST2H2AC	1q21.2	5.49	3.95	1.14	1.11	1.53	4.58e-09	8.09e-08	Altered group
PSMC3IP	17q21.2	7.1	5.57	1.81	1.41	1.53	2.76e-05	0.0001345	Altered group
BCAS1	20q13.2	5.7	4.17	2.33	2.65	1.53	0.0008204	0.002661	Altered group
TMEM160	19q13.32	8.66	7.14	0.79	0.83	1.52	2.17e-13	4.24e-11	Altered group
RPL27A	11p15.4	15.02	13.5	0.91	0.7	1.52	1.76e-11	1.08e-09	Altered group
NDUFB9	8q24.13	13.94	12.43	0.82	0.79	1.51	9e-13	1.22e-10	Altered group
COX6B1	19q13.12	13.9	12.38	0.96	0.71	1.51	1.06e-10	4.13e-09	Altered group
FBL	19q13.2	12.7	11.18	1.06	0.7	1.51	1.06e-09	2.5e-08	Altered group
CTAG1B	Xq28	3.61	2.11	3.9	3.02	1.51	0.0353	0.0699	Altered group
DQX1	2p13.1	3.66	2.16	3.94	2.77	1.51	0.0361	0.0713	Altered group
PGC	6p21.1	5.52	4.02	5.15	4.39	1.51	0.108	0.179	Altered group
RPS29	14q21.3	13.75	12.24	0.96	0.74	1.5	9.98e-11	3.94e-09	Altered group
SNHG3	1p35.3	6.67	5.17	1.44	1.19	1.5	8.69e-07	6.658e-06	Altered group
RPS9	19q13.42	15.28	13.79	0.77	0.66	1.49	3.48e-13	5.92e-11	Altered group
ZNF593	1p36.11	10.66	9.17	0.95	0.85	1.49	1.09e-10	4.24e-09	Altered group
MROH6	8q24.3	8.59	7.1	1.58	1.52	1.49	5.559e-06	3.358e-05	Altered group
RPL35	9q33.3	14.44	12.96	0.92	0.81	1.48	5.11e-11	2.34e-09	Altered group
UQCRBP1	Xp11.21	9.28	7.8	0.94	0.88	1.48	7.38e-11	3.08e-09	Altered group
DPM3	1q22	11.19	9.71	0.96	0.87	1.48	1.29e-10	4.75e-09	Altered group
RPL23A	17q11.2	13.31	11.83	1.07	0.71	1.48	2.37e-09	4.76e-08	Altered group
TSPAN8	12q21.1	11.16	9.68	2.36	2.92	1.48	0.001421	0.004316	Altered group
PNMA3	Xq28	6.13	4.64	3.18	2.51	1.48	0.012	0.0279	Altered group
RAB3C	5q11.2	4.01	2.53	3.41	2.54	1.48	0.0188	0.0408	Altered group
ETFB	19q13.41	14.57	13.1	1.01	0.93	1.47	6.77e-10	1.77e-08	Altered group
HIST1H1C	6p22.2	12.51	11.04	1.55	1.51	1.47	4.714e-06	2.92e-05	Altered group
OXCT2	1p34.2	4.63	3.16	1.6	1.72	1.47	9.177e-06	5.189e-05	Altered group
BIRC5	17q25.3	8.68	7.22	1.98	1.64	1.47	0.0001759	0.0006857	Altered group
MSMB	10q11.22	2.63	1.16	2.34	1.6	1.47	0.0009881	0.003143	Altered group
UQCC3	11q12.3	10.49	9.03	0.84	0.66	1.46	5.85e-12	4.77e-10	Altered group
RPL34	4q25	14.04	12.58	0.89	0.79	1.46	2.66e-11	1.45e-09	Altered group
HIST1H4J	6p22.1	7.06	5.6	1.08	1.36	1.46	3.51e-09	6.56e-08	Altered group
SLC51B	15q22.31	7.05	5.6	1.99	2.29	1.46	0.0002449	0.0009194	Altered group
FXYD1	19q13.12	10.07	8.62	2.17	2.88	1.46	0.0007624	0.002498	Altered group
RPS28	19p13.2	9.23	7.77	3.19	2.77	1.46	0.014	0.0317	Altered group
RPS24	10q22.3	15.24	13.79	0.88	0.78	1.45	2.85e-11	1.52e-09	Altered group
BGLAP	1q22	7.02	5.57	1.15	1.06	1.45	1.91e-08	2.6e-07	Altered group
IFI27L2	14q32.12	8.03	6.57	1.16	1.51	1.45	2.54e-08	3.31e-07	Altered group
MIR4435-2HG	2q13	9.21	7.76	1.17	1.16	1.45	2.71e-08	3.49e-07	Altered group
IGFBP2	2q35	13.92	12.46	2.42	2.18	1.45	0.001747	0.005191	Altered group
EIF6	20q11.22	13.56	12.12	0.4	0.52	1.44	1.34e-23	8.94e-20	Altered group
COPS9	2q37.3	10.68	9.24	0.78	0.69	1.44	9.65e-13	1.28e-10	Altered group
VPS28	8q24.3	13.18	11.74	0.81	0.78	1.44	3.19e-12	3.1e-10	Altered group
RPL18	19q13.33	15.02	13.58	0.83	0.7	1.44	6.33e-12	5.02e-10	Altered group
RPS10	6p21.31	14.02	12.58	0.84	0.76	1.44	8.38e-12	6.23e-10	Altered group
APOC1	19q13.32	17.75	16.3	1.23	1.58	1.44	1.01e-07	1.053e-06	Altered group
FXYD3	19q13.12	5	3.56	4.08	2.94	1.44	0.0524	0.0976	Altered group
ATP5ME	4p16.3	12.77	11.34	1.05	0.76	1.43	3.39e-09	6.36e-08	Altered group
TMEM256	17p13.1	11.03	9.61	0.87	0.81	1.42	2.98e-11	1.56e-09	Altered group
HSPB1	7q11.23	14.89	13.47	1	1.02	1.42	1.18e-09	2.7e-08	Altered group
WFDC3	20q13.12	3.36	1.94	1.33	1.19	1.42	5.35e-07	4.387e-06	Altered group
PAFAH1B3	19q13.2	9.7	8.28	1.65	1.37	1.42	2.263e-05	0.0001129	Altered group
PPP1R14D	15q15.1	3.34	1.92	2.87	2.1	1.42	0.007872	0.0193	Altered group
ASPHD1	16p11.2	6.36	4.94	2.89	2.82	1.42	0.009415	0.0226	Altered group
PYCR1	17q25.3	9.15	7.73	2.92	2.7	1.42	0.00965	0.0231	Altered group
FAR2P1	2q21.1	3.7	2.28	3.31	2.61	1.42	0.0201	0.0431	Altered group
GNG4	1q42.3	5.88	4.45	4.08	3.49	1.42	0.0572	0.105	Altered group
RPL37	5p13.1	15.19	13.78	0.76	0.73	1.41	9.27e-13	1.25e-10	Altered group
RPS15	19p13.3	13.53	12.12	0.85	0.73	1.41	1.85e-11	1.11e-09	Altered group
RPS16	19q13.2	15.22	13.81	0.86	0.66	1.41	3.04e-11	1.57e-09	Altered group
LIN7B	19q13.33	6.89	5.48	0.89	1.02	1.41	4.97e-11	2.28e-09	Altered group
MVD	16q24.2	11.76	10.34	1.23	0.97	1.41	1.2e-07	1.217e-06	Altered group
DES	2q35	4.5	3.09	1.98	2.23	1.41	0.000338	0.001219	Altered group
RPS11	19q13.33	15.58	14.18	0.73	0.64	1.4	4.39e-13	7.05e-11	Altered group
INAFM1	19q13.32	8.93	7.53	0.87	0.8	1.4	3.93e-11	1.89e-09	Altered group
RPL18A	19p13.11	12.16	10.75	0.97	0.73	1.4	7.09e-10	1.83e-08	Altered group
PRG2	11q12.1	6.96	5.56	1.72	1.97	1.4	6.226e-05	0.0002754	Altered group
PLA2G1B	12q24.31	4.86	3.45	1.86	2.03	1.4	0.00016	0.0006319	Altered group
RPS27	1q21.3	9.61	8.21	2.07	2.07	1.4	0.0005503	0.001866	Altered group
TRIM55	8q13.1	9.41	8.01	2.93	3.59	1.4	0.0128	0.0294	Altered group
HOXC9	12q13.13	3.17	1.77	3.1	2.3	1.4	0.0147	0.0331	Altered group
LBHD1	11q12.3	10.92	9.53	0.71	0.58	1.39	1.72e-13	3.64e-11	Altered group
RBIS	8q21.2	10.95	9.57	0.8	0.81	1.39	5.56e-12	4.64e-10	Altered group
B9D1	17p11.2	8.91	7.51	0.95	0.97	1.39	4.53e-10	1.27e-08	Altered group
C19ORF24	19p13.3	11.76	10.37	1.03	0.72	1.39	3.69e-09	6.81e-08	Altered group
MAMSTR	19q13.33	5.43	4.04	1.29	1.3	1.39	5.23e-07	4.299e-06	Altered group
MAFG-DT	17q25.3	6.62	5.23	1.58	1.45	1.39	1.642e-05	8.568e-05	Altered group
DYDC2	10q23.1	5.38	3.99	2.39	2.49	1.39	0.002538	0.00722	Altered group
CERS1	19p13.11	3.98	2.59	2.68	2.29	1.39	0.005817	0.0148	Altered group
NDUFS6	5p15.33	12.42	11.04	0.86	0.7	1.38	5.68e-11	2.53e-09	Altered group
ATP5F1D	19p13.3	12.63	11.25	1.06	0.82	1.38	8.79e-09	1.38e-07	Altered group
IGFLR1	19q13.12	9.7	8.32	1.06	1.06	1.38	9.24e-09	1.44e-07	Altered group
NUDT1	7p22.3	8.86	7.48	1.11	0.95	1.38	2.68e-08	3.47e-07	Altered group
APOM	6p21.33	13.57	12.19	1.35	1.98	1.38	1.954e-06	1.344e-05	Altered group
FAM27C	9q13	3.46	2.08	2.24	1.52	1.38	0.001186	0.003688	Altered group
KCNE5	Xq23	4.76	3.39	2.23	2.05	1.38	0.00139	0.004234	Altered group
SLC39A4	8q24.3	8.46	7.09	2.86	2.48	1.38	0.0101	0.0241	Altered group
RPLP1	15q23	15.88	14.52	0.76	0.65	1.37	2.42e-12	2.63e-10	Altered group
RPL27	17q21.31	14.51	13.14	0.83	0.78	1.37	2.57e-11	1.42e-09	Altered group
RPL32	3p25.2	15.19	13.82	0.86	0.72	1.37	7.07e-11	3.02e-09	Altered group
MRPL52	14q11.2	11.14	9.77	0.87	0.66	1.37	9.38e-11	3.77e-09	Altered group
SURF2	9q34.2	9.73	8.37	0.88	0.76	1.37	1.37e-10	4.98e-09	Altered group
NAA38	17p13.1	10.72	9.35	0.91	0.74	1.37	3.21e-10	9.68e-09	Altered group
C19ORF73	19q13.33	6.13	4.76	0.95	0.99	1.37	6.96e-10	1.8e-08	Altered group
TLCD1	17q11.2	9.34	7.97	1	1.02	1.37	2.73e-09	5.33e-08	Altered group
GCAT	22q13.1	11.1	9.74	1.01	1.37	1.37	3.81e-09	6.98e-08	Altered group
PLAC8L1	5q32	3.09	1.72	1.5	1.14	1.37	8.108e-06	4.652e-05	Altered group
GUCA2A	1p34.2	2.86	1.49	2.91	2.02	1.37	0.0113	0.0264	Altered group
AGR2	7p21.1	4.36	3	4.31	3.75	1.37	0.0829	0.144	Altered group
RPSA	3p22.1	13.64	12.28	0.95	0.74	1.36	1.01e-09	2.4e-08	Altered group
MCRIP1	17q25.3	12.16	10.8	0.99	0.87	1.36	2.38e-09	4.77e-08	Altered group
PLAC9	10q22.3	6.8	5.44	1.37	1.66	1.36	2.64e-06	1.748e-05	Altered group
APOC2	19q13.32	16.95	15.58	1.54	2.01	1.36	2.069e-05	0.0001043	Altered group
SPHK1	17q25.1	8.32	6.96	2.96	2.39	1.36	0.0133	0.0305	Altered group
BOLA2	16p11.2	11.65	10.3	0.96	0.75	1.35	1.43e-09	3.16e-08	Altered group
CCDC85B	11q13.1	9.57	8.21	0.97	0.87	1.35	1.7e-09	3.64e-08	Altered group
RPS5	19q13.43	14.77	13.42	0.97	0.67	1.35	1.86e-09	3.91e-08	Altered group
RMRP	9p13.3	5.07	3.72	1.31	1.48	1.35	1.305e-06	9.484e-06	Altered group
KCNC2	12q21.1	2.77	1.42	2.97	2.22	1.35	0.0142	0.0321	Altered group
COX7B2	4p12	4.29	2.94	4.45	3.52	1.35	0.0948	0.161	Altered group
MRPL14	6p21.1	12.08	10.74	0.61	0.65	1.34	3.4e-15	2.14e-12	Altered group
RPS14	5q33.1	15.09	13.75	0.71	0.69	1.34	4.72e-13	7.41e-11	Altered group
UQCRB	8q22.1	13.79	12.45	0.74	0.78	1.34	1.38e-12	1.73e-10	Altered group
TIMM13	19p13.3	12.17	10.83	1.01	0.61	1.34	5.54e-09	9.43e-08	Altered group
ENDOG	9q34.11	10.3	8.97	1.02	0.9	1.34	7e-09	1.15e-07	Altered group
RPS12	6q23.2	14.86	13.52	1.06	0.81	1.34	1.59e-08	2.26e-07	Altered group
PRR7	5q35.3	6.79	5.45	1.23	1.37	1.34	4.04e-07	3.452e-06	Altered group
GAS5	1q25.1	11.82	10.48	1.27	1.1	1.34	7.05e-07	5.579e-06	Altered group
AIFM3	22q11.21	6.09	4.75	1.51	1.62	1.34	1.514e-05	8.008e-05	Altered group
MDK	11p11.2	12.46	11.13	1.85	1.86	1.34	0.0002614	0.0009733	Altered group
TESC	12q24.22	8.8	7.46	2.43	2.57	1.34	0.004113	0.011	Altered group
CKMT1A	15q15.3	3.36	2.03	2.6	2.44	1.34	0.006543	0.0164	Altered group
SEC61G	7p11.2	11.68	10.35	0.75	0.63	1.33	3.85e-12	3.55e-10	Altered group
HRAS	11p15.5	10.42	9.09	0.77	0.72	1.33	6.19e-12	4.95e-10	Altered group
MGMT	10q26.3	11.67	10.34	0.87	1.05	1.33	1.87e-10	6.42e-09	Altered group
CENPV	17p11.2	10.18	8.85	0.9	1.17	1.33	3.92e-10	1.13e-08	Altered group
TMEM141	9q34.3	11.8	10.47	0.97	0.8	1.33	2.83e-09	5.49e-08	Altered group
SNHG8	4q26	10.59	9.27	0.98	0.88	1.33	3.96e-09	7.18e-08	Altered group
H2AFJ	12p12.3	11.89	10.56	1.02	0.9	1.33	9.46e-09	1.47e-07	Altered group
C8ORF82	8q24.3	11.59	10.27	0.75	0.9	1.32	3.32e-12	3.18e-10	Altered group
NDUFA13	19p13.11	13.3	11.99	0.9	0.7	1.32	6.46e-10	1.7e-08	Altered group
MRPS17	7p11.2	10.1	8.78	1.02	0.75	1.32	8.95e-09	1.4e-07	Altered group
NDUFB7	19p13.12	12.59	11.27	1.03	0.71	1.32	1.51e-08	2.17e-07	Altered group
ACTL10	20q11.22	5.06	3.74	1.42	1.41	1.32	7.373e-06	4.273e-05	Altered group
LINC00470	18p11.32	3.76	2.44	2.48	2.3	1.32	0.005154	0.0133	Altered group
RPL24	3q12.3	14.37	13.06	0.74	0.66	1.31	3.4e-12	3.22e-10	Altered group
UBA52	19p13.11	14.64	13.32	0.78	0.59	1.31	1.65e-11	1.04e-09	Altered group
ZNF581	19q13.42	9.55	8.25	0.83	0.7	1.31	9.77e-11	3.9e-09	Altered group
CCDC107	9p13.3	11.18	9.87	0.84	0.78	1.31	1.27e-10	4.71e-09	Altered group
ELOB	16p13.3	12.8	11.49	0.84	0.69	1.31	1.38e-10	4.99e-09	Altered group
ANAPC11	17q25.3	12.57	11.26	0.86	0.69	1.31	2.25e-10	7.42e-09	Altered group
DHRS13	17q11.2	9.33	8.02	0.87	1.1	1.31	2.33e-10	7.61e-09	Altered group
PPP1R16A	8q24.3	12.5	11.19	1.1	0.85	1.31	6.84e-08	7.63e-07	Altered group
ZP3	7q11.23	7.26	5.95	1.31	1.23	1.31	1.965e-06	1.35e-05	Altered group
PTTG1	5q33.3	9.35	8.04	1.52	1.62	1.31	2.374e-05	0.0001176	Altered group
TMEM151A	11q13.2	5.13	3.82	2.27	2.22	1.31	0.002663	0.007525	Altered group
KCNF1	2p25.1	4.47	3.16	2.73	2.45	1.31	0.0107	0.0252	Altered group
DHRS2	14q11.2	9.04	7.73	3.19	3.67	1.31	0.0299	0.0606	Altered group
NOSIP	19q13.33	11.25	9.95	0.79	0.6	1.3	3.38e-11	1.7e-09	Altered group
NME2P1	12q24.23	7.57	6.27	0.9	0.94	1.3	6.56e-10	1.73e-08	Altered group
RPS17	15q25.2	14.75	13.45	0.9	0.75	1.3	7.96e-10	2.01e-08	Altered group
CHCHD10	22q11.23	12.56	11.25	1.07	1.09	1.3	3.75e-08	4.6e-07	Altered group
RECQL4	8q24.3	9.57	8.27	1.41	1.35	1.3	8.027e-06	4.61e-05	Altered group
GUCY2D	17p13.1	2.97	1.67	2.56	1.57	1.3	0.006099	0.0155	Altered group
CDH15	16q24.3	4.72	3.42	2.77	2.86	1.3	0.0131	0.03	Altered group
ZIC1	3q24	5.94	4.64	3.07	3.52	1.3	0.0257	0.0532	Altered group
SCAND1	20q11.23	11.82	10.53	0.74	0.65	1.29	5.17e-12	4.44e-10	Altered group
FKBP2	11q13.1	12.43	11.14	0.75	0.73	1.29	7.26e-12	5.59e-10	Altered group
CD320	19p13.2	10.57	9.28	0.86	0.76	1.29	3.25e-10	9.75e-09	Altered group
NTHL1	16p13.3	10.69	9.4	0.9	0.94	1.29	9.39e-10	2.26e-08	Altered group
MRPL27	17q21.33	11.71	10.42	0.94	0.6	1.29	3.09e-09	5.91e-08	Altered group
SELENOW	19q13.33	11.57	10.28	1.29	1.3	1.29	2e-06	1.37e-05	Altered group
SDSL	12q24.13	11.25	9.95	1.57	1.5	1.29	4.354e-05	0.0002001	Altered group
C4ORF48	4p16.3	5.04	3.75	2.11	2.19	1.29	0.001556	0.004676	Altered group
ADRA1D	20p13	3.72	2.43	2.64	2.14	1.29	0.008855	0.0214	Altered group
RPL14	3p22.1	14.25	12.98	0.84	0.71	1.28	1.94e-10	6.58e-09	Altered group
PAM16	16p13.3	9.77	8.49	0.86	0.79	1.28	3.45e-10	1.02e-08	Altered group
PHPT1	9q34.3	11.88	10.59	0.87	0.81	1.28	4.87e-10	1.35e-08	Altered group
SMIM1	1p36.32	6.81	5.53	1.4	1.48	1.28	9.42e-06	5.317e-05	Altered group
FAM24B	10q26.13	4.68	3.39	1.64	1.51	1.28	8.463e-05	0.0003612	Altered group
SPATC1L	21q22.3	7.55	6.27	1.79	1.95	1.28	0.0003071	0.00112	Altered group
B4GALNT1	12q13.3	7.07	5.79	2.07	2.45	1.28	0.001552	0.004666	Altered group
SLC39A5	12q13.3	11.12	9.84	2.3	2.9	1.28	0.004359	0.0115	Altered group
DLK2	6p21.1	3.82	2.55	2.41	2.05	1.28	0.005009	0.013	Altered group
TERT	5p15.33	5.18	3.9	2.97	2.87	1.28	0.0215	0.0458	Altered group
TGM3	20p13	7.89	6.61	3.39	3.15	1.28	0.041	0.0796	Altered group
PLA2G2A	1p36.13	10.13	8.85	4.18	4.75	1.28	0.101	0.17	Altered group
PFDN4	20q13.2	9.37	8.09	0.59	0.69	1.27	5.01e-15	2.65e-12	Altered group
RPS15A	16p12.3	14.19	12.92	0.78	0.65	1.27	3.12e-11	1.6e-09	Altered group
KRTCAP2	1q22	13.03	11.77	0.8	0.75	1.27	6.75e-11	2.92e-09	Altered group
TIMM10	11q12.1	10.88	9.61	0.8	0.61	1.27	7.34e-11	3.07e-09	Altered group
SWI5	9q34.11	10.08	8.81	0.82	0.71	1.27	1.41e-10	5.06e-09	Altered group
TIAF1	17q11.2	11.31	10.04	0.9	0.76	1.27	1.11e-09	2.58e-08	Altered group
RPL13A	19q13.33	15	13.73	0.89	0.69	1.27	1.2e-09	2.74e-08	Altered group
CLDND2	19q13.41	3.85	2.58	1.93	1.32	1.27	0.0006068	0.002037	Altered group
COL26A1	7q22.1	6.57	5.3	2.32	2.5	1.27	0.004375	0.0116	Altered group
RBP2	3q23	2.63	1.36	3.18	2.12	1.27	0.0294	0.0597	Altered group
SAA2	11p15.1	11.28	10	4.05	3.98	1.27	0.088	0.151	Altered group
ENY2	8q23.1	11.45	10.19	0.7	0.73	1.26	1.69e-12	1.96e-10	Altered group
NDUFA11	19p13.3	12.84	11.58	0.8	0.63	1.26	1.16e-10	4.46e-09	Altered group
UQCR11	19p13.3	12.58	11.32	0.88	0.67	1.26	9.9e-10	2.36e-08	Altered group
RPS2	16p13.3	14.37	13.12	0.89	0.75	1.26	1.44e-09	3.17e-08	Altered group
LENG9	19q13.42	8.43	7.17	1.12	1.03	1.26	1.95e-07	1.855e-06	Altered group
SNORD17	20p11.23	2.82	1.55	1.34	1.15	1.26	4.964e-06	3.052e-05	Altered group
CGREF1	2p23.3	9.9	8.64	1.66	1.7	1.26	0.0001316	0.0005316	Altered group
SAA4	11p15.1	12.44	11.18	2.58	2.7	1.26	0.009986	0.0238	Altered group
ETV4	17q21.31	8.59	7.33	3.05	2.83	1.26	0.026	0.0539	Altered group
RELN	7q22.1	9.23	7.97	3.85	3.75	1.26	0.0757	0.134	Altered group
MEP1A	6p12.3	4.92	3.67	4.13	3.35	1.26	0.0948	0.161	Altered group
EIF3K	19q13.2	13.11	11.86	0.74	0.56	1.25	1.63e-11	1.03e-09	Altered group
EDF1	9q34.3	13.97	12.72	0.75	0.66	1.25	1.75e-11	1.08e-09	Altered group
ATP5MD	10q24.33	11.9	10.65	0.75	0.72	1.25	2.06e-11	1.22e-09	Altered group
RPL41	12q13.2	14.9	13.65	0.78	0.63	1.25	5.29e-11	2.41e-09	Altered group
USE1	19p13.11	10.35	9.1	0.79	0.67	1.25	8.07e-11	3.32e-09	Altered group
SAC3D1	11q13.1	9.7	8.45	0.79	0.73	1.25	8.86e-11	3.59e-09	Altered group
RPL35A	3q29	14.03	12.77	0.8	0.66	1.25	9.86e-11	3.92e-09	Altered group
RPL29	3p21.2	14.48	13.23	0.81	0.69	1.25	1.69e-10	5.85e-09	Altered group
LSM7	19p13.3	10.53	9.28	0.84	0.7	1.25	3.9e-10	1.13e-08	Altered group
NDUFB11	Xp11.3	12.65	11.4	0.84	0.61	1.25	4.2e-10	1.19e-08	Altered group
MZT2B	2q21.1	12.23	10.98	0.99	0.67	1.25	1.93e-08	2.62e-07	Altered group
DANCR	4q12	10.18	8.92	1.09	1.33	1.25	1.42e-07	1.408e-06	Altered group
NAPRT	8q24.3	12.9	11.65	1.11	0.96	1.25	2.02e-07	1.909e-06	Altered group
PSMB10	16q22.1	11.48	10.23	1.16	0.93	1.25	4.02e-07	3.438e-06	Altered group
UQCRQ	5q31.1	13.87	12.62	1.17	0.9	1.25	4.74e-07	3.955e-06	Altered group
ISG15	1p36.33	11.46	10.21	1.57	1.35	1.25	6.507e-05	0.0002858	Altered group
LIME1	20q13.33	11.88	10.64	1.63	1.54	1.25	0.0001167	0.0004793	Altered group
CNFN	19q13.2	4.57	3.32	1.92	1.92	1.25	0.0008419	0.002722	Altered group
SERF2	15q15.3	14.84	13.6	0.57	0.65	1.24	3.74e-15	2.17e-12	Altered group
TIMM8B	11q23.1	10.86	9.62	0.6	0.6	1.24	4.02e-14	1.35e-11	Altered group
HYPK	15q15.3	11.84	10.6	0.64	0.63	1.24	1.96e-13	3.94e-11	Altered group
POLR2I	19q13.12	10.64	9.39	0.69	0.63	1.24	1.84e-12	2.09e-10	Altered group
RPS8	1p34.1	15.05	13.8	0.77	0.69	1.24	4.64e-11	2.17e-09	Altered group
REX1BD	19p13.11	10.87	9.63	0.9	0.77	1.24	2.59e-09	5.12e-08	Altered group
ZNHIT1	7q22.1	12.91	11.67	0.92	0.73	1.24	3.51e-09	6.56e-08	Altered group
RPSAP58	19p12	13.89	12.65	0.91	0.71	1.24	3.59e-09	6.69e-08	Altered group
ALKBH7	19p13.3	11.69	10.45	0.93	0.75	1.24	5.41e-09	9.26e-08	Altered group
RPS27A	2p16.1	14.11	12.87	0.93	0.65	1.24	6.07e-09	1.02e-07	Altered group
FUOM	10q26.3	11.72	10.48	1.02	1.19	1.24	4.71e-08	5.52e-07	Altered group
MRPL54	19p13.3	11.15	9.91	1.04	0.7	1.24	6.35e-08	7.16e-07	Altered group
FTL	19q13.33	18.95	17.72	1.07	1.14	1.24	1.25e-07	1.265e-06	Altered group
MSS51	10q22.2	7.71	6.47	1.08	0.84	1.24	1.44e-07	1.423e-06	Altered group
MAGIX	Xp11.23	9.18	7.94	1.37	1.31	1.24	9.684e-06	5.442e-05	Altered group
SYNE4	19q13.12	8.38	7.14	1.43	1.99	1.24	2.778e-05	0.0001352	Altered group
HIST2H2AA3	1q21.2	10.94	9.71	1.73	1.31	1.24	0.0002564	0.0009573	Altered group
ASCL2	11p15.5	4.46	3.22	1.83	1.59	1.24	0.000486	0.001675	Altered group
ACTL8	1p36.13	2.95	1.71	2.96	2.53	1.24	0.0238	0.0499	Altered group
SYCE1	10q26.3	2.8	1.55	3.91	2.89	1.24	0.0798	0.14	Altered group
DMKN	19q13.12	5.39	4.14	4.32	3.51	1.24	0.113	0.186	Altered group
PSMG4	6p25.2	9.52	8.29	0.57	0.73	1.23	4.3e-15	2.4e-12	Altered group
PGP	16p13.3	10.29	9.06	0.95	0.73	1.23	8.48e-09	1.34e-07	Altered group
ATOX1	5q33.1	12.8	11.57	0.96	0.92	1.23	1.19e-08	1.77e-07	Altered group
MZT2A	2q21.1	10.63	9.4	0.96	0.81	1.23	1.32e-08	1.94e-07	Altered group
EVA1B	1p34.3	8.41	7.18	1	0.96	1.23	2.85e-08	3.65e-07	Altered group
UBE2S	19q13.42	9.6	8.37	1.1	1.02	1.23	2.45e-07	2.253e-06	Altered group
ISG20	15q26.1	9.6	8.37	1.24	1.18	1.23	2.252e-06	1.524e-05	Altered group
HCST	19q13.12	8.1	6.86	1.34	1.24	1.23	7.86e-06	4.524e-05	Altered group
NPFF	12q13.13	4.28	3.04	1.37	1.14	1.23	1.013e-05	5.656e-05	Altered group
LOC606724	16p11.2	5.71	4.48	1.62	1.4	1.23	0.000124	0.0005048	Altered group
METTL27	7q11.23	7.03	5.8	1.7	1.53	1.23	0.0002381	0.0008973	Altered group
HSD17B14	19q13.33	9.71	8.48	1.89	2.12	1.23	0.000895	0.002877	Altered group
HSD17B3	9q22.32	5.8	4.57	1.94	1.89	1.23	0.001076	0.003386	Altered group
EPO	7q22.1	4.58	3.35	3.23	2.9	1.23	0.0392	0.0766	Altered group
KLK3	19q13.33	1.9	0.67	3.76	1.91	1.23	0.0673	0.121	Altered group
LCN2	9q34.11	10.53	9.3	3.95	3.4	1.23	0.0885	0.152	Altered group
MAGEA3	Xq28	4.54	3.32	4.72	4.2	1.23	0.154	0.241	Altered group
NENF	1q32.3	11.94	10.72	0.73	0.8	1.22	1.39e-11	9.14e-10	Altered group
MRPL23	11p15.5	11.56	10.33	0.74	0.7	1.22	1.98e-11	1.18e-09	Altered group
ZNF444	19q13.43	11.52	10.3	0.76	0.63	1.22	4.6e-11	2.17e-09	Altered group
MRPS12	19q13.2	11.26	10.03	0.79	0.67	1.22	1.17e-10	4.47e-09	Altered group
COX4I1	16q24.1	14.16	12.94	0.84	0.73	1.22	7.35e-10	1.88e-08	Altered group
SEM1	7q21.3	12.84	11.63	0.86	0.64	1.22	1.43e-09	3.16e-08	Altered group
CCZ1P-OR7E38P	7q21.3	8.46	7.24	0.96	0.94	1.22	1.38e-08	2.01e-07	Altered group
TPRN	9q34.3	10.65	9.42	1.03	0.96	1.22	6.91e-08	7.68e-07	Altered group
GCHFR	15q15.1	11.22	9.99	1.11	1.07	1.22	3.03e-07	2.709e-06	Altered group
TNNC2	20q13.12	3.18	1.95	1.28	1.32	1.22	4.357e-06	2.722e-05	Altered group
TNFRSF18	1p36.33	5.55	4.33	1.41	1.73	1.22	2.68e-05	0.0001311	Altered group
MT3	16q13	2.77	1.55	2.64	2.25	1.22	0.0132	0.0301	Altered group
HAMP	19q13.12	7.56	6.34	3.28	3.64	1.22	0.0486	0.0918	Altered group
MAGEA6	Xq28	4.72	3.5	4.75	4.4	1.22	0.159	0.247	Altered group
DYNLRB1	20q11.22	12.25	11.04	0.58	0.56	1.21	2.7e-14	1e-11	Altered group
POLR2L	11p15.5	12.5	11.29	0.74	0.67	1.21	2.41e-11	1.36e-09	Altered group
COMMD6	13q22.2	11.26	10.05	0.74	0.68	1.21	3.02e-11	1.57e-09	Altered group
MPST	22q12.3	14.01	12.8	0.79	0.83	1.21	1.98e-10	6.7e-09	Altered group
CST3	20p11.21	14	12.78	0.95	0.8	1.21	1.32e-08	1.94e-07	Altered group
COMTD1	10q22.2	9.51	8.3	1.25	1.12	1.21	3.184e-06	2.056e-05	Altered group
SPAG4	20q11.22	7.43	6.22	1.37	1.53	1.21	1.656e-05	8.629e-05	Altered group
KISS1	1q32.1	6.13	4.92	1.74	1.64	1.21	0.0004004	0.001414	Altered group
C5ORF46	5q32	3.96	2.75	1.77	1.91	1.21	0.0005293	0.001803	Altered group
CHGA	14q32.12	2.59	1.38	3.67	1.95	1.21	0.0666	0.12	Altered group
RPL31	2q11.2	14.62	13.42	0.7	0.71	1.2	6.91e-12	5.36e-10	Altered group
AURKAIP1	1p36.33	12.45	11.25	0.74	0.71	1.2	3.54e-11	1.76e-09	Altered group
SDHAF1	19q13.12	9.66	8.46	0.75	0.65	1.2	5.61e-11	2.52e-09	Altered group
SDF2L1	22q11.21	11.48	10.28	0.78	0.87	1.2	1.04e-10	4.07e-09	Altered group
LAGE3	Xq28	10.32	9.11	0.8	0.86	1.2	2.74e-10	8.69e-09	Altered group
GSTO1	10q25.1	13.67	12.47	0.98	0.93	1.2	3.72e-08	4.58e-07	Altered group
COX7A1	19q13.12	6.87	5.67	1.07	1.51	1.2	3.06e-07	2.727e-06	Altered group
RPL22L1	3q26.2	10.72	9.52	1.27	1.3	1.2	5.4e-06	3.275e-05	Altered group
PYCARD	16p11.2	9.34	8.14	1.54	1.55	1.2	9.45e-05	0.0003975	Altered group
GLTPD2	17p13.2	9.28	8.07	1.51	2.18	1.2	0.0001072	0.0004443	Altered group
RBAKDN	7p22.1	3.21	2.02	1.59	1.1	1.2	0.000131	0.0005293	Altered group
SULT1A2	16p11.2	9.32	8.11	1.67	1.83	1.2	0.0002978	0.00109	Altered group
CIB2	15q25.1	6.42	5.22	1.75	1.75	1.2	0.0004737	0.00164	Altered group
PVT1	8q24.21	6.35	5.15	2	1.64	1.2	0.001657	0.004954	Altered group
TRIM54	2p23.3	3.7	2.5	2.76	2.42	1.2	0.0198	0.0427	Altered group
TINAG	6p12.1	4.05	2.86	4	3.5	1.2	0.101	0.17	Altered group
TOMM7	7p15.3	12.12	10.92	0.73	0.6	1.19	3.18e-11	1.63e-09	Altered group
BCL7C	16p11.2	10.52	9.33	0.73	0.71	1.19	3.46e-11	1.73e-09	Altered group
NACA2	17q23.2	8	6.81	0.74	0.86	1.19	4.5e-11	2.13e-09	Altered group
C12ORF57	12p13.31	11.87	10.68	0.75	0.75	1.19	5.94e-11	2.61e-09	Altered group
CYC1	8q24.3	13.42	12.23	0.77	0.71	1.19	1.15e-10	4.43e-09	Altered group
NDUFA2	5q31.3	12.29	11.1	0.79	0.72	1.19	2.26e-10	7.43e-09	Altered group
ITPA	20p13	11.02	9.83	0.8	0.64	1.19	3.51e-10	1.04e-08	Altered group
NDUFB1	14q32.12	11.5	10.31	0.81	0.76	1.19	4.06e-10	1.17e-08	Altered group
APRT	16q24.3	12.33	11.14	0.83	0.7	1.19	8.73e-10	2.15e-08	Altered group
ZNF524	19q13.42	9.95	8.76	0.85	0.61	1.19	1.68e-09	3.6e-08	Altered group
METTL26	16p13.3	10.73	9.55	0.87	0.69	1.19	3.24e-09	6.14e-08	Altered group
C1ORF54	1q21.2	7.44	6.25	0.99	1.06	1.19	5.52e-08	6.32e-07	Altered group
OTOAP1	16p12.2	3.89	2.7	1.2	1.15	1.19	2.229e-06	1.51e-05	Altered group
CRYBB3	22q11.23	3.04	1.85	1.21	1.23	1.19	2.48e-06	1.654e-05	Altered group
S100A4	1q21.3	9.51	8.32	1.28	1.53	1.19	8.891e-06	5.044e-05	Altered group
CBLC	19q13.32	9.11	7.93	1.61	1.91	1.19	0.0002329	0.0008812	Altered group
TSPO2	6p21.1	4.37	3.17	1.9	1.7	1.19	0.00112	0.003515	Altered group
GUCA2B	1p34.2	5.28	4.1	2.34	2.61	1.19	0.008119	0.0198	Altered group
C19ORF33	19q13.2	3.85	2.67	2.66	2.6	1.19	0.0177	0.0387	Altered group
PAGE5	Xp11.21	3.7	2.51	3.7	3.07	1.19	0.0786	0.138	Altered group
CCDC12	3p21.31	10.62	9.44	0.51	0.6	1.18	4.88e-16	6.13e-13	Altered group
POLR2F	22q13.1	11.59	10.41	0.6	0.67	1.18	1.19e-13	2.74e-11	Altered group
SLIRP	14q24.3	10.87	9.69	0.7	0.7	1.18	9.12e-12	6.71e-10	Altered group
NDUFAF2	5q12.1	8.93	7.75	0.72	0.75	1.18	2.35e-11	1.35e-09	Altered group
CHCHD5	2q14.1	10.1	8.92	0.72	0.59	1.18	2.59e-11	1.42e-09	Altered group
RNF181	2p11.2	12.15	10.97	0.73	0.62	1.18	4.87e-11	2.25e-09	Altered group
ZFAND2B	2q35	11.18	10	0.73	0.56	1.18	5.33e-11	2.42e-09	Altered group
FMC1	7q34	10.23	9.05	0.83	0.87	1.18	9.25e-10	2.24e-08	Altered group
PSMB3	17q12	12.98	11.8	0.83	0.63	1.18	1.22e-09	2.78e-08	Altered group
FDX2	19p13.2	9.46	8.27	0.85	0.64	1.18	1.74e-09	3.7e-08	Altered group
GEMIN7	19q13.32	9.73	8.55	0.84	0.57	1.18	1.87e-09	3.94e-08	Altered group
RPL23	17q12	14.52	13.34	0.85	0.76	1.18	1.99e-09	4.15e-08	Altered group
GBAP1	1q22	11.18	10.01	0.97	0.87	1.18	4.46e-08	5.27e-07	Altered group
TOP1MT	8q24.3	11.11	9.93	1.05	0.8	1.18	1.95e-07	1.855e-06	Altered group
MMAB	12q24.11	11.89	10.71	1.1	0.89	1.18	4.85e-07	4.029e-06	Altered group
TSACC	1q22	5	3.82	1.16	1.3	1.18	1.702e-06	1.19e-05	Altered group
PYY2	17q11.2	3.35	2.17	1.34	1.23	1.18	1.65e-05	8.607e-05	Altered group
BCRP3	22q11.23	4.32	3.15	1.52	1.5	1.18	0.0001064	0.0004413	Altered group
CRYBG2	1p36.11	6.29	5.11	1.67	1.73	1.18	0.0003364	0.001214	Altered group
ZNF296	19q13.32	5.55	4.38	1.76	1.45	1.18	0.0005547	0.00188	Altered group
SNCG	10q23.2	8.33	7.16	2.2	2.05	1.18	0.004886	0.0127	Altered group
APOC1P1	19q13.32	8.64	7.47	2.18	2.69	1.18	0.005506	0.0142	Altered group
MTFP1	22q12.2	10.36	9.19	0.77	0.84	1.17	2.04e-10	6.91e-09	Altered group
MRPL12	17q25.3	12.48	11.31	0.82	0.67	1.17	1.15e-09	2.65e-08	Altered group
NDUFB10	16p13.3	12.24	11.07	0.87	0.64	1.17	3.77e-09	6.92e-08	Altered group
PSMG3	7p22.3	10.36	9.2	0.92	0.7	1.17	1.63e-08	2.31e-07	Altered group
FAM83C	20q11.22	2.34	1.18	1.16	0.94	1.17	1.736e-06	1.212e-05	Altered group
BANF2	20p12.1	2.21	1.04	1.71	1.35	1.17	0.0004565	0.001588	Altered group
LRRC69	8q21.3	3.26	2.08	2	1.54	1.17	0.002014	0.005883	Altered group
RAB34	17q11.2	9.04	7.87	2.05	1.88	1.17	0.002917	0.008126	Altered group
FST	5q11.2	11.06	9.89	2.05	2.12	1.17	0.002987	0.008292	Altered group
ECEL1	2q37.1	3.36	2.19	3.19	2.95	1.17	0.0478	0.0906	Altered group
CYHR1	8q24.3	11.27	10.11	0.6	0.68	1.16	2.21e-13	4.27e-11	Altered group
EXOSC5	19q13.2	10.34	9.18	0.64	0.64	1.16	1.11e-12	1.43e-10	Altered group
C19ORF53	19p13.13	12.1	10.94	0.82	0.64	1.16	1.53e-09	3.33e-08	Altered group
FBXL15	10q24.32	9.67	8.51	0.85	0.66	1.16	3.24e-09	6.14e-08	Altered group
CTU1	19q13.41	7.47	6.31	0.86	0.73	1.16	4.44e-09	7.92e-08	Altered group
PYCR3	8q24.3	10.56	9.4	0.89	0.78	1.16	8.57e-09	1.35e-07	Altered group
RPL26	17p13.1	13.88	12.72	0.92	0.85	1.16	1.64e-08	2.31e-07	Altered group
MYL6B	12q13.2	10.07	8.91	0.99	0.9	1.16	8.82e-08	9.45e-07	Altered group
UFSP1	7q22.1	6.69	5.53	1.04	0.87	1.16	2.21e-07	2.069e-06	Altered group
C19ORF48	19q13.33	11.27	10.12	1.15	0.87	1.16	1.594e-06	1.125e-05	Altered group
CCL3	17q12	7.39	6.23	1.42	1.42	1.16	5.051e-05	0.0002287	Altered group
HP	16q22.2	18.39	17.23	2.64	2.73	1.16	0.0197	0.0424	Altered group
ATP5MPL	14q32.33	11.57	10.41	0.65	0.66	1.15	2.86e-12	2.9e-10	Altered group
ZNHIT2	11q13.1	9.22	8.06	0.68	1.25	1.15	6.41e-12	5.07e-10	Altered group
RPS19BP1	22q13.1	11.7	10.56	0.7	0.63	1.15	2.75e-11	1.47e-09	Altered group
SF3B5	6q24.2	11.97	10.82	0.73	0.67	1.15	8.92e-11	3.6e-09	Altered group
PUF60	8q24.3	13.38	12.23	0.74	0.67	1.15	1.05e-10	4.12e-09	Altered group
NSMCE1	16p12.1	11.38	10.23	0.82	0.62	1.15	1.73e-09	3.68e-08	Altered group
EMC9	14q12	9.07	7.93	0.83	0.72	1.15	2.23e-09	4.55e-08	Altered group
PGLS	19p13.11	11.37	10.21	0.91	0.63	1.15	1.62e-08	2.3e-07	Altered group
JPT1	17q25.1	11.12	9.96	0.91	0.88	1.15	1.63e-08	2.31e-07	Altered group
ZNF580	19q13.42	8.85	7.7	0.96	0.76	1.15	5.88e-08	6.7e-07	Altered group
RPS3	11q13.4	14.89	13.74	0.97	0.68	1.15	6.42e-08	7.23e-07	Altered group
MRPL41	9q34.3	11.84	10.69	0.99	0.86	1.15	9.82e-08	1.034e-06	Altered group
RANGRF	17p13.1	9.13	7.98	1.05	1.08	1.15	3.92e-07	3.358e-06	Altered group
RNFT2	12q24.22	5.88	4.73	1.41	1.59	1.15	6.054e-05	0.0002688	Altered group
REEP2	5q31.2	4.72	3.58	1.67	1.79	1.15	0.0004784	0.001653	Altered group
CENPM	22q13.2	7.88	6.73	1.84	1.58	1.15	0.001177	0.00366	Altered group
PNMA6A	Xq28	9.71	8.56	1.84	2.15	1.15	0.001456	0.004406	Altered group
PRODH2	19q13.12	11.15	10.01	1.82	2.43	1.15	0.001486	0.00449	Altered group
NAALADL1	11q13.1	6.56	5.41	2.15	1.86	1.15	0.004649	0.0122	Altered group
S100A9	1q21.3	8.18	7.03	2.25	1.98	1.15	0.006563	0.0165	Altered group
MCCD1	6p21.33	3.11	1.96	3.32	2.66	1.15	0.0572	0.105	Altered group
ACOT8	20q13.12	10.51	9.37	0.56	0.54	1.14	3.63e-14	1.27e-11	Altered group
PFDN5	12q13.13	13.18	12.04	0.71	0.52	1.14	5.32e-11	2.42e-09	Altered group
TFPT	19q13.42	9.29	8.15	0.73	0.63	1.14	1.13e-10	4.37e-09	Altered group
C20ORF27	20p13	10.61	9.47	0.74	0.7	1.14	1.15e-10	4.44e-09	Altered group
PSMB6	17p13.2	12.23	11.08	0.77	0.58	1.14	3.62e-10	1.06e-08	Altered group
CHMP2A	19q13.43	12.83	11.68	0.79	0.59	1.14	7.72e-10	1.96e-08	Altered group
TRAPPC5	19p13.2	10.8	9.66	0.91	0.7	1.14	2.08e-08	2.8e-07	Altered group
FIS1	7q22.1	12.72	11.59	0.91	0.64	1.14	2.2e-08	2.93e-07	Altered group
BLOC1S1	12q13.2	12.38	11.24	0.92	0.63	1.14	2.74e-08	3.52e-07	Altered group
TM7SF2	11q13.1	12.78	11.64	0.95	1.51	1.14	1.01e-07	1.056e-06	Altered group
DUSP23	1q23.2	12.1	10.96	1.09	0.86	1.14	8.18e-07	6.315e-06	Altered group
GLI4	8q24.3	9.1	7.95	1.14	0.9	1.14	1.823e-06	1.263e-05	Altered group
MUSTN1	3p21.1	7.6	6.46	1.61	1.78	1.14	0.0003635	0.0013	Altered group
VGF	7q22.1	2.25	1.12	2.89	1.63	1.14	0.0305	0.0616	Altered group
WNK4	17q21.2	6.44	5.3	3.02	3	1.14	0.0417	0.0808	Altered group
PART1	5q12.1	2.51	1.37	3.09	2.51	1.14	0.0442	0.0849	Altered group
IGDCC3	15q22.31	2.79	1.65	3.19	2.31	1.14	0.0502	0.0942	Altered group
GP2	16p12.3	3.2	2.07	3.98	3.04	1.14	0.114	0.188	Altered group
NHP2	5q35.3	11.88	10.75	0.64	0.62	1.13	2.79e-12	2.86e-10	Altered group
PDF	16q22.1	9.59	8.46	0.7	0.65	1.13	3.9e-11	1.88e-09	Altered group
RPS23	5q14.2	14.64	13.51	0.71	0.68	1.13	5.42e-11	2.45e-09	Altered group
PPP1R14B	11q13.1	11.33	10.21	0.79	0.82	1.13	8.76e-10	2.16e-08	Altered group
FAM207A	21q22.3	9.16	8.03	0.8	0.69	1.13	1.53e-09	3.32e-08	Altered group
TXNDC17	17p13.1	11.1	9.96	0.82	0.75	1.13	2.13e-09	4.36e-08	Altered group
PUSL1	1p36.33	9.11	7.98	0.83	0.8	1.13	3.61e-09	6.71e-08	Altered group
MICOS13	19p13.3	11.34	10.22	0.86	0.69	1.13	6.85e-09	1.13e-07	Altered group
MRPL55	1q42.13	11.6	10.47	0.89	0.82	1.13	1.68e-08	2.36e-07	Altered group
NINJ2	12p13.33	8.11	6.98	1.07	1.56	1.13	1.009e-06	7.595e-06	Altered group
TMEM91	19q13.2	7.56	6.43	1.17	1.21	1.13	3.685e-06	2.342e-05	Altered group
IL32	16p13.3	14.6	13.48	1.89	1.47	1.13	0.001786	0.005291	Altered group
LGALS2	22q13.1	5.59	4.46	2.49	2.21	1.13	0.0154	0.0343	Altered group
BEX2	Xq22.2	6.39	5.26	3.14	3.23	1.13	0.0523	0.0975	Altered group
SLC7A10	19q13.11	3.13	2	3.46	2.5	1.13	0.0725	0.129	Altered group
LRP2	2q31.1	4.02	2.89	3.52	2.7	1.13	0.0765	0.135	Altered group
TMA7	3p21.31	11.69	10.57	0.5	0.65	1.12	1.43e-15	1.2e-12	Altered group
FAU	11q13.1	14.16	13.05	0.54	0.55	1.12	2.93e-14	1.07e-11	Altered group
SMIM26	20p11.23	10.91	9.79	0.54	0.52	1.12	3.64e-14	1.27e-11	Altered group
UBL5	19p13.2	12.54	11.42	0.67	0.59	1.12	1.76e-11	1.08e-09	Altered group
SHARPIN	8q24.3	11.92	10.8	0.72	0.71	1.12	1.2e-10	4.56e-09	Altered group
RFXANK	19p13.11	10.64	9.52	0.84	0.66	1.12	5.01e-09	8.71e-08	Altered group
C9ORF16	9q34.11	10.78	9.66	0.85	0.88	1.12	6.94e-09	1.14e-07	Altered group
MBLAC1	7q22.1	6.94	5.82	0.86	0.8	1.12	8.92e-09	1.39e-07	Altered group
RPLP0	12q24.23	15.68	14.56	0.89	0.69	1.12	1.71e-08	2.39e-07	Altered group
MRPL28	16p13.3	11.74	10.63	0.9	0.61	1.12	2.51e-08	3.28e-07	Altered group
IMPDH2	3p21.31	12.26	11.14	0.96	0.66	1.12	9.4e-08	9.96e-07	Altered group
EBP	Xp11.23	13.31	12.19	1.02	1.02	1.12	3.53e-07	3.078e-06	Altered group
ACTG2	2p13.1	7.66	6.54	1.25	1.65	1.12	1.588e-05	8.325e-05	Altered group
TEKT4	2q11.1	3.56	2.44	1.43	1.26	1.12	9.019e-05	0.0003819	Altered group
AURKB	17p13.1	7.97	6.84	1.65	1.6	1.12	0.0004934	0.001697	Altered group
ENHO	9p13.3	8.33	7.21	1.74	2.46	1.12	0.001334	0.004092	Altered group
GSTO2	10q25.1	7.43	6.31	2.07	1.97	1.12	0.004336	0.0115	Altered group
LY6H	8q24.3	3.92	2.8	2.13	1.73	1.12	0.005284	0.0136	Altered group
DLX2	2q31.1	1.93	0.81	2.5	1.35	1.12	0.0144	0.0326	Altered group
VCX3A	Xp22.31	3.27	2.16	3.09	2.51	1.12	0.048	0.0908	Altered group
UQCC2	6p21.31	11.23	10.12	0.66	0.71	1.11	1.35e-11	8.93e-10	Altered group
RABAC1	19q13.2	11.57	10.46	0.67	0.81	1.11	1.79e-11	1.09e-09	Altered group
RNASEH2C	11q13.1	10.66	9.55	0.75	0.69	1.11	3.49e-10	1.03e-08	Altered group
ISOC2	19q13.42	12.6	11.49	0.83	0.77	1.11	4.48e-09	7.97e-08	Altered group
ATP5MF	7q22.1	12.61	11.5	0.84	0.73	1.11	5.7e-09	9.61e-08	Altered group
RRP7A	22q13.2	10.97	9.86	0.84	0.69	1.11	6.64e-09	1.1e-07	Altered group
ZNF579	19q13.42	8.76	7.65	0.94	0.97	1.11	8.24e-08	8.91e-07	Altered group
HIGD1B	17q21.31	5.3	4.19	0.98	1.16	1.11	2.14e-07	2.012e-06	Altered group
AAMDC	11q14.1	9.73	8.62	0.99	0.78	1.11	2.18e-07	2.051e-06	Altered group
NME1-NME2	17q21.33	8.13	7.02	1.1	1.29	1.11	1.806e-06	1.255e-05	Altered group
MMP24	20q11.22	9.37	8.26	1.19	1.2	1.11	6.278e-06	3.719e-05	Altered group
AGPAT2	9q34.3	12.44	11.33	1.22	1.18	1.11	1.093e-05	6.049e-05	Altered group
MESP1	15q26.1	6.81	5.7	1.33	1.22	1.11	3.723e-05	0.0001746	Altered group
C1QA	1p36.12	12.08	10.97	1.46	1.36	1.11	0.0001218	0.000498	Altered group
CCL16	17q12	10.97	9.86	2.16	2.96	1.11	0.008552	0.0208	Altered group
GAL	11q13.2	2.02	0.91	2.62	1.78	1.11	0.0216	0.0458	Altered group
UQCR10	22q12.2	12.3	11.2	0.62	0.63	1.1	2.76e-12	2.84e-10	Altered group
HSPBP1	19q13.42	11.06	9.96	0.63	0.55	1.1	5.77e-12	4.76e-10	Altered group
AP2S1	19q13.32	12.02	10.92	0.66	0.57	1.1	2.28e-11	1.31e-09	Altered group
COX5B	2q11.2	12.89	11.78	0.75	0.66	1.1	4.51e-10	1.27e-08	Altered group
GTF3A	13q12.2	12.37	11.28	0.79	0.64	1.1	2.23e-09	4.55e-08	Altered group
TRAPPC2L	16q24.3	10.53	9.43	0.8	0.65	1.1	2.49e-09	4.95e-08	Altered group
CHKB-DT	22q13.33	4.8	3.7	1	0.95	1.1	2.88e-07	2.594e-06	Altered group
SNHG17	20q11.23	9.35	8.25	1.07	0.79	1.1	1.068e-06	7.988e-06	Altered group
VAMP5	2p11.2	11.4	10.3	1.11	0.86	1.1	2.064e-06	1.41e-05	Altered group
CITED4	1p34.2|1p35-p34	10.25	9.15	1.19	1.41	1.1	9.774e-06	5.483e-05	Altered group
SYCE1L	16q23.1	3.11	2.01	1.3	1.55	1.1	3.453e-05	0.0001635	Altered group
JAML	11q23.3	8.78	7.68	1.35	1.37	1.1	5.672e-05	0.0002534	Altered group
TMEM145	19q13.2	3.91	2.81	2.22	2.06	1.1	0.008418	0.0205	Altered group
ALG1L	3q21.2	7.56	6.46	2.28	2.29	1.1	0.0106	0.025	Altered group
SFN	1p36.11	8.85	7.76	2.91	2.9	1.1	0.0424	0.0818	Altered group
HOXC10	12q13.13	2.28	1.18	3.52	2.24	1.1	0.0836	0.145	Altered group
ZNRD1	6p22.1	9.85	8.76	0.51	0.66	1.09	5.63e-15	2.9e-12	Altered group
CIAO2B	16q22.1	11.44	10.36	0.65	0.63	1.09	1.87e-11	1.12e-09	Altered group
PSMC1	14q32.11	10.44	9.35	0.67	0.59	1.09	3.5e-11	1.75e-09	Altered group
ELOC	8q21.11	11.02	9.93	0.68	0.71	1.09	3.86e-11	1.87e-09	Altered group
PTOV1	19q13.33	12.55	11.46	0.68	0.55	1.09	6.31e-11	2.76e-09	Altered group
MANF	3p21.2	12.24	11.15	0.72	0.8	1.09	2.67e-10	8.53e-09	Altered group
GPX4	19p13.3	13.9	12.81	0.72	0.64	1.09	2.72e-10	8.65e-09	Altered group
C17ORF49	17p13.1	11.17	10.08	0.74	0.68	1.09	4.09e-10	1.17e-08	Altered group
SPATA2L	16q24.3	9.65	8.56	0.8	0.66	1.09	3.17e-09	6.02e-08	Altered group
PPAN	19p13.2	10.3	9.21	0.81	0.59	1.09	3.7e-09	6.82e-08	Altered group
OVCA2	17p13.3	10.22	9.14	0.92	0.67	1.09	7.87e-08	8.6e-07	Altered group
SHF	15q21.1	9.63	8.54	1	1.44	1.09	5.35e-07	4.39e-06	Altered group
FKBP11	12q13.12	11.44	10.35	1.18	1.03	1.09	6.896e-06	4.04e-05	Altered group
CRIP1	14q32.33	8.72	7.63	1.21	1.57	1.09	1.566e-05	8.235e-05	Altered group
FATE1	Xq28	3.76	2.67	1.69	1.55	1.09	0.0008912	0.002868	Altered group
ZIC4	3q24	4.27	3.18	2.54	2.89	1.09	0.0233	0.049	Altered group
SMDT1	22q13.2	11.11	10.03	0.53	0.61	1.08	4.58e-14	1.48e-11	Altered group
LSM2	6p21.33	10.38	9.3	0.61	0.64	1.08	3.16e-12	3.09e-10	Altered group
NAA10	Xq28	11.35	10.27	0.62	0.65	1.08	5.2e-12	4.44e-10	Altered group
MIIP	1p36.22	10.1	9.02	0.62	0.72	1.08	5.53e-12	4.64e-10	Altered group
NDUFS8	11q13.2	12.11	11.03	0.65	0.7	1.08	1.84e-11	1.11e-09	Altered group
ZBTB8OS	1p35.1	9	7.91	0.69	0.6	1.08	8.56e-11	3.48e-09	Altered group
KLHDC4	16q24.2	9.63	8.55	0.83	0.64	1.08	8.04e-09	1.28e-07	Altered group
NDUFA7	19p13.2	11.18	10.09	0.85	0.64	1.08	1.27e-08	1.87e-07	Altered group
C7ORF50	7p22.3	11.46	10.38	0.86	0.72	1.08	1.71e-08	2.38e-07	Altered group
GSDMD	8q24.3	12.89	11.82	0.87	0.71	1.08	2.72e-08	3.51e-07	Altered group
RNASET2	6q27	10.96	9.88	1	0.87	1.08	4.7e-07	3.919e-06	Altered group
SNHG29	17p11.2	13.01	11.93	1.01	0.98	1.08	5.48e-07	4.48e-06	Altered group
GOLT1A	1q32.1	12.03	10.95	1.19	1.48	1.08	1.333e-05	7.196e-05	Altered group
TMEM74B	20p13	7.06	5.98	1.34	1.45	1.08	6.957e-05	0.0003032	Altered group
CAPN12	19q13.2	9.89	8.81	1.39	1.62	1.08	0.0001226	0.0005005	Altered group
CD7	17q25.3	7.77	6.69	2.25	1.72	1.08	0.0103	0.0244	Altered group
PDE9A	21q22.3	7.68	6.59	2.26	2.15	1.08	0.0109	0.0257	Altered group
HRCT1	9p13.3	7.7	6.61	2.37	1.97	1.08	0.0141	0.032	Altered group
TOMM6	6p21.1	12.56	11.49	0.48	0.6	1.07	9.79e-16	1.02e-12	Altered group
CUTA	6p21.32	13.22	12.15	0.6	0.68	1.07	2.5e-12	2.68e-10	Altered group
MRPS21	1q21.2	11.86	10.79	0.64	0.71	1.07	1.58e-11	1.01e-09	Altered group
MRPS24	7p13	11.98	10.9	0.67	0.56	1.07	5.38e-11	2.43e-09	Altered group
TRIR	19p13.13	12.39	11.32	0.68	0.59	1.07	7.15e-11	3.04e-09	Altered group
NOP53	19q13.33	13.47	12.4	0.76	0.68	1.07	1.53e-09	3.32e-08	Altered group
TEN1	17q25.1	10.13	9.06	0.78	0.66	1.07	2.73e-09	5.33e-08	Altered group
EMC6	17p13.2	9.89	8.82	0.78	0.63	1.07	2.92e-09	5.63e-08	Altered group
GFER	16p13.3	10.31	9.23	0.81	0.55	1.07	5.52e-09	9.41e-08	Altered group
RPS7	2p25.3	13.75	12.68	0.81	0.66	1.07	6.88e-09	1.13e-07	Altered group
SPATA24	5q31.2	6.93	5.85	0.83	0.89	1.07	1.13e-08	1.7e-07	Altered group
CKS1B	1q21.3	10.85	9.77	0.86	0.75	1.07	2.11e-08	2.84e-07	Altered group
DPM2	9q34.11	11	9.92	0.86	0.65	1.07	2.16e-08	2.89e-07	Altered group
RPL7A	9q34.2	14.59	13.52	0.87	0.68	1.07	3.11e-08	3.94e-07	Altered group
ZGPAT	20q13.33	11.51	10.45	1.21	0.91	1.07	1.37e-05	7.362e-05	Altered group
S100A13	1q21.3	10.87	9.8	1.33	1.31	1.07	5.771e-05	0.0002573	Altered group
HIST1H3D	6p22.2	4.99	3.92	1.33	1.58	1.07	7.663e-05	0.0003307	Altered group
LGI4	19q13.12|19q13.11	7.15	6.08	1.45	1.52	1.07	0.0001928	0.0007457	Altered group
PHLDA2	11p15.4	7.6	6.54	1.86	1.91	1.07	0.002885	0.008056	Altered group
HOXD9	2q31.1	5.34	4.28	1.94	2.27	1.07	0.00457	0.012	Altered group
FTCD	21q22.3	12.93	11.87	2.08	2.55	1.07	0.007983	0.0196	Altered group
AKR1C4	10p15.1	12.68	11.61	2.16	2.33	1.07	0.009303	0.0224	Altered group
FKBP1B	2p23.3	7.39	6.32	2.26	2.17	1.07	0.012	0.0279	Altered group
YBX2	17p13.1	5.78	4.72	2.25	2.73	1.07	0.0134	0.0307	Altered group
UBD	6p22.1	13.84	12.77	2.34	2.07	1.07	0.0147	0.033	Altered group
TMC5	16p12.3	5.76	4.68	3.16	3.26	1.07	0.0674	0.121	Altered group
WDR74	11q12.3	10.76	9.7	0.55	0.55	1.06	1.83e-13	3.78e-11	Altered group
PRDX5	11q13.1	13.39	12.33	0.55	0.59	1.06	2.77e-13	5.07e-11	Altered group
LIN37	19q13.12	8.79	7.73	0.71	0.6	1.06	3.1e-10	9.45e-09	Altered group
PPP1R35	7q22.1	9.56	8.5	0.74	0.71	1.06	9.68e-10	2.32e-08	Altered group
MRPS34	16p13.3	11.7	10.64	0.76	0.61	1.06	1.85e-09	3.9e-08	Altered group
ATP5MC1	17q21.32	12.17	11.11	0.79	0.75	1.06	4e-09	7.23e-08	Altered group
NME2	17q21.33	13.84	12.78	0.83	0.73	1.06	1.2e-08	1.79e-07	Altered group
TRAPPC6A	19q13.32	10.47	9.41	0.83	0.8	1.06	1.31e-08	1.92e-07	Altered group
RP9P	7p14.3	8.03	6.97	0.9	0.7	1.06	8.32e-08	8.98e-07	Altered group
RARRES2	7q36.1	15.05	13.99	1.02	1.49	1.06	1.467e-06	1.047e-05	Altered group
NUDT8	11q13.2	9.17	8.11	1.06	0.99	1.06	2.012e-06	1.378e-05	Altered group
MCRIP2	16p13.3	11.43	10.36	1.2	0.85	1.06	1.338e-05	7.22e-05	Altered group
SNHG7	9q34.3	10.19	9.14	1.32	0.93	1.06	6.003e-05	0.0002666	Altered group
CRYBB2	22q11.23	2.46	1.4	1.74	1.06	1.06	0.001348	0.004127	Altered group
TBC1D3C	17q12	5.24	4.18	1.73	1.78	1.06	0.00155	0.00466	Altered group
TRIM40	6p22.1	2.79	1.73	2.17	1.77	1.06	0.008691	0.0211	Altered group
S100A1	1q21.3	7.21	6.15	2.36	1.85	1.06	0.0151	0.0337	Altered group
TFF3	21q22.3	7.01	5.95	2.45	2.19	1.06	0.0208	0.0445	Altered group
CDX2	13q12.2	2	0.95	2.53	1.63	1.06	0.0224	0.0474	Altered group
KISS1R	19p13.3	2.33	1.26	2.61	1.79	1.06	0.0262	0.0541	Altered group
KCNK9	8q24.3	3.38	2.32	3.13	2.52	1.06	0.0627	0.114	Altered group
PFDN6	6p21.32	11.28	10.23	0.53	0.72	1.05	6.81e-14	1.95e-11	Altered group
SNRPC	6p21.31	11.94	10.89	0.53	0.57	1.05	8.29e-14	2.21e-11	Altered group
EMG1	12p13.31	10.19	9.14	0.6	0.62	1.05	3.01e-12	3.01e-10	Altered group
PIH1D1	19q13.33	11.48	10.44	0.6	0.52	1.05	5.32e-12	4.49e-10	Altered group
PQBP1	Xp11.23	11.55	10.51	0.61	0.57	1.05	8.04e-12	6.05e-10	Altered group
ARL6IP4	12q24.31	13.04	11.99	0.66	0.57	1.05	6.37e-11	2.78e-09	Altered group
TMEM208	16q22.1	11.58	10.53	0.7	0.69	1.05	2.72e-10	8.64e-09	Altered group
NCBP2AS2	3q29	9.22	8.17	0.74	0.6	1.05	1.02e-09	2.41e-08	Altered group
BUD31	7q22.1	11.38	10.33	0.83	0.57	1.05	1.62e-08	2.29e-07	Altered group
RPL12	9q33.3	13.95	12.9	0.84	0.76	1.05	2.17e-08	2.89e-07	Altered group
RPS6	9p22.1	15.36	14.31	0.84	0.73	1.05	2.24e-08	2.98e-07	Altered group
DDT	22q11.23	13.02	11.97	0.87	1.06	1.05	5.05e-08	5.85e-07	Altered group
NME1	17q21.33	12.1	11.06	0.89	0.77	1.05	8.58e-08	9.23e-07	Altered group
CRYGS	3q27.3	5.46	4.41	1.03	1.18	1.05	1.814e-06	1.258e-05	Altered group
ZNF90	19p12	7.56	6.51	1.2	1.03	1.05	1.641e-05	8.567e-05	Altered group
KCTD17	22q12.3	8.18	7.13	1.4	1.83	1.05	0.0001954	0.0007544	Altered group
FGL1	8p22	15.12	14.08	1.41	2.33	1.05	0.0003522	0.001264	Altered group
IZUMO4	19p13.3	6.06	5.01	1.65	1.41	1.05	0.0009624	0.00307	Altered group
SKAP1	17q21.32	7.56	6.51	1.93	1.76	1.05	0.004028	0.0108	Altered group
AKR1C1	10p15.1	14.68	13.63	2	1.81	1.05	0.005544	0.0142	Altered group
C1QTNF12	1p36.33	3.32	2.27	2.08	1.6	1.05	0.007121	0.0177	Altered group
CYP2W1	7p22.3	2.8	1.75	2.25	1.5	1.05	0.0116	0.027	Altered group
DUSP9	Xq28	8.21	7.17	2.88	2.46	1.05	0.0475	0.0903	Altered group
KLK2	19q13.33	1.99	0.95	3.16	1.89	1.05	0.0658	0.118	Altered group
LENG1	19q13.42	8.88	7.85	0.6	0.53	1.04	6.11e-12	4.91e-10	Altered group
ANAPC15	11q13.4	9.96	8.92	0.67	0.61	1.04	1.17e-10	4.47e-09	Altered group
PSENEN	19q13.12	11.2	10.15	0.73	0.61	1.04	1.01e-09	2.4e-08	Altered group
COA3	17q21.2	12.1	11.06	0.78	0.67	1.04	4.78e-09	8.4e-08	Altered group
RNASEK	17p13.1	12.34	11.3	0.78	0.64	1.04	4.96e-09	8.66e-08	Altered group
PLA2G12B	10q22.1	10.5	9.46	0.76	1.94	1.04	2.25e-08	3e-07	Altered group
SSR4	Xq28	12.98	11.94	0.92	0.78	1.04	1.6e-07	1.564e-06	Altered group
KMT2E-AS1	7q22.3	7.9	6.86	1.11	0.85	1.04	5.827e-06	3.494e-05	Altered group
TEX45	19p13.2	2.19	1.15	1.39	1.22	1.04	0.0001535	0.0006098	Altered group
C19ORF18	19q13.43	3.78	2.74	1.85	1.41	1.04	0.003073	0.008498	Altered group
PIMREG	17p13.2	5.16	4.12	1.91	1.95	1.04	0.004212	0.0112	Altered group
SHD	19p13.3	7.12	6.08	2.01	2.6	1.04	0.008062	0.0197	Altered group
NXT1	20p11.21	9.06	8.04	0.54	0.61	1.03	3.25e-13	5.67e-11	Altered group
RPP25L	9p13.3	10.45	9.42	0.59	0.68	1.03	4.34e-12	3.87e-10	Altered group
ECE2	3q27.1	9.62	8.59	0.6	0.73	1.03	5.8e-12	4.76e-10	Altered group
ZNRD2	11q13.1	9.87	8.84	0.64	0.64	1.03	4.74e-11	2.2e-09	Altered group
NOP16	5q35.2	9.56	8.53	0.65	0.79	1.03	8.13e-11	3.33e-09	Altered group
NDUFS5	1p34.3	12.35	11.32	0.67	0.68	1.03	1.76e-10	6.07e-09	Altered group
TIMM50	19q13.2	11.28	10.24	0.68	0.51	1.03	2.29e-10	7.51e-09	Altered group
BRMS1	11q13.2	11.1	10.07	0.71	0.56	1.03	6.35e-10	1.68e-08	Altered group
SNRPB	20p13	12.78	11.75	0.72	0.67	1.03	1.15e-09	2.65e-08	Altered group
MRPL24	1q23.1	12.58	11.55	0.8	0.75	1.03	1.22e-08	1.81e-07	Altered group
PLEKHJ1	19p13.3	11.14	10.1	0.83	0.66	1.03	2.69e-08	3.48e-07	Altered group
TMEM219	16p11.2	12.32	11.29	0.84	0.68	1.03	2.87e-08	3.67e-07	Altered group
LAMTOR2	1q22	12.07	11.04	0.86	0.72	1.03	6.71e-08	7.5e-07	Altered group
NT5C	17q25.1	9.83	8.81	0.87	0.71	1.03	7.33e-08	8.08e-07	Altered group
HINT2	9p13.3	11.36	10.32	0.96	0.84	1.03	5.15e-07	4.251e-06	Altered group
CEBPD	8q11.21	12.05	11.02	1.11	1.13	1.03	7.602e-06	4.392e-05	Altered group
LST1	6p21.33	7.67	6.64	1.34	1.3	1.03	0.0001102	0.000455	Altered group
SNORA50C	17q23.3	1.5	0.47	1.37	0.7	1.03	0.000117	0.0004804	Altered group
LTB	6p21.33	8.1	7.07	1.53	1.92	1.03	0.0007146	0.002354	Altered group
DHDH	19q13.33	3.31	2.28	1.82	1.63	1.03	0.00292	0.008134	Altered group
NPAS1	19q13.32	3.83	2.8	1.95	1.56	1.03	0.005157	0.0133	Altered group
FLJ12825	12q13.13	2.79	1.75	2.06	1.29	1.03	0.006797	0.017	Altered group
CD8B	2p11.2	5.34	4.31	2.3	2	1.03	0.0165	0.0365	Altered group
CCDC183	9q34.3	4.5	3.48	2.66	1.58	1.03	0.034	0.0675	Altered group
DKK4	8p11.21	3.75	2.72	3.32	3.1	1.03	0.092	0.157	Altered group
INHA	2q35	3.41	2.39	3.66	2.22	1.03	0.118	0.193	Altered group
HEPACAM	11q24.2	5.14	4.11	3.72	4.11	1.03	0.138	0.22	Altered group
RPP21	6p22.1	9.84	8.82	0.58	0.71	1.02	2.68e-12	2.79e-10	Altered group
HIGD2A	5q35.2	11.85	10.83	0.58	0.64	1.02	2.71e-12	2.8e-10	Altered group
WDR83OS	19p13.13	12.12	11.1	0.58	0.51	1.02	4.76e-12	4.15e-10	Altered group
HM13	20q11.21	13.37	12.35	0.63	0.49	1.02	4.26e-11	2.03e-09	Altered group
SELENOH	11q12.1	11.52	10.5	0.64	0.54	1.02	5.73e-11	2.54e-09	Altered group
RPL11	1p36.11	14.64	13.62	0.67	0.62	1.02	2.06e-10	6.94e-09	Altered group
LSM4	19p13.11	12.26	11.24	0.69	0.65	1.02	3.22e-10	9.68e-09	Altered group
NDUFB2	7q34	12.06	11.04	0.7	0.62	1.02	6.5e-10	1.71e-08	Altered group
COMMD5	8q24.3	10.65	9.63	0.74	0.66	1.02	2.85e-09	5.52e-08	Altered group
BRI3	7q21.3	12.58	11.56	0.78	0.7	1.02	9.58e-09	1.48e-07	Altered group
ZFAND2A	7p22.3	10.76	9.74	0.88	0.8	1.02	1.2e-07	1.216e-06	Altered group
GMFG	19q13.2	8.98	7.96	1.02	0.98	1.02	2.069e-06	1.413e-05	Altered group
OTOA	16p12.2|16p12.2	5.27	4.25	1.04	1.06	1.02	2.748e-06	1.813e-05	Altered group
LINC02716	11p11.2	6.55	5.53	1.82	1.61	1.02	0.003328	0.009109	Altered group
RPRML	17q21.32	2.45	1.43	2.22	1.51	1.02	0.0126	0.029	Altered group
ZDHHC19	3q29	4.68	3.66	2.46	2.17	1.02	0.0256	0.0531	Altered group
SCGN	6p22.2	7.04	6.02	2.82	3.07	1.02	0.0523	0.0975	Altered group
DNPH1	6p21.1	11.76	10.75	0.51	0.73	1.01	5.48e-14	1.72e-11	Altered group
ERGIC3	20q11.22	13.29	12.27	0.51	0.41	1.01	1.26e-13	2.82e-11	Altered group
TAF10	11p15.4	11.41	10.4	0.63	0.58	1.01	5.46e-11	2.46e-09	Altered group
MRPS18A	6p21.1	11.21	10.2	0.63	0.55	1.01	6.61e-11	2.87e-09	Altered group
TSSC4	11p15.5	10.65	9.64	0.67	0.53	1.01	2.26e-10	7.43e-09	Altered group
DDRGK1	20p13	12.07	11.06	0.71	0.57	1.01	1.02e-09	2.41e-08	Altered group
CHCHD7	8q12.1	10.19	9.17	0.71	0.73	1.01	1.07e-09	2.5e-08	Altered group
HAUS7	Xq28	9.23	8.22	0.72	0.75	1.01	1.65e-09	3.54e-08	Altered group
RBM42	19q13.12	12.03	11.01	0.73	0.52	1.01	2.22e-09	4.53e-08	Altered group
TSR3	16p13.3	11.23	10.21	0.74	0.56	1.01	3.07e-09	5.88e-08	Altered group
SCNM1	1q21.3	10.2	9.2	0.77	0.71	1.01	8.86e-09	1.39e-07	Altered group
PTDSS2	11p15.5	10.15	9.14	0.83	0.65	1.01	3.9e-08	4.73e-07	Altered group
MSRB2	10p12.2	11.22	10.21	0.89	0.67	1.01	1.75e-07	1.694e-06	Altered group
TSTD1	1q23.3	10.53	9.53	0.98	1.2	1.01	1.476e-06	1.053e-05	Altered group
TCF15	20p13	4.79	3.78	1.16	1.21	1.01	2.164e-05	0.0001084	Altered group
EGFL7	9q34.3	10.85	9.85	1.36	1.13	1.01	0.0001756	0.000685	Altered group
AIF1	6p21.33	9.26	8.25	1.38	1.2	1.01	0.0002078	0.0007964	Altered group
TEAD4	12p13.33	7.44	6.43	1.5	1.48	1.01	0.0006192	0.002073	Altered group
GALR2	17q25.1	2.53	1.52	1.66	1.01	1.01	0.001319	0.004054	Altered group
C6ORF52	6p24.2	3.22	2.22	2.01	1.49	1.01	0.007218	0.0179	Altered group
CATSPERZ	11q13.1	2.27	1.26	2.06	1.4	1.01	0.008059	0.0197	Altered group
FER1L4	20q11.22	5.22	4.21	2.7	2.3	1.01	0.0428	0.0825	Altered group
CIDEC	3p25.3	5.59	4.58	2.77	2.58	1.01	0.048	0.0909	Altered group
APOA4	11q23.3	8.13	7.12	4.87	4.31	1.01	0.254	0.359	Altered group
MRPL51	12p13.31	12.03	11.04	0.55	0.55	1	1.5e-12	1.84e-10	Altered group
PPIB	15q22.31	15.11	14.11	0.61	0.64	1	2.43e-11	1.36e-09	Altered group
THAP3	1p36.31	9.52	8.52	0.62	0.72	1	4.2e-11	2.02e-09	Altered group
LYRM4	6p25.1	9.74	8.74	0.64	0.68	1	9.58e-11	3.83e-09	Altered group
HYI	1p34.2	10.51	9.51	0.66	0.84	1	2.42e-10	7.84e-09	Altered group
COMMD4	15q24.2	11.95	10.95	0.67	0.62	1	3.16e-10	9.59e-09	Altered group
RPS13	11p15.1	13.71	12.71	0.71	0.57	1	1.56e-09	3.39e-08	Altered group
NME3	16p13.3	10.52	9.52	0.72	0.71	1	1.63e-09	3.51e-08	Altered group
RPS18	6p21.32	15.32	14.32	0.72	0.77	1	1.87e-09	3.94e-08	Altered group
CDKN2AIPNL	5q31.1	9.9	8.9	0.74	0.59	1	3.35e-09	6.31e-08	Altered group
PTGES2	9q34.11	11.19	10.2	0.76	0.63	1	7.71e-09	1.23e-07	Altered group
MAF1	8q24.3	12.13	11.13	0.82	0.67	1	3.69e-08	4.55e-07	Altered group
OXLD1	17q25.3	9.89	8.89	0.88	0.68	1	1.8e-07	1.729e-06	Altered group
ALYREF	17q25.3	10.78	9.78	0.91	0.72	1	3.48e-07	3.046e-06	Altered group
EIF4EBP3	5q31.3	10.17	9.16	1.07	0.99	1	5.452e-06	3.301e-05	Altered group
DDC	7p12.2-p12.1	10.2	9.2	0.95	2.41	1	7.679e-06	4.431e-05	Altered group
JOSD2	19q13.33	9.81	8.81	1.13	0.75	1	1.344e-05	7.245e-05	Altered group
ID1	20q11.21	9.61	8.62	1.58	1.45	1	0.001069	0.00337	Altered group
DCXR	17q25.3	14.15	13.15	1.72	1.7	1	0.002408	0.006892	Altered group
TEX19	17q25.3	3.25	2.25	1.85	1.51	1	0.004084	0.0109	Altered group
NKG7	19q13.41	7.72	6.72	1.93	1.5	1	0.005753	0.0147	Altered group
CCL3L1	17q21.1	5.19	4.19	1.99	1.7	1	0.007539	0.0186	Altered group
CD3D	11q23.3	6.82	5.83	2	1.87	1	0.008152	0.0199	Altered group
ISL2	15q24.3	3.02	2.01	2.11	1.88	1	0.0113	0.0265	Altered group
MYBL2	20q13.12	9.05	8.06	2.17	2.03	1	0.0145	0.0326	Altered group
MFAP2	1p36.13	5.68	4.68	2.79	2.52	1	0.0509	0.0954	Altered group
RAB5IF	20q11.23	12.48	11.49	0.56	0.68	0.99	3.25e-12	3.14e-10	Altered group
MRPL11	11q13.2	10.93	9.93	0.58	0.5	0.99	8.15e-12	6.11e-10	Altered group
MRPS26	20p13	11.39	10.4	0.6	0.55	0.99	2.03e-11	1.2e-09	Altered group
RUVBL2	19q13.33	11.88	10.9	0.6	0.52	0.99	2.28e-11	1.31e-09	Altered group
MRPL21	11q13.3	10.74	9.75	0.63	0.75	0.99	7.56e-11	3.15e-09	Altered group
PRELID1	5q35.3	12.51	11.52	0.63	0.59	0.99	8.01e-11	3.3e-09	Altered group
SNRPE	1q32.1	11.19	10.2	0.64	0.66	0.99	1.32e-10	4.84e-09	Altered group
FKBPL	6p21.32	8.44	7.45	0.69	0.66	0.99	8.14e-10	2.04e-08	Altered group
U2AF1L4	19q13.12	8.13	7.14	0.84	0.7	0.99	7.54e-08	8.27e-07	Altered group
NOP56	20p13	11.63	10.63	0.89	0.66	0.99	2.6e-07	2.384e-06	Altered group
STYXL1	7q11.23	10.25	9.26	0.89	0.77	0.99	2.68e-07	2.439e-06	Altered group
TALDO1	11p15.5	13.29	12.3	0.9	0.77	0.99	2.88e-07	2.594e-06	Altered group
TOMM40	19q13.32	11.55	10.56	0.9	0.59	0.99	3.16e-07	2.805e-06	Altered group
ARL2	11q13.1	10.19	9.19	0.93	0.86	0.99	5.22e-07	4.297e-06	Altered group
SERPINF2	17p13.3	15.28	14.29	0.87	1.88	0.99	7.56e-07	5.924e-06	Altered group
DPCD	10q24.32	8.09	7.09	1.02	0.82	0.99	2.775e-06	1.829e-05	Altered group
CLEC18A	16q22.1	4.37	3.38	1.11	1.25	0.99	1.353e-05	7.29e-05	Altered group
NUDT14	14q32.33	9.61	8.62	1.15	1.11	0.99	2.352e-05	0.0001168	Altered group
PPFIA3	19q13.33	8.29	7.3	1.16	1	0.99	2.358e-05	0.000117	Altered group
LIMD2	17q23.3	9.17	8.18	1.3	1.41	0.99	0.0001446	0.0005789	Altered group
CDIPTOSP	16p11.2	1.95	0.96	1.72	1.11	0.99	0.002258	0.006515	Altered group
UNQ6494	9q22.2	3.29	2.3	1.86	1.37	0.99	0.004402	0.0116	Altered group
VNN3	6q23.2	8.44	7.46	2.01	2.44	0.99	0.0107	0.0253	Altered group
LGALS17A	19q13.2	2.08	1.09	2.31	1.36	0.99	0.0185	0.0402	Altered group
XPNPEP2	Xq26.1	8.57	7.58	3.63	3.84	0.99	0.14	0.223	Altered group
NOP10	15q14	11.53	10.55	0.54	0.53	0.98	1.53e-12	1.84e-10	Altered group
MRPL53	2p13.1	10.85	9.87	0.55	0.57	0.98	3.07e-12	3.05e-10	Altered group
POLR2H	3q27.1	10.78	9.81	0.57	0.54	0.98	9.84e-12	7.19e-10	Altered group
PTRH2	17q23.1	10.27	9.3	0.6	0.62	0.98	2.68e-11	1.45e-09	Altered group
EIF3G	19p13.2	12.61	11.63	0.66	0.53	0.98	4.23e-10	1.2e-08	Altered group
PSMB7	9q33.3	12.56	11.58	0.67	0.59	0.98	5.21e-10	1.43e-08	Altered group
RP9	7p14.3	8.09	7.11	0.68	0.56	0.98	8.98e-10	2.19e-08	Altered group
EEF1B2	2q33.3	13	12.02	0.69	0.64	0.98	1.07e-09	2.51e-08	Altered group
OAZ1	19p13.3	14.23	13.25	0.71	0.59	0.98	2.4e-09	4.81e-08	Altered group
EEF2KMT	16p13.3	9.75	8.77	0.72	0.61	0.98	3.38e-09	6.35e-08	Altered group
ERCC1	19q13.32	10.72	9.74	0.79	0.56	0.98	2.33e-08	3.09e-07	Altered group
WASH8P	12p13.33	9.7	8.72	0.84	0.79	0.98	1.06e-07	1.095e-06	Altered group
COX14	12q13.12	10.89	9.91	0.86	0.59	0.98	1.26e-07	1.271e-06	Altered group
BCL2L12	19q13.33	9.65	8.67	0.87	0.7	0.98	2.02e-07	1.915e-06	Altered group
HGH1	8q24.3	11.11	10.13	0.99	0.81	0.98	2.312e-06	1.559e-05	Altered group
TP53TG1	7q21.12	10	9.02	1.13	0.88	0.98	1.677e-05	8.722e-05	Altered group
DHRS4L2	14q11.2	10.64	9.66	1.15	0.87	0.98	2.308e-05	0.0001149	Altered group
TNNI2	11p15.5	4.25	3.27	1.63	1.85	0.98	0.002083	0.006063	Altered group
CLIC3	9q34.3	4.09	3.11	1.93	1.9	0.98	0.007198	0.0179	Altered group
NR1I3	1q23.3	10.62	9.64	2.07	2.43	0.98	0.0134	0.0306	Altered group
VCX	Xp22.31	2.18	1.2	2.56	1.81	0.98	0.0363	0.0715	Altered group
SSNA1	9q34.3	11.07	10.11	0.59	0.63	0.97	2.37e-11	1.35e-09	Altered group
FAAP20	1p36.33	10.07	9.09	0.62	0.79	0.97	7.29e-11	3.06e-09	Altered group
COX7C	5q14.3	13.38	12.41	0.63	0.63	0.97	1.32e-10	4.84e-09	Altered group
TXNL4A	18q23	11.07	10.09	0.7	0.58	0.97	2.24e-09	4.55e-08	Altered group
RAB24	5q35.3	10.39	9.42	0.7	0.67	0.97	2.28e-09	4.61e-08	Altered group
PMVK	1q21.3	12.16	11.19	0.72	0.72	0.97	3.83e-09	7e-08	Altered group
SNF8	17q21.32	11.47	10.5	0.72	0.54	0.97	4.5e-09	7.98e-08	Altered group
RPL4	15q22.31	15.37	14.4	0.75	0.64	0.97	1.18e-08	1.76e-07	Altered group
MXD3	5q35.3	9.34	8.37	0.77	0.83	0.97	1.63e-08	2.3e-07	Altered group
UBALD2	17q25.1	10.72	9.75	0.83	0.81	0.97	9.17e-08	9.77e-07	Altered group
CISD3	17q12	12.18	11.21	0.85	0.65	0.97	1.54e-07	1.508e-06	Altered group
JUND	19p13.11	12.75	11.78	0.86	0.81	0.97	2.06e-07	1.948e-06	Altered group
POU2F1	1q24.2	6.51	5.55	0.86	0.9	0.97	2.36e-07	2.178e-06	Altered group
ZNF358	19p13.2	11.38	10.41	0.91	0.69	0.97	5.59e-07	4.564e-06	Altered group
TXNRD2	22q11.21	11.44	10.47	0.95	0.81	0.97	1.436e-06	1.027e-05	Altered group
HMGB3	Xq28	11.15	10.19	0.99	1.33	0.97	3.846e-06	2.432e-05	Altered group
CPN1	10q24.2	10.66	9.69	1.08	2.14	0.97	4.105e-05	0.00019	Altered group
GALK1	17q25.1	12.27	11.3	1.18	1.09	0.97	4.525e-05	0.000207	Altered group
TBX10	11q13.2	4.67	3.7	1.31	1.59	0.97	0.0002154	0.0008219	Altered group
PTPRCAP	11q13.2	7.86	6.89	1.47	1.48	0.97	0.0006797	0.002249	Altered group
GAMT	19p13.3	13.56	12.59	1.53	1.23	0.97	0.0009426	0.003012	Altered group
TRIM15	6p22.1	8.68	7.71	1.74	1.89	0.97	0.003805	0.0102	Altered group
MAPK12	22q13.33	8.22	7.25	1.88	1.55	0.97	0.005962	0.0152	Altered group
PTP4A3	8q24.3	9.5	8.54	2.01	1.49	0.97	0.00967	0.0231	Altered group
LAG3	12p13.31	6.71	5.75	2.06	1.65	0.97	0.0117	0.0273	Altered group
MUC12	7q22.1	2.8	1.82	2.36	1.83	0.97	0.0252	0.0524	Altered group
GAGE12D	Xp11.23	2.5	1.53	3.43	3.08	0.97	0.121	0.197	Altered group
PSMA7	20q13.33	12.92	11.96	0.42	0.5	0.96	6.74e-16	7.97e-13	Altered group
SNRPF	12q23.1	10.72	9.76	0.69	0.67	0.96	2.36e-09	4.74e-08	Altered group
PTRH1	9q34.11	8.56	7.59	0.7	0.7	0.96	2.55e-09	5.05e-08	Altered group
BORCS6	17p13.1	8.97	8.01	0.72	0.63	0.96	5.43e-09	9.28e-08	Altered group
ZNF428	19q13.31	10.36	9.4	0.75	0.66	0.96	1.23e-08	1.83e-07	Altered group
RPS4X	Xq13.1	15.12	14.16	0.76	0.71	0.96	1.83e-08	2.51e-07	Altered group
MRPL13	8q24.12	11.13	10.18	0.79	0.74	0.96	4.33e-08	5.16e-07	Altered group
TIMM8A	Xq22.1	9.19	8.23	0.83	0.79	0.96	1.1e-07	1.132e-06	Altered group
EPB41L4A-AS1	5q22.1	8.98	8.02	0.83	0.84	0.96	1.35e-07	1.351e-06	Altered group
SNAI3-AS1	16q24.2	6.59	5.63	0.99	0.97	0.96	3.137e-06	2.029e-05	Altered group
FAM71E1	19q13.33	6.36	5.4	1.27	1.17	0.96	0.0001367	0.0005509	Altered group
FOLR2	11q13.4	8.94	7.98	1.34	1.44	0.96	0.0003042	0.001111	Altered group
SERPINA3	14q32.13	16.33	15.37	1.64	2.07	0.96	0.002734	0.007692	Altered group
TMED3	15q25.1	9.85	8.89	2.08	2.01	0.96	0.0139	0.0315	Altered group
UGT1A6	2q37.1	13.44	12.48	2.58	2.34	0.96	0.0438	0.0844	Altered group
TNNT1	19q13.42	2.84	1.88	2.99	2.39	0.96	0.077	0.136	Altered group
RFLNA	12q24.31	4.09	3.13	3.17	2.36	0.96	0.0925	0.158	Altered group
IGSF1	Xq26.1	6.12	5.17	3.39	2.64	0.96	0.119	0.194	Altered group
CHCHD1	10q22.2	10.67	9.72	0.48	0.53	0.95	7.97e-14	2.16e-11	Altered group
RPL10	Xq28	14.69	13.74	0.52	0.61	0.95	1.09e-12	1.42e-10	Altered group
PSMD4	1q21.3	13.56	12.61	0.61	0.66	0.95	1.27e-10	4.71e-09	Altered group
MRPL20	1p36.33	11.61	10.66	0.62	0.61	0.95	1.27e-10	4.71e-09	Altered group
PIN4	Xq13.1	9.94	9	0.63	0.67	0.95	2.77e-10	8.76e-09	Altered group
DNAJC17	15q15.1	9.29	8.34	0.63	0.57	0.95	2.95e-10	9.12e-09	Altered group
CCDC61	19q13.32	8.83	7.88	0.66	0.63	0.95	8.66e-10	2.14e-08	Altered group
TRAPPC1	17p13.1	11.21	10.26	0.68	0.7	0.95	1.38e-09	3.08e-08	Altered group
CKLF	16q21	9.36	8.4	0.7	0.69	0.95	3.45e-09	6.47e-08	Altered group
RPL10A	6p21.31	14	13.05	0.71	0.65	0.95	3.88e-09	7.06e-08	Altered group
RPL36AL	14q21.3	12.76	11.81	0.71	0.61	0.95	5.43e-09	9.28e-08	Altered group
TMEM147	19q13.12	11.4	10.46	0.74	0.72	0.95	1.2e-08	1.79e-07	Altered group
DGAT1	8q24.3	11.82	10.86	0.82	0.81	0.95	1.16e-07	1.188e-06	Altered group
DTYMK	2q37.3	10.16	9.21	0.83	0.73	0.95	1.41e-07	1.396e-06	Altered group
PAXX	9q34.3	9.97	9.02	0.88	0.81	0.95	4.04e-07	3.452e-06	Altered group
TIGD5	8q24.3	8.74	7.79	0.91	0.81	0.95	9.42e-07	7.152e-06	Altered group
TNFRSF4	1p36.33	7.01	6.06	0.97	1.19	0.95	3.695e-06	2.347e-05	Altered group
EIF4EBP1	8p11.23	10.56	9.61	1	0.94	0.95	5.073e-06	3.105e-05	Altered group
RNASE1	14q11.2	11.01	10.05	1.1	1.22	0.95	2.446e-05	0.0001208	Altered group
CCDC88B	11q13.1	8.62	7.67	1.15	1.24	0.95	4.174e-05	0.000193	Altered group
PLAAT4	11q12.3	10.67	9.72	1.64	1.32	0.95	0.002245	0.006482	Altered group
HBA2	16p13.3	9.23	8.28	1.66	1.54	0.95	0.002816	0.007883	Altered group
LY6E	8q24.3	11.46	10.51	2.23	2.08	0.95	0.0222	0.0471	Altered group
HPR	16q22.2	13.13	12.18	2.63	2.66	0.95	0.0523	0.0975	Altered group
ALPI	2q37.1	2.99	2.05	3.58	2.86	0.95	0.143	0.227	Altered group
LIN28B	6q16.3-q21	2.98	2.03	3.75	3.21	0.95	0.164	0.252	Altered group
CSAG1	Xq28	3.41	2.46	3.91	3.23	0.95	0.18	0.271	Altered group
PRPF6	20q13.33	12.59	11.64	0.5	0.46	0.94	4.19e-13	6.85e-11	Altered group
NR2F6	19p13.11	12.17	11.23	0.59	0.7	0.94	4.22e-11	2.02e-09	Altered group
PIGU	20q11.22	10.36	9.42	0.65	0.58	0.94	6.02e-10	1.61e-08	Altered group
HDDC3	15q26.1	9.79	8.84	0.67	0.63	0.94	1.24e-09	2.81e-08	Altered group
SGF29	16p11.2	9.71	8.78	0.67	0.66	0.94	1.5e-09	3.28e-08	Altered group
C1ORF122	1p34.3	10.31	9.37	0.72	0.86	0.94	7.56e-09	1.22e-07	Altered group
CCS	11q13.2	11.2	10.26	0.74	0.75	0.94	1.88e-08	2.57e-07	Altered group
MFSD12	19p13.3	11.04	10.1	0.76	0.71	0.94	2.68e-08	3.47e-07	Altered group
FBXL6	8q24.3	10.4	9.46	0.84	0.87	0.94	2.36e-07	2.181e-06	Altered group
VAMP8	2p11.2	11.92	10.98	0.92	0.87	0.94	1.21e-06	8.888e-06	Altered group
PSME2	14q12	12.86	11.92	0.93	0.73	0.94	1.446e-06	1.033e-05	Altered group
PLEKHO1	1q21.2	9.87	8.92	0.98	1.09	0.94	4.129e-06	2.592e-05	Altered group
CENPX	17q25.3	11.02	10.08	1.05	0.96	0.94	1.15e-05	6.338e-05	Altered group
RPL7	8q21.11	11.11	10.17	1.09	0.86	0.94	2.082e-05	0.0001049	Altered group
FAM209B	20q13.31	2.17	1.23	1.16	0.89	0.94	4.675e-05	0.0002132	Altered group
MIF	22q11.23	13.63	12.69	1.28	1.24	0.94	0.0002097	0.0008023	Altered group
C4BPB	1q32.1	13.15	12.21	1.41	1.76	0.94	0.0007368	0.002418	Altered group
CLDN3	7q11.23	10.15	9.21	1.63	1.82	0.94	0.002814	0.00788	Altered group
IQCD	12q24.13	4.78	3.84	1.79	1.57	0.94	0.005247	0.0135	Altered group
ARSE	Xp22.33	11.58	10.65	1.8	2.48	0.94	0.008037	0.0197	Altered group
CTXN1	19p13.2	4.2	3.27	1.95	1.67	0.94	0.0102	0.0243	Altered group
GLOD5	Xp11.23	5.23	4.29	2.06	1.86	0.94	0.015	0.0336	Altered group
CCL20	2q36.3	9.1	8.15	2.67	2.93	0.94	0.0592	0.108	Altered group
ARFRP1	20q13.33	10.92	10	0.55	0.52	0.93	1.32e-11	8.82e-10	Altered group
MRPS15	1p34.3	11.85	10.92	0.6	0.63	0.93	1.23e-10	4.63e-09	Altered group
ZMAT5	22q12.2	9.97	9.04	0.61	0.59	0.93	1.57e-10	5.55e-09	Altered group
IRF3	19q13.33	11.37	10.45	0.61	0.63	0.93	1.89e-10	6.47e-09	Altered group
CCDC134	22q13.2	6.69	5.76	0.62	0.76	0.93	2.36e-10	7.68e-09	Altered group
CIB1	15q26.1	12.29	11.35	0.69	0.57	0.93	4.19e-09	7.52e-08	Altered group
MCAT	22q13.2	9.66	8.74	0.69	0.62	0.93	4.45e-09	7.92e-08	Altered group
CLPP	19p13.3	11.15	10.22	0.7	0.54	0.93	5.19e-09	8.97e-08	Altered group
KIF22	16p11.2	11.1	10.17	0.73	0.71	0.93	1.53e-08	2.19e-07	Altered group
GABARAP	17p13.1	13.43	12.49	0.74	0.58	0.93	1.55e-08	2.21e-07	Altered group
RPL19	17q12	15.32	14.38	0.74	0.61	0.93	1.86e-08	2.56e-07	Altered group
ATP8B5P	9p13.3	6.42	5.49	0.79	0.7	0.93	8.01e-08	8.71e-07	Altered group
CCDC124	19p13.11	11.36	10.42	0.81	0.58	0.93	1.17e-07	1.193e-06	Altered group
POLE4	2p12	9.95	9.02	0.82	0.76	0.93	1.81e-07	1.743e-06	Altered group
ZNF771	16p11.2	7.38	6.45	0.88	0.84	0.93	7.8e-07	6.075e-06	Altered group
CENPP	9q22.31	6.87	5.94	0.92	0.98	0.93	1.825e-06	1.264e-05	Altered group
SIL1	5q31.2	12.45	11.51	0.97	0.75	0.93	3.395e-06	2.179e-05	Altered group
SLC52A2	8q24.3	10.34	9.41	1.04	0.92	0.93	1.25e-05	6.826e-05	Altered group
GABRD	1p36.33	7.06	6.13	1.03	1.35	0.93	1.419e-05	7.579e-05	Altered group
SMOX	20p13	8.56	7.63	1.34	1.48	0.93	0.0004285	0.0015	Altered group
PSTPIP1	15q24.3	6.14	5.2	1.61	1.69	0.93	0.002677	0.007556	Altered group
EFNA3	1q21.3	7.1	6.17	1.72	1.27	0.93	0.004048	0.0108	Altered group
RENBP	Xq28	8.05	7.12	1.71	1.77	0.93	0.004252	0.0113	Altered group
HIST1H2AE	6p22.2	6.21	5.27	1.86	1.7	0.93	0.007665	0.0189	Altered group
BATF	14q24.3	6.7	5.77	1.9	1.86	0.93	0.009286	0.0223	Altered group
CA5A	16q24.2	8.32	7.39	2.57	2.53	0.93	0.0512	0.0958	Altered group
COX6A2	16p11.2	4.36	3.43	3.03	2.84	0.93	0.0961	0.163	Altered group
TMEM258	11q12.2	11.62	10.7	0.57	0.56	0.92	4.83e-11	2.24e-09	Altered group
PDRG1	20q11.21	9.84	8.92	0.58	0.55	0.92	5.86e-11	2.58e-09	Altered group
MYL6	12q13.2	14.53	13.61	0.62	0.54	0.92	3.57e-10	1.05e-08	Altered group
GTF3C6	6q21	10.55	9.63	0.62	0.76	0.92	3.89e-10	1.13e-08	Altered group
CDC34	19p13.3	11.77	10.86	0.63	0.61	0.92	5.27e-10	1.44e-08	Altered group
PRDX1	1p34.1	14.32	13.4	0.63	0.76	0.92	6.84e-10	1.78e-08	Altered group
RACK1	5q35.3	15.16	14.24	0.68	0.64	0.92	3.85e-09	7.02e-08	Altered group
COX7A2	6q14.1	12.26	11.34	0.69	0.74	0.92	5.61e-09	9.49e-08	Altered group
AARSD1	17q21.31	10.48	9.56	0.75	0.59	0.92	3.24e-08	4.07e-07	Altered group
C6ORF226	6p21.1	7.88	6.96	0.82	0.78	0.92	1.93e-07	1.837e-06	Altered group
KRT18	12q13.13	14.85	13.94	0.89	0.82	0.92	1.207e-06	8.87e-06	Altered group
SNHG11	20q11.23	9.12	8.2	1.03	0.82	0.92	1.08e-05	5.979e-05	Altered group
FGFR4	5q35.2	12.93	12	1.03	1.47	0.92	1.747e-05	9.038e-05	Altered group
RAC3	17q25.3	9.1	8.18	1.17	1.38	0.92	9.554e-05	0.0004015	Altered group
ANXA2R	5p12	6.54	5.61	1.22	1.04	0.92	0.0001251	0.0005083	Altered group
FOXH1	8q24.3	3.2	2.28	1.29	1.29	0.92	0.0002966	0.001086	Altered group
STAG3	7q22.1	6.82	5.9	1.5	1.72	0.92	0.001719	0.005123	Altered group
SLC1A5	19q13.32	9.52	8.59	1.53	1.66	0.92	0.001876	0.005521	Altered group
CLDN7	17p13.1	10.23	9.31	1.58	1.96	0.92	0.00295	0.008205	Altered group
GNLY	2p11.2	6.18	5.26	1.63	1.46	0.92	0.003074	0.008498	Altered group
MIA	19q13.2	2.37	1.44	1.71	1.28	0.92	0.004148	0.0111	Altered group
CDT1	16q24.3	8.65	7.74	1.75	1.47	0.92	0.005569	0.0143	Altered group
CDC20	1p34.2	9	8.08	1.76	1.75	0.92	0.005976	0.0152	Altered group
XCL1	1q24.2	4.13	3.21	2.03	1.66	0.92	0.0148	0.0333	Altered group
TRNP1	1p36.11	8.52	7.59	2.08	2.38	0.92	0.0196	0.0423	Altered group
ENPP7	17q25.3	8.75	7.83	2.4	2.52	0.92	0.041	0.0797	Altered group
IFI27	14q32.12	11.79	10.87	2.84	2.49	0.92	0.0775	0.136	Altered group
SULT1C2	2q12.3	7.51	6.59	2.95	3.09	0.92	0.0932	0.159	Altered group
REG1A	2p12	4.54	3.63	4.79	4.3	0.92	0.291	0.399	Altered group
CHCHD2	7p11.2	13.16	12.25	0.46	0.46	0.91	1.55e-13	3.34e-11	Altered group
UBXN1	11q12.3	11.84	10.93	0.48	0.51	0.91	2.98e-13	5.29e-11	Altered group
BANF1	11q13.1	12.37	11.45	0.51	0.53	0.91	1.55e-12	1.85e-10	Altered group
HCFC1R1	16p13.3	10.31	9.4	0.64	0.73	0.91	9.11e-10	2.21e-08	Altered group
SNRNP35	12q24.31	9.98	9.08	0.69	0.6	0.91	8.01e-09	1.28e-07	Altered group
C1ORF50	1p34.2	8.37	7.46	0.7	0.57	0.91	8.29e-09	1.32e-07	Altered group
YBEY	21q22.3	9.05	8.13	0.73	0.88	0.91	2.67e-08	3.46e-07	Altered group
UBE2M	19q13.43	11.25	10.34	0.75	0.53	0.91	4.2e-08	5.02e-07	Altered group
PPCDC	15q24.2	8.55	7.63	0.79	0.7	0.91	1.27e-07	1.278e-06	Altered group
EEF1G	11q12.3	14.6	13.69	0.8	0.58	0.91	1.86e-07	1.783e-06	Altered group
POLR2J	7q22.1	11.42	10.51	0.81	0.54	0.91	2.19e-07	2.056e-06	Altered group
RASSF7	11p15.5	11.19	10.28	1.01	0.91	0.91	9.869e-06	5.525e-05	Altered group
GPAA1	8q24.3	13.26	12.36	1.02	0.79	0.91	1.269e-05	6.917e-05	Altered group
AMBP	9q32	17.65	16.75	0.95	1.83	0.91	1.289e-05	7.006e-05	Altered group
DGCR6	22q11.21|22q11	10.5	9.59	1.12	1.06	0.91	5.175e-05	0.0002337	Altered group
ASPSCR1	17q25.3	11.48	10.57	1.12	1.03	0.91	5.274e-05	0.0002377	Altered group
B3GNTL1	17q25.3	7.71	6.8	1.16	0.97	0.91	7.658e-05	0.0003306	Altered group
C1ORF127	1p36.22	3.34	2.43	1.35	1.05	0.91	0.0004758	0.001646	Altered group
HMGA1	6p21.31	11.35	10.45	1.37	1.14	0.91	0.0006205	0.002076	Altered group
SERPINA11	14q32.13	11.62	10.72	1.75	2.65	0.91	0.009158	0.0221	Altered group
GGTLC1	20p11.21	4.16	3.25	2.03	1.77	0.91	0.0157	0.035	Altered group
LINC02381	12q13.13	5.5	4.59	2.57	1.86	0.91	0.0524	0.0977	Altered group
POPDC3	6q21	2.46	1.55	3.19	2.47	0.91	0.117	0.191	Altered group
RHBG	1q22	7.17	6.26	3.25	3.87	0.91	0.137	0.218	Altered group
TSIX	Xq13.2	4.59	3.68	4.98	4.32	0.91	0.311	0.421	Altered group
COMMD7	20q11.21	10.92	10.02	0.47	0.49	0.9	3.4e-13	5.85e-11	Altered group
ZNF787	19q13.43	11.16	10.26	0.57	0.59	0.9	9.82e-11	3.91e-09	Altered group
UXT	Xp11.23	11.08	10.19	0.6	0.51	0.9	2.84e-10	8.89e-09	Altered group
POMP	13q12.3	11.88	10.98	0.64	0.57	0.9	1.23e-09	2.81e-08	Altered group
MYDGF	19p13.3	12.66	11.76	0.64	0.58	0.9	1.76e-09	3.73e-08	Altered group
NELFE	6p21.33	11.57	10.67	0.66	0.76	0.9	3.26e-09	6.17e-08	Altered group
PDCD5	19q13.11	10.95	10.05	0.66	0.61	0.9	3.84e-09	7.01e-08	Altered group
PSMB1	6q27	12.74	11.84	0.69	0.65	0.9	8.61e-09	1.36e-07	Altered group
SNRPA	19q13.2	11.01	10.12	0.73	0.53	0.9	3.5e-08	4.34e-07	Altered group
NDUFAB1	16p12.2	11.33	10.43	0.79	0.61	0.9	1.59e-07	1.554e-06	Altered group
GPX1	3p21.31	13.74	12.84	0.8	0.85	0.9	1.94e-07	1.849e-06	Altered group
YIF1B	19q13.2	11.08	10.19	0.81	0.66	0.9	2.8e-07	2.533e-06	Altered group
MAPKAPK5-AS1	12q24.12	8.74	7.84	0.82	0.56	0.9	3.39e-07	2.984e-06	Altered group
HSF1	8q24.3	11.96	11.06	0.86	0.7	0.9	8.12e-07	6.276e-06	Altered group
TRAPPC2B	19q13.43	8.1	7.2	0.9	0.93	0.9	2.269e-06	1.535e-05	Altered group
WRAP53	17p13.1	8.32	7.41	0.94	0.63	0.9	3.07e-06	1.993e-05	Altered group
CDC42EP2	11q13.1	7.91	7.01	0.94	0.88	0.9	3.598e-06	2.296e-05	Altered group
FAM50A	Xq28	11.8	10.89	0.96	0.81	0.9	5.373e-06	3.263e-05	Altered group
MDP1	14q12	7.95	7.05	0.99	0.76	0.9	9.759e-06	5.476e-05	Altered group
GSTP1	11q13.2	9.73	8.83	1.21	1.53	0.9	0.000223	0.0008469	Altered group
TMEM52	1p36.33	6.88	5.97	1.3	1.57	0.9	0.0004771	0.00165	Altered group
CFD	19p13.3	7.32	6.42	1.38	1.48	0.9	0.0008393	0.002715	Altered group
LOC100134868	20p11.1	2.59	1.69	1.44	1.25	0.9	0.001133	0.003549	Altered group
NPM3	10q24.32	8.97	8.07	1.47	1.16	0.9	0.001364	0.004169	Altered group
FAM223B	Xq28	4.2	3.3	1.54	1.16	0.9	0.002121	0.006158	Altered group
NAT8	2p13.1	10.29	9.39	1.63	2.09	0.9	0.004797	0.0125	Altered group
DUSP15	20q11.21	3.47	2.57	1.89	1.99	0.9	0.012	0.0279	Altered group
TTR	18q12.1	15.48	14.59	1.89	2.58	0.9	0.0148	0.0332	Altered group
MYL3	3p21.31	2.39	1.49	2.06	1.51	0.9	0.0179	0.0392	Altered group
TRIM16L	17p11.2	9.18	8.28	2.03	2.01	0.9	0.018	0.0393	Altered group
HULC	6p24.3	12.22	11.32	2.13	2.5	0.9	0.0268	0.0552	Altered group
MATN4	20q13.12	1.82	0.92	2.32	1.04	0.9	0.0319	0.064	Altered group
APOF	12q13.3	10.04	9.14	2.35	2.88	0.9	0.0425	0.0821	Altered group
H2AFY2	10q22.1	8.38	7.48	2.49	2.17	0.9	0.0491	0.0926	Altered group
MEG3	14q32.2	6.34	5.43	2.87	2.41	0.9	0.0852	0.148	Altered group
PDIA2	16p13.3	3.6	2.7	3.17	2.62	0.9	0.116	0.191	Altered group
HBA1	16p13.3	6.43	5.54	3.16	2.75	0.9	0.119	0.194	Altered group
PAGE4	Xp11.23	3.86	2.96	4.27	4.06	0.9	0.246	0.35	Altered group
YIF1A	11q13.2	12.32	11.43	0.52	0.57	0.89	8.01e-12	6.05e-10	Altered group
TUSC2	3p21.31	10.32	9.43	0.53	0.52	0.89	1.18e-11	8.16e-10	Altered group
MRPL38	17q25.1	11.69	10.8	0.7	0.51	0.89	1.49e-08	2.15e-07	Altered group
EIF3B	7p22.3	13.12	12.23	0.71	0.5	0.89	1.8e-08	2.48e-07	Altered group
MTG1	10q26.3	10.74	9.85	0.71	0.68	0.89	2.61e-08	3.39e-07	Altered group
NUDC	1p36.11	12.49	11.6	0.72	0.63	0.89	2.95e-08	3.76e-07	Altered group
RPL5	1p22.1	14.68	13.79	0.73	0.63	0.89	3.8e-08	4.64e-07	Altered group
RPS3A	4q31.3	12.44	11.55	0.78	0.65	0.89	1.4e-07	1.395e-06	Altered group
MPDU1	17p13.1	11.76	10.86	0.78	0.63	0.89	1.43e-07	1.416e-06	Altered group
TXN	9q31.3	13.46	12.56	0.81	0.96	0.89	3.85e-07	3.315e-06	Altered group
NDUFA1	Xq24	12.48	11.59	0.85	0.7	0.89	8.49e-07	6.521e-06	Altered group
SAT2	17p13.1	12.27	11.38	0.92	0.94	0.89	3.376e-06	2.17e-05	Altered group
NDUFS7	19p13.3	11.87	10.98	0.95	0.7	0.89	5.419e-06	3.285e-05	Altered group
S100A10	1q21.3	12.47	11.58	0.94	1.16	0.89	5.944e-06	3.549e-05	Altered group
TEDC1	14q32.33	7.96	7.07	1	1.12	0.89	1.727e-05	8.954e-05	Altered group
TPM2	9p13.3	10.47	9.58	1.07	1.23	0.89	4.21e-05	0.0001944	Altered group
IFI35	17q21.31	10.83	9.94	1.12	0.89	0.89	6.601e-05	0.0002894	Altered group
CIB3	19p13.11	1.19	0.3	1.2	0.56	0.89	0.0001472	0.0005885	Altered group
QPCTL	19q13.32	9.57	8.68	1.2	0.65	0.89	0.000158	0.000625	Altered group
CTRL	16q22.1	3.71	2.82	1.37	1.15	0.89	0.0007621	0.002497	Altered group
TREM2	6p21.1	7.16	6.27	1.37	1.82	0.89	0.00116	0.003618	Altered group
RDM1	17q12	4.33	3.44	1.78	1.76	0.89	0.008162	0.0199	Altered group
GNAZ	22q11.22-q11.23	8.17	7.28	1.97	2.1	0.89	0.0171	0.0376	Altered group
LINC00239	14q32.31	2.57	1.68	2.15	1.57	0.89	0.024	0.0503	Altered group
HIF3A	19q13.32	4.95	4.06	2.24	1.66	0.89	0.0311	0.0627	Altered group
CALCA	11p15.2	3.55	2.67	2.97	2.63	0.89	0.103	0.172	Altered group
TRMT112	11q13.1	12.22	11.34	0.41	0.53	0.88	3.77e-15	2.17e-12	Altered group
FKBP1A	20p13	12.64	11.76	0.46	0.52	0.88	2.32e-13	4.43e-11	Altered group
SFXN4	10q26.11	10.35	9.47	0.49	0.63	0.88	1.42e-12	1.76e-10	Altered group
C15ORF61	15q23	8.19	7.31	0.54	0.59	0.88	3.15e-11	1.61e-09	Altered group
B3GAT3	11q12.3	11.11	10.22	0.61	0.7	0.88	7.67e-10	1.95e-08	Altered group
RRP1	21q22.3	10.42	9.54	0.62	0.58	0.88	1.06e-09	2.5e-08	Altered group
ZNF622	5p15.1	10.61	9.74	0.64	0.49	0.88	2.81e-09	5.46e-08	Altered group
POP7	7q22.1	10.46	9.58	0.65	0.52	0.88	4.11e-09	7.4e-08	Altered group
PRPF31	19q13.42	11.49	10.62	0.66	0.46	0.88	5.79e-09	9.74e-08	Altered group
BCAP31	Xq28	13.84	12.97	0.67	0.69	0.88	8.78e-09	1.38e-07	Altered group
AHCY	20q11.22	13.59	12.7	0.7	0.68	0.88	1.89e-08	2.58e-07	Altered group
LSM5	7p14.3	9.97	9.1	0.7	0.62	0.88	2.43e-08	3.21e-07	Altered group
NTMT1	9q34.11	10.08	9.2	0.72	0.61	0.88	3.97e-08	4.8e-07	Altered group
TBCB	19q13.12	10.75	9.87	0.73	0.65	0.88	4.88e-08	5.68e-07	Altered group
SPSB2	12p13.31	8.56	7.68	0.78	0.83	0.88	1.95e-07	1.855e-06	Altered group
PTMS	12p13.31	14.37	13.49	0.84	0.91	0.88	8e-07	6.209e-06	Altered group
SERTAD1	19q13.2	9.29	8.41	0.86	0.81	0.88	1.255e-06	9.167e-06	Altered group
SPRN	10q26.3	8.17	7.28	0.94	0.85	0.88	5.861e-06	3.508e-05	Altered group
POLD4	11q13.2	12.6	11.73	0.95	0.77	0.88	7.041e-06	4.109e-05	Altered group
KIF9	3p21.31	7.16	6.28	1.01	0.67	0.88	1.489e-05	7.902e-05	Altered group
ST20	15q25.1	7.45	6.57	1.01	0.94	0.88	1.782e-05	9.183e-05	Altered group
HIST1H4C	6p22.2	2.11	1.23	1.11	0.91	0.88	6.663e-05	0.0002918	Altered group
CHMP4A	14q12	10.42	9.54	1.16	1.09	0.88	0.0001232	0.0005022	Altered group
ADAT3	19p13.3	6.56	5.67	1.17	0.91	0.88	0.0001259	0.000511	Altered group
STAP2	19p13.3	11.43	10.56	1.19	1.03	0.88	0.000192	0.0007435	Altered group
C2ORF27A	2q21.2	4.42	3.54	1.23	1.26	0.88	0.0002923	0.001073	Altered group
MTLN	2q13	9.3	8.42	1.24	0.99	0.88	0.0002944	0.00108	Altered group
SULT1A1	16p11.2	11.95	11.07	1.34	1.43	0.88	0.0007822	0.002556	Altered group
PACSIN3	11p11.2	10.3	9.41	1.36	1.24	0.88	0.0008199	0.00266	Altered group
HAGHL	16p13.3	5.16	4.28	1.6	1.84	0.88	0.004351	0.0115	Altered group
BSND	1p32.3	1.62	0.74	1.81	1.21	0.88	0.008362	0.0204	Altered group
ORM1	9q32	16.9	16.02	2.04	2.12	0.88	0.0212	0.0452	Altered group
ORM2	9q32	15.07	14.18	2.06	2.08	0.88	0.0224	0.0474	Altered group
A1BG	19q13.43	15.19	14.31	2.1	2.38	0.88	0.0271	0.0557	Altered group
DPEP1	16q24.3	3.97	3.08	2.93	2.61	0.88	0.0988	0.167	Altered group
LYSMD4	15q26.3	8.94	8.07	0.51	0.75	0.87	8.37e-12	6.23e-10	Altered group
ALKBH2	12q24.11	9.99	9.12	0.55	0.87	0.87	7.26e-11	3.06e-09	Altered group
MRPL40	22q11.21	11.12	10.25	0.6	0.63	0.87	4.84e-10	1.35e-08	Altered group
THPO	3q27.1	9.23	8.36	0.58	1.46	0.87	1.14e-09	2.64e-08	Altered group
PSMC5	17q23.3	12.64	11.77	0.62	0.52	0.87	1.82e-09	3.86e-08	Altered group
NANS	9q22.33	10.81	9.94	0.64	0.6	0.87	3.08e-09	5.9e-08	Altered group
TIMM17B	Xp11.23	10.89	10.02	0.64	0.56	0.87	3.53e-09	6.58e-08	Altered group
PES1	22q12.2	11.73	10.86	0.66	0.53	0.87	7.19e-09	1.18e-07	Altered group
WASH5P	19p13.3	8.53	7.66	0.67	0.7	0.87	8.52e-09	1.34e-07	Altered group
NSUN5	7q11.23	10.42	9.55	0.69	0.53	0.87	1.51e-08	2.17e-07	Altered group
MRPL4	19p13.2	11.45	10.58	0.7	0.56	0.87	2.51e-08	3.28e-07	Altered group
EGLN2	19q13.2	11.81	10.93	0.71	0.56	0.87	3.49e-08	4.33e-07	Altered group
SNRPD1	18q11.2	10.24	9.37	0.73	0.63	0.87	5.82e-08	6.64e-07	Altered group
WASH2P	2q14.1	9.45	8.58	0.76	0.67	0.87	1.26e-07	1.273e-06	Altered group
SRM	1p36.22	11.35	10.47	0.8	0.74	0.87	4.05e-07	3.46e-06	Altered group
ECI1	16p13.3	12.37	11.5	0.8	0.75	0.87	4.62e-07	3.862e-06	Altered group
KPTN	19q13.32	8.75	7.88	0.85	0.65	0.87	1.23e-06	9.013e-06	Altered group
ARL16	17q25.3	9.83	8.97	0.85	0.72	0.87	1.292e-06	9.405e-06	Altered group
IFI27L1	14q32.12	8.23	7.36	0.85	0.95	0.87	1.408e-06	1.01e-05	Altered group
PRADC1	2p13.2	10.49	9.62	0.86	0.76	0.87	1.566e-06	1.107e-05	Altered group
SNRNP25	16p13.3	10.29	9.43	0.86	0.68	0.87	1.632e-06	1.148e-05	Altered group
NEURL2	20q13.12	6.95	6.07	0.89	0.75	0.87	2.314e-06	1.559e-05	Altered group
WDR4	21q22.3	8.39	7.51	0.93	0.71	0.87	5.191e-06	3.168e-05	Altered group
WDR34	9q34.11	10.69	9.82	1.07	0.89	0.87	4.462e-05	0.0002046	Altered group
TYROBP	19q13.12	10.12	9.25	1.09	1.17	0.87	7.763e-05	0.0003343	Altered group
CEBPA-DT	19q13.11	8.56	7.69	1.21	1.23	0.87	0.0002804	0.001036	Altered group
CORT	1p36.22	3.35	2.47	1.26	1.16	0.87	0.0003809	0.001354	Altered group
ASGR1	17p13.1	14.09	13.23	1.37	1.67	0.87	0.00136	0.00416	Altered group
GDF15	19p13.11	11.29	10.42	1.59	1.68	0.87	0.004394	0.0116	Altered group
C1ORF105	1q24.3	3.39	2.51	1.71	1.4	0.87	0.006588	0.0165	Altered group
FAM241B	10q22.1	6.89	6.03	1.84	1.89	0.87	0.0127	0.0292	Altered group
HSPB9	17q21.2	5.96	5.09	2.06	1.44	0.87	0.0212	0.0452	Altered group
NDN	15q11.2	7.58	6.71	2.06	1.69	0.87	0.0224	0.0474	Altered group
TMEM82	1p36.21	7.99	7.12	2.58	2.61	0.87	0.0704	0.125	Altered group
DLX6	7q21.3	1.97	1.11	2.65	1.99	0.87	0.0711	0.127	Altered group
DLX1	2q31.1	2.09	1.22	2.73	1.46	0.87	0.0753	0.133	Altered group
DSCR8	21q22.13	2.57	1.7	3.43	2.74	0.87	0.159	0.247	Altered group
ABHD12	20p11.21	11.66	10.81	0.52	0.6	0.86	2.52e-11	1.4e-09	Altered group
NDUFS3	11p11.2	11.83	10.97	0.56	0.49	0.86	1.89e-10	6.45e-09	Altered group
SS18L2	3p22.1	9.51	8.65	0.57	0.58	0.86	2.34e-10	7.62e-09	Altered group
GMPPA	2q35	11.36	10.5	0.58	0.51	0.86	3.45e-10	1.02e-08	Altered group
SNRPGP15	19p13.12	6.34	5.47	0.66	0.71	0.86	9.56e-09	1.48e-07	Altered group
CLTB	5q35.2	11.46	10.6	0.67	0.66	0.86	9.58e-09	1.48e-07	Altered group
RPF2	6q21	9.75	8.9	0.69	0.75	0.86	2.58e-08	3.37e-07	Altered group
SEC11C	18q21.32	12.18	11.32	0.74	0.88	0.86	1.34e-07	1.341e-06	Altered group
RPS26	12q13.2	10.47	9.61	0.76	0.73	0.86	2.32e-07	2.156e-06	Altered group
FAM162A	3q21.1	11.74	10.89	0.82	0.79	0.86	7.64e-07	5.984e-06	Altered group
PRR5	22q13.31	9.4	8.55	0.81	0.84	0.86	7.71e-07	6.029e-06	Altered group
NDUFS4	5q11.2	10.9	10.04	0.82	0.67	0.86	8.18e-07	6.315e-06	Altered group
RNASEH2A	19p13.13	9.66	8.8	0.91	0.94	0.86	5.395e-06	3.273e-05	Altered group
LINC01816	2p13.3	5.92	5.06	1.01	1.38	0.86	3.697e-05	0.0001736	Altered group
TNFAIP8L2	1q21.3	6.68	5.82	1.15	1.19	0.86	0.00017	0.000666	Altered group
TEX29	13q34	2.07	1.21	1.29	1.12	0.86	0.0005838	0.001969	Altered group
S100A6	1q21.3	10.99	10.13	1.36	1.78	0.86	0.001433	0.004351	Altered group
UCN	2p23.3	4.14	3.28	1.52	1.26	0.86	0.002825	0.007907	Altered group
C11ORF86	11q13.2	2.08	1.22	1.87	1.34	0.86	0.0127	0.0292	Altered group
BOP1	8q24.3	9.46	8.6	2.48	1.38	0.86	0.0536	0.0995	Altered group
ADRA2C	4p16.3	6.44	5.59	2.81	2.35	0.86	0.0947	0.161	Altered group
SLPI	20q13.12	10.64	9.78	3.48	3.49	0.86	0.176	0.267	Altered group
IGF2BP1	17q21.32	6.66	5.8	4.32	3.78	0.86	0.273	0.38	Altered group
EXOSC1	10q24.1	9.58	8.74	0.42	0.56	0.85	2.22e-14	8.91e-12	Altered group
CSNK2B	6p21.33	12.75	11.9	0.42	0.53	0.85	4.09e-14	1.35e-11	Altered group
MRPL2	6p21.1	11.26	10.41	0.48	0.6	0.85	1.87e-12	2.11e-10	Altered group
MRPS5	2q11.1	11.43	10.58	0.5	0.44	0.85	1.33e-11	8.88e-10	Altered group
GEMIN6	2p22.1	8.98	8.13	0.55	0.61	0.85	1.27e-10	4.71e-09	Altered group
NUTF2	16q22.1	11.43	10.59	0.55	0.59	0.85	1.48e-10	5.26e-09	Altered group
CLTA	9p13.3	12.37	11.52	0.56	0.55	0.85	2.52e-10	8.1e-09	Altered group
PPIA	7p13	13.27	12.42	0.57	0.53	0.85	2.91e-10	9.04e-09	Altered group
PSMD13	11p15.5	12.2	11.35	0.57	0.47	0.85	3.1e-10	9.45e-09	Altered group
MALSU1	7p15.3	10.33	9.48	0.63	0.52	0.85	3.52e-09	6.56e-08	Altered group
MRPL33	2p23.2	9.89	9.03	0.64	0.57	0.85	4.72e-09	8.33e-08	Altered group
NDUFAF4	6q16.1	9.39	8.54	0.64	0.73	0.85	5.37e-09	9.21e-08	Altered group
MICOS10	1p36.13	10.76	9.91	0.7	0.65	0.85	3.38e-08	4.22e-07	Altered group
GAPDH	12p13.31	16.66	15.82	0.74	0.78	0.85	1.43e-07	1.421e-06	Altered group
METTL1	12q14.1	9.29	8.44	0.74	0.64	0.85	1.47e-07	1.449e-06	Altered group
CEMP1	16p13.3	9.24	8.39	0.79	0.81	0.85	4.81e-07	3.999e-06	Altered group
RPL17	18q21.1	13.11	12.25	0.82	0.68	0.85	9.17e-07	6.984e-06	Altered group
NAPSA	19q13.33	3.48	2.64	0.96	1.06	0.85	1.79e-05	9.213e-05	Altered group
RNF208	9q34.3	8.5	7.65	1	0.87	0.85	2.647e-05	0.0001298	Altered group
DLG5-AS1	10q22.3	4.56	3.71	1.16	1.18	0.85	0.0002353	0.0008886	Altered group
MILR1	17q23.3	4.33	3.48	1.24	1.3	0.85	0.0005103	0.001745	Altered group
CD52	1p36.11	8.25	7.4	1.3	1.51	0.85	0.00093	0.002977	Altered group
RGS20	8q11.23	1.97	1.12	1.42	1.37	0.85	0.001955	0.005727	Altered group
ASGR2	17p13.1	14.23	13.38	1.55	1.6	0.85	0.004461	0.0118	Altered group
SH2D2A	1q23.1	6.08	5.23	1.72	1.67	0.85	0.009153	0.022	Altered group
SHBG	17p13.1	8.77	7.92	2.43	2.56	0.85	0.0614	0.112	Altered group
GPR35	2q37.3	6.24	5.38	2.55	2.32	0.85	0.0692	0.124	Altered group
MZB1	5q31.2	5.38	4.53	2.79	2.82	0.85	0.0997	0.168	Altered group
CKMT1B	15q15.3	3.8	2.94	2.86	2.85	0.85	0.105	0.176	Altered group
TTYH1	19q13.42	3.89	3.04	3.05	2.44	0.85	0.123	0.2	Altered group
MISP	19p13.3	4.53	3.68	4.04	3.4	0.85	0.242	0.345	Altered group
DRAP1	11q13.1	11.68	10.84	0.36	0.56	0.84	1.09e-16	1.69e-13	Altered group
NUDT16L1	16p13.3	10.47	9.63	0.48	0.54	0.84	5.57e-12	4.64e-10	Altered group
AIP	11q13.2	11.07	10.23	0.49	0.51	0.84	7.87e-12	5.97e-10	Altered group
POP5	12q24.31	9.89	9.05	0.54	0.62	0.84	1.2e-10	4.54e-09	Altered group
MRGBP	20q13.33	9.64	8.79	0.56	0.55	0.84	2.37e-10	7.7e-09	Altered group
NFKBIL1	6p21.33	10.28	9.44	0.6	0.61	0.84	2.01e-09	4.17e-08	Altered group
COX6A1	12q24.31|12q24.2	12.99	12.16	0.63	0.63	0.84	5.08e-09	8.82e-08	Altered group
HSCB	22q12.1	9.39	8.55	0.64	0.62	0.84	7.58e-09	1.22e-07	Altered group
ANKRD39	2q11.2	9.19	8.35	0.65	0.6	0.84	1.16e-08	1.74e-07	Altered group
SURF1	9q34.2	11.33	10.5	0.74	0.64	0.84	1.92e-07	1.829e-06	Altered group
CNPY3	6p21.1	11.55	10.71	0.74	0.77	0.84	2.02e-07	1.909e-06	Altered group
NPIPB3	16p12.2	9.56	8.72	0.76	1.2	0.84	4.91e-07	4.074e-06	Altered group
CLN3	16p12.1	11.84	11	0.79	0.65	0.84	5.45e-07	4.454e-06	Altered group
CD79B	17q23.3	6.86	6.02	0.78	1.16	0.84	6.5e-07	5.199e-06	Altered group
EEF1AKMT1	13q12.11	7.92	7.08	0.87	0.77	0.84	2.888e-06	1.891e-05	Altered group
HES6	2q37.3	8.26	7.42	0.87	0.99	0.84	4.401e-06	2.746e-05	Altered group
RDH13	19q13.42	8.72	7.88	0.89	1.01	0.84	6.963e-06	4.074e-05	Altered group
CLIC1	6p21.33	12.86	12.01	0.93	0.9	0.84	1.024e-05	5.707e-05	Altered group
ADCK5	8q24.3	9.13	8.29	0.95	0.8	0.84	1.454e-05	7.739e-05	Altered group
FGFBP3	10q23.32	5.37	4.53	1.01	1	0.84	3.681e-05	0.0001729	Altered group
STK32C	10q26.3	6.73	5.89	1.02	1.12	0.84	5.089e-05	0.0002303	Altered group
RPS6KL1	14q24.3	7.25	6.41	0.99	1.5	0.84	5.41e-05	0.000243	Altered group
RPL23P8	7p21.1	7.36	6.52	1.04	0.82	0.84	5.465e-05	0.0002452	Altered group
A2M-AS1	12p13.31	6.81	5.97	1.15	1	0.84	0.0001986	0.0007655	Altered group
FLVCR1-DT	1q32.3	6.54	5.71	1.25	1.42	0.84	0.000686	0.002269	Altered group
ARMH1	1p34.1	4.91	4.07	1.28	1.54	0.84	0.0009355	0.002991	Altered group
ESPN	1p36.31	11.38	10.54	1.31	1.59	0.84	0.001054	0.003329	Altered group
CAPG	2p11.2	9.69	8.85	1.35	1.73	0.84	0.001649	0.004931	Altered group
RDH12	14q24.1	6.55	5.71	1.49	2.01	0.84	0.004242	0.0113	Altered group
ICAM4	19p13.2	4.25	3.4	1.68	1.78	0.84	0.008212	0.02	Altered group
IFI6	1p35.3	11.76	10.92	1.86	1.59	0.84	0.0157	0.035	Altered group
C8G	9q34.3	12.92	12.08	2.01	1.59	0.84	0.0238	0.0499	Altered group
SYNGR1	22q13.1	8.23	7.39	1.99	2.2	0.84	0.025	0.0521	Altered group
GPT	8q24.3	11.5	10.66	2.02	1.86	0.84	0.0257	0.0533	Altered group
MT2A	16q13	12.97	12.14	2.19	2.07	0.84	0.0399	0.0777	Altered group
MPZ	1q23.3	7.59	6.75	2.25	2.29	0.84	0.0463	0.0883	Altered group
TRIM31	6p22.1	7.21	6.37	2.56	2.61	0.84	0.0766	0.135	Altered group
COL2A1	12q13.11	3.45	2.61	4.66	3.7	0.84	0.316	0.426	Altered group
OST4	2p23.3	12.3	11.47	0.53	0.5	0.83	8.66e-11	3.52e-09	Altered group
DMAP1	1p34.1	10.38	9.55	0.54	0.54	0.83	1.33e-10	4.84e-09	Altered group
COX8A	11q13.1	12.66	11.84	0.57	0.58	0.83	5.97e-10	1.6e-08	Altered group
SERGEF	11p15.1	9.05	8.21	0.62	0.72	0.83	3.91e-09	7.11e-08	Altered group
ZNF576	19q13.31	8.97	8.14	0.62	0.43	0.83	5.3e-09	9.13e-08	Altered group
PPIH	1p34.2	8.78	7.95	0.67	0.67	0.83	2.64e-08	3.43e-07	Altered group
SIRT6	19p13.3	9.32	8.49	0.67	0.61	0.83	2.68e-08	3.47e-07	Altered group
RPL6	12q24.13	13.84	13.01	0.67	0.59	0.83	2.93e-08	3.74e-07	Altered group
PHB	17q21.33	12.97	12.14	0.68	0.5	0.83	3.87e-08	4.71e-07	Altered group
COPE	19p13.11	12.72	11.89	0.69	0.59	0.83	4.63e-08	5.44e-07	Altered group
COMMD1	2p15	9.25	8.43	0.68	0.6	0.83	4.63e-08	5.44e-07	Altered group
MRPS25	3p25.1	11.23	10.4	0.7	0.53	0.83	6.82e-08	7.61e-07	Altered group
TMEM101	17q21.31	10.67	9.84	0.74	0.59	0.83	2.29e-07	2.132e-06	Altered group
OCEL1	19p13.11	10.5	9.67	0.74	0.84	0.83	2.51e-07	2.302e-06	Altered group
COPRS	17q11.2	10.99	10.16	0.74	0.58	0.83	2.61e-07	2.388e-06	Altered group
YDJC	22q11.21	9.15	8.32	0.76	0.71	0.83	3.74e-07	3.236e-06	Altered group
NSMCE2	8q24.13	9.61	8.78	0.77	0.81	0.83	5.04e-07	4.167e-06	Altered group
POC1A	3p21.2	8.71	7.88	0.79	0.87	0.83	7.96e-07	6.183e-06	Altered group
FTH1	11q12.3	16.45	15.62	0.8	0.73	0.83	9.28e-07	7.061e-06	Altered group
NAT9	17q25.1	10.16	9.33	0.81	0.62	0.83	1.171e-06	8.644e-06	Altered group
RBPJ	4p15.2	9.05	8.22	0.83	0.63	0.83	1.811e-06	1.257e-05	Altered group
COX7B	Xq21.1	12.49	11.65	0.84	0.72	0.83	2.022e-06	1.384e-05	Altered group
TMEM205	19p13.2	12.86	12.03	0.85	0.77	0.83	3.014e-06	1.962e-05	Altered group
TRMU	22q13.31	9.53	8.69	0.87	0.65	0.83	3.532e-06	2.258e-05	Altered group
KRT8	12q13.13	14.85	14.03	0.87	1.01	0.83	5.778e-06	3.472e-05	Altered group
SERPINA1	14q32.13	19.47	18.64	0.89	1.43	0.83	1.147e-05	6.325e-05	Altered group
SLC26A6	3p21.31	9.61	8.77	1	1	0.83	3.645e-05	0.0001714	Altered group
SNX22	15q22.31	9.36	8.53	1.03	1.05	0.83	5.788e-05	0.000258	Altered group
ECSCR	5q31.2	6.73	5.9	1.14	1	0.83	0.0002115	0.0008087	Altered group
KCNK7	11q13.1	3.29	2.46	1.3	1.06	0.83	0.0008636	0.002786	Altered group
PRSS54	16q21	0.89	0.06	1.35	0.27	0.83	0.001128	0.003535	Altered group
FSD1	19p13.3	2.78	1.95	1.3	1.41	0.83	0.001136	0.003555	Altered group
HSD17B1	17q21.2	6.42	5.59	1.47	0.85	0.83	0.002659	0.007517	Altered group
CLDN5	22q11.21	9.35	8.52	1.57	1.45	0.83	0.005264	0.0136	Altered group
ABHD11-AS1	7q11.23	1.65	0.83	1.82	1.11	0.83	0.0134	0.0306	Altered group
UBE2C	20q13.12	8.62	7.79	1.89	1.68	0.83	0.0184	0.04	Altered group
SLC38A5	Xp11.23	4.87	4.04	1.93	1.8	0.83	0.0211	0.045	Altered group
ASNS	7q21.3	7.7	6.88	1.93	2.07	0.83	0.0227	0.0479	Altered group
EFCAB12	3q21.3	6.18	5.35	1.94	2.06	0.83	0.0233	0.0489	Altered group
MCHR1	22q13.2	6.43	5.61	2.01	2.11	0.83	0.0284	0.0579	Altered group
TNNI3	19q13.42	1.83	1	2.4	1.87	0.83	0.0569	0.105	Altered group
CLDN19	1p34.2	3.48	2.64	2.83	2.33	0.83	0.105	0.175	Altered group
SLC13A3	20q13.12	8.76	7.93	2.96	3.47	0.83	0.132	0.212	Altered group
SEZ6L2	16p11.2	8.28	7.45	3.3	3.48	0.83	0.174	0.265	Altered group
EIF2S2	20q11.22	11.69	10.86	0.41	0.44	0.82	6.37e-14	1.88e-11	Altered group
ZFPL1	11q13.1	10.42	9.59	0.5	0.48	0.82	2.07e-11	1.22e-09	Altered group
WDR46	6p21.32	11.06	10.24	0.54	0.53	0.82	2.52e-10	8.1e-09	Altered group
CDK2AP2	11q13.2	11.76	10.93	0.57	0.68	0.82	6.3e-10	1.67e-08	Altered group
COA8	14q32.33	9.57	8.75	0.57	0.6	0.82	8.37e-10	2.08e-08	Altered group
MRPL36	5p15.33	10	9.18	0.58	0.58	0.82	1.68e-09	3.6e-08	Altered group
PEX16	11p11.2	10.76	9.94	0.63	0.57	0.82	7.29e-09	1.19e-07	Altered group
COX17	3q13.33	10.9	10.08	0.64	0.61	0.82	1.4e-08	2.04e-07	Altered group
RFNG	17q25.3	11.6	10.78	0.66	0.71	0.82	2.86e-08	3.65e-07	Altered group
ARFGAP1	20q13.33	11.47	10.65	0.67	0.49	0.82	3.13e-08	3.95e-07	Altered group
BNIP1	5q35.1	8.52	7.69	0.67	0.59	0.82	3.29e-08	4.12e-07	Altered group
MTX1	1q22	11.21	10.39	0.7	0.57	0.82	9.26e-08	9.85e-07	Altered group
MAD2L2	1p36.22	10.38	9.56	0.7	0.8	0.82	1.03e-07	1.071e-06	Altered group
ETHE1	19q13.31	9.94	9.12	0.77	0.76	0.82	6.03e-07	4.874e-06	Altered group
RPS25	11q23.3	13.65	12.83	0.78	0.59	0.82	6.68e-07	5.325e-06	Altered group
C12ORF45	12q23.3	8.72	7.9	0.79	0.65	0.82	8.75e-07	6.698e-06	Altered group
RANBP1	22q11.21	10.8	9.98	0.79	0.54	0.82	9.25e-07	7.041e-06	Altered group
GUK1	1q42.13	13.03	12.21	0.8	0.72	0.82	1.279e-06	9.324e-06	Altered group
STX8	17p13.1	8.93	8.11	0.84	0.68	0.82	2.792e-06	1.839e-05	Altered group
ATAD3B	1p36.33	9.18	8.35	0.86	0.94	0.82	4.215e-06	2.642e-05	Altered group
ICAM3	19p13.2	10.24	9.42	1.01	0.79	0.82	4.676e-05	0.0002132	Altered group
MYL5	4p16.3	8.49	7.67	1	0.86	0.82	4.764e-05	0.0002168	Altered group
LOC401052	3p25.3	5.5	4.68	1.03	0.98	0.82	7.582e-05	0.0003278	Altered group
H2AFX	11q23.3	10.08	9.26	1.08	0.93	0.82	0.0001422	0.0005709	Altered group
WDR54	2p13.1	6.57	5.76	1.12	1.43	0.82	0.0003048	0.001113	Altered group
HNF1A-AS1	12q24.31	7.07	6.25	1.15	1.44	0.82	0.0003983	0.001408	Altered group
VEGFB	11q13.1	10.24	9.42	1.25	1.72	0.82	0.0009984	0.003171	Altered group
ANO7	2q37.3	5.88	5.05	1.31	1.11	0.82	0.001047	0.00331	Altered group
NUPR1	16p11.2	13.24	12.42	1.54	1.25	0.82	0.004839	0.0126	Altered group
ITGB1BP2	Xq13.1	4.23	3.41	1.61	1.4	0.82	0.00702	0.0175	Altered group
FOXS1	20q11.21	6.17	5.35	1.64	1.53	0.82	0.007911	0.0194	Altered group
LEAP2	5q31.1	11.21	10.39	1.8	1.95	0.82	0.0158	0.0351	Altered group
HOXC5	12q13.13	1.83	1.01	2.64	1.35	0.82	0.0832	0.145	Altered group
DNAAF1	16q24.1	3.36	2.54	3.05	2.34	0.82	0.137	0.219	Altered group
CT45A1	Xq26.3	1.41	0.59	3.32	1.73	0.82	0.166	0.255	Altered group
SPP1	4q22.1	12.04	11.22	3.5	3.63	0.82	0.203	0.299	Altered group
PPP4R3C	Xp21.3	3.2	2.38	3.65	3.28	0.82	0.213	0.312	Altered group
SNRPD3	22q11.23	11.88	11.07	0.48	0.52	0.81	1.02e-11	7.34e-10	Altered group
RPL26L1	5q35.1	9.45	8.64	0.57	0.57	0.81	1.13e-09	2.62e-08	Altered group
SERPINB6	6p25.2	11.48	10.67	0.6	0.64	0.81	3.64e-09	6.76e-08	Altered group
THAP7	22q11.21	9.9	9.09	0.62	0.57	0.81	8.07e-09	1.28e-07	Altered group
ATP5PD	17q25.1	12.93	12.12	0.63	0.57	0.81	1.07e-08	1.62e-07	Altered group
RPL22	1p36.31	13.07	12.25	0.68	0.54	0.81	5.75e-08	6.57e-07	Altered group
CCNQ	Xq28	9.29	8.49	0.68	0.65	0.81	6.16e-08	6.98e-07	Altered group
TPI1	12p13.31	13.9	13.09	0.68	0.56	0.81	6.67e-08	7.48e-07	Altered group
LMAN2	5q35.3	13.88	13.08	0.68	0.55	0.81	7.1e-08	7.86e-07	Altered group
MRPL57	13q12.11	11.08	10.26	0.69	0.61	0.81	7.27e-08	8.03e-07	Altered group
SH3BGRL3	1p36.11	11.97	11.16	0.68	0.91	0.81	9.32e-08	9.9e-07	Altered group
NDUFA4	7p21.3	13.26	12.45	0.7	0.6	0.81	1.13e-07	1.157e-06	Altered group
ATP6V0B	1p34.1	12.51	11.7	0.72	0.66	0.81	2.25e-07	2.103e-06	Altered group
TCEA3	1p36.12	12.24	11.43	0.71	1.08	0.81	2.47e-07	2.269e-06	Altered group
EIF4A1	17p13.1	13.73	12.92	0.74	0.67	0.81	3.39e-07	2.984e-06	Altered group
NARF	17q25.3	10.77	9.96	0.87	0.67	0.81	6.471e-06	3.821e-05	Altered group
NFKBIE	6p21.1	9.71	8.9	0.88	0.98	0.81	7.553e-06	4.367e-05	Altered group
STAC3	12q13.3	6.41	5.6	0.98	1.14	0.81	4.543e-05	0.0002076	Altered group
CMTM7	3p22.3	8.39	7.58	1.06	1.11	0.81	0.000125	0.0005083	Altered group
PEMT	17p11.2	10.75	9.94	1.08	1.13	0.81	0.0001685	0.0006608	Altered group
IFI30	19p13.11	12.69	11.87	1.11	1.09	0.81	0.0002222	0.0008443	Altered group
PKN1	19p13.12	12.08	11.27	1.14	0.86	0.81	0.0002488	0.0009325	Altered group
BATF3	1q32.3	4.98	4.17	1.12	1.28	0.81	0.0002817	0.00104	Altered group
SLC11A1	2q35	6.32	5.51	1.22	1.38	0.81	0.0007217	0.002374	Altered group
TKT	3p21.1	13.37	12.56	1.24	1.2	0.81	0.0008335	0.002699	Altered group
CITED1	Xq13.1	2.73	1.92	1.29	1.24	0.81	0.001168	0.003637	Altered group
RILP	17p13.3	9.69	8.89	1.3	0.91	0.81	0.001172	0.00365	Altered group
PLAAT3	11q12.3-q13.1	10.74	9.93	1.31	1.36	0.81	0.001455	0.004403	Altered group
TEDC2	16p13.3	7.24	6.43	1.41	1.38	0.81	0.002665	0.007528	Altered group
ALDOC	17q11.2	10.95	10.14	1.54	1.91	0.81	0.006667	0.0167	Altered group
TMEM191A	22q11.21	5.62	4.81	1.58	1.55	0.81	0.006817	0.017	Altered group
SLC22A3	6q25.3	12.94	12.13	1.59	1.9	0.81	0.008203	0.02	Altered group
CPXM1	20p13	5.99	5.18	1.66	2.04	0.81	0.0108	0.0255	Altered group
MEF2B	19p13.11	5.53	4.72	1.76	1.23	0.81	0.0128	0.0294	Altered group
ANKRD65	1p36.33	6.92	6.11	2.07	2.17	0.81	0.037	0.0728	Altered group
CRYAB	11q23.1	7.71	6.9	2.21	2.09	0.81	0.0463	0.0883	Altered group
SLC22A18AS	11p15.4	7.29	6.48	2.26	1.82	0.81	0.0512	0.0958	Altered group
SSTR2	17q25.1	5.69	4.88	2.38	2.01	0.81	0.0629	0.114	Altered group
PLA2G2D	1p36.12	4.53	3.72	2.66	2.53	0.81	0.0987	0.167	Altered group
LOC441601	11p11.12	1.78	0.97	2.71	1.94	0.81	0.0999	0.168	Altered group
CPA6	8q13.2	2.13	1.32	3.06	1.88	0.81	0.139	0.222	Altered group
CCDC58	3q21.1	9.21	8.41	0.41	0.58	0.8	9.56e-14	2.43e-11	Altered group
RBX1	22q13.2	10.65	9.86	0.42	0.53	0.8	2.95e-13	5.29e-11	Altered group
CNPY2	12q13.3	12.14	11.33	0.49	0.53	0.8	3.25e-11	1.65e-09	Altered group
GPATCH3	1p36.11	9.47	8.67	0.52	0.53	0.8	1.58e-10	5.56e-09	Altered group
PPP4C	16p11.2	11.86	11.06	0.54	0.5	0.8	4.14e-10	1.18e-08	Altered group
SEC61B	9q22.33	12.31	11.51	0.56	0.59	0.8	8.05e-10	2.02e-08	Altered group
SLC25A26	3p14.1	9.64	8.84	0.57	0.49	0.8	1.48e-09	3.26e-08	Altered group
NDUFA6	22q13.2	11.79	10.99	0.57	0.57	0.8	1.5e-09	3.29e-08	Altered group
B3GALT6	1p36.33	9.91	9.11	0.62	0.61	0.8	9.74e-09	1.5e-07	Altered group
HSPE1	2q33.1	12.97	12.18	0.62	0.67	0.8	1.1e-08	1.66e-07	Altered group
DUS2	16q22.1	8.66	7.87	0.64	0.62	0.8	2.42e-08	3.19e-07	Altered group
SWSAP1	19p13.2	7.49	6.69	0.65	0.6	0.8	3.66e-08	4.51e-07	Altered group
NSDHL	Xq28	10.89	10.09	0.65	0.76	0.8	3.71e-08	4.57e-07	Altered group
COX5A	15q24.2	12.19	11.39	0.67	0.59	0.8	5.69e-08	6.51e-07	Altered group
NAXE	1q22	12.45	11.64	0.68	0.63	0.8	7.12e-08	7.88e-07	Altered group
FCGRT	19q13.33	13.43	12.63	0.7	0.75	0.8	1.31e-07	1.312e-06	Altered group
BAX	19q13.33	10.83	10.03	0.71	0.68	0.8	2.28e-07	2.122e-06	Altered group
SSR2	1q22	13.55	12.74	0.72	0.69	0.8	2.67e-07	2.433e-06	Altered group
AKT1S1	19q13.33	11.53	10.74	0.77	0.5	0.8	9.41e-07	7.149e-06	Altered group
MRTO4	1p36.13	10.37	9.57	0.77	0.6	0.8	1.073e-06	8.023e-06	Altered group
SRA1	5q31.3	10.93	10.13	0.78	0.62	0.8	1.143e-06	8.475e-06	Altered group
TMEM120A	7q11.23	11.79	10.99	0.85	0.67	0.8	4.96e-06	3.051e-05	Altered group
HSBP1L1	18q23	8.65	7.85	0.87	0.85	0.8	7.646e-06	4.416e-05	Altered group
WDYHV1	8q24.13	8.46	7.66	0.87	0.86	0.8	8.369e-06	4.781e-05	Altered group
TUBB3	16q24.3	8.24	7.45	0.87	1.25	0.8	1.294e-05	7.03e-05	Altered group
APOE	19q13.32	17.99	17.19	0.89	1.34	0.8	2.011e-05	0.0001018	Altered group
PMM1	22q13.2	11.1	10.29	0.95	0.76	0.8	2.575e-05	0.0001265	Altered group
C11ORF52	11q23.1	9.11	8.31	0.95	1.06	0.8	3.382e-05	0.0001607	Altered group
UPP1	7p12.3	9.17	8.37	0.97	0.92	0.8	4.218e-05	0.0001947	Altered group
STARD10	11q13.4	13.58	12.78	0.97	1.06	0.8	5.007e-05	0.0002268	Altered group
ENKD1	16q22.1	8.64	7.84	1.02	0.79	0.8	8.016e-05	0.0003441	Altered group
BLVRB	19q13.2	12.65	11.85	1.05	0.9	0.8	0.0001231	0.0005021	Altered group
LCN12	9q34.3	7.52	6.72	1.06	1.27	0.8	0.0001696	0.0006647	Altered group
MND1	4q31.3	6.2	5.4	1.32	1.37	0.8	0.001792	0.005309	Altered group
SRSF12	6q15	4.85	4.05	1.42	1.64	0.8	0.003675	0.009934	Altered group
CD70	19p13.3	2.81	2.01	1.43	1.52	0.8	0.003865	0.0104	Altered group
C1QB	1p36.12	11.7	10.9	1.47	1.42	0.8	0.004191	0.0111	Altered group
GRIN2D	19q13.33	4.97	4.17	1.5	1.51	0.8	0.005294	0.0136	Altered group
RPL36A	Xq22.1	6.53	5.73	1.58	1.41	0.8	0.007477	0.0185	Altered group
IL17RE	3p25.3	8.23	7.43	1.62	1.6	0.8	0.00933	0.0224	Altered group
HSH2D	19p13.11	6.64	5.84	1.77	1.72	0.8	0.0168	0.037	Altered group
PDE6B	4p16.3	4.29	3.49	2	1.58	0.8	0.03	0.0607	Altered group
SMPX	Xp22.12	3.56	2.76	2.36	2.39	0.8	0.0692	0.124	Altered group
MT1A	16q13	7.12	6.32	2.41	2.67	0.8	0.0766	0.135	Altered group
NEURL1	10q24.33	4.45	3.65	2.72	1.98	0.8	0.104	0.173	Altered group
GPC3	Xq26.2	12.67	11.87	2.96	3.21	0.8	0.144	0.228	Altered group
PCDHA1	5q31.3	3.39	2.59	3.09	2.54	0.8	0.155	0.242	Altered group
MAGEA12	Xq28	3.28	2.48	4.18	3.54	0.8	0.29	0.398	Altered group
COA4	11q13.4	11.41	10.62	0.38	0.53	0.79	1.49e-14	6.51e-12	Altered group
CTNNBL1	20q11.23	11.19	10.4	0.46	0.69	0.79	3.01e-12	3.01e-10	Altered group
JTB	1q21.3	12.93	12.14	0.51	0.53	0.79	1.42e-10	5.07e-09	Altered group
RRP9	3p21.2	9.7	8.9	0.58	0.61	0.79	2.55e-09	5.05e-08	Altered group
PMF1	1q22	11.4	10.61	0.58	0.64	0.79	3.72e-09	6.83e-08	Altered group
TRAF4	17q11.2	11.23	10.43	0.61	0.58	0.79	1.03e-08	1.57e-07	Altered group
PFN1	17p13.2	14.22	13.43	0.62	0.59	0.79	1.15e-08	1.73e-07	Altered group
RNF113A	Xq24	9.43	8.64	0.62	0.55	0.79	1.45e-08	2.09e-07	Altered group
ATP5MC2	12q13.13	13.28	12.49	0.63	0.53	0.79	2.13e-08	2.85e-07	Altered group
C8ORF76	8q24.13	9.99	9.2	0.64	0.7	0.79	3.2e-08	4.04e-07	Altered group
MRPS2	9q34.3	11.13	10.34	0.76	0.57	0.79	9.35e-07	7.107e-06	Altered group
INO80C	18q12.2	8.99	8.19	0.77	0.71	0.79	1.095e-06	8.165e-06	Altered group
RPA3	7p21.3	9.68	8.89	0.77	0.69	0.79	1.313e-06	9.534e-06	Altered group
B9D2	19q13.2	6.85	6.05	0.81	0.82	0.79	3.092e-06	2.005e-05	Altered group
DDX39A	19p13.12	11	10.21	0.83	0.82	0.79	4.541e-06	2.824e-05	Altered group
KIFC2	8q24.3	9.6	8.82	0.9	1.12	0.79	2.506e-05	0.0001234	Altered group
IFITM3	11p15.5	15.55	14.76	0.94	0.86	0.79	3.067e-05	0.0001478	Altered group
RABEPK	9q33.3	10.65	9.86	0.93	1.02	0.79	3.335e-05	0.0001589	Altered group
LSM8	7q31.31	9.34	8.54	1.08	0.56	0.79	0.0001711	0.0006697	Altered group
GNGT2	17q21.32	4.74	3.95	1.12	1.11	0.79	0.0003105	0.001131	Altered group
CARD16	11q22.3	7.57	6.77	1.11	1.21	0.79	0.0003143	0.001144	Altered group
VMO1	17p13.2	6.23	5.43	1.14	1.02	0.79	0.000367	0.001311	Altered group
RGS10	10q26.11	7.84	7.05	1.14	1.3	0.79	0.0005003	0.001716	Altered group
DRC1	2p23.3	1.91	1.12	1.2	1.1	0.79	0.0007306	0.0024	Altered group
AURKC	19q13.43	4.38	3.59	1.27	1.07	0.79	0.001287	0.003971	Altered group
LY96	8q21.11	7.4	6.61	1.67	1.84	0.79	0.0128	0.0294	Altered group
GPX3	5q33.1	14.55	13.76	1.71	1.54	0.79	0.0138	0.0313	Altered group
DNAH5	5p15.2	5.79	5	1.65	2.27	0.79	0.0145	0.0328	Altered group
NEURL3	2q11.2	6.55	5.76	1.74	2.25	0.79	0.0189	0.041	Altered group
BIRC7	20q13.33	2.42	1.63	1.82	1.78	0.79	0.0213	0.0453	Altered group
SPERT	13q14.13	1.72	0.92	1.96	1.51	0.79	0.0276	0.0566	Altered group
PCDHGA8	5q31.3	3.98	3.19	2.02	1.78	0.79	0.0342	0.068	Altered group
SLC27A5	19q13.43	13.14	12.34	2.08	2.31	0.79	0.0421	0.0814	Altered group
SPTSSB	3q26.1	3.63	2.84	2.52	2.22	0.79	0.0884	0.152	Altered group
RFPL4B	6q21	2.83	2.04	3.24	2.9	0.79	0.178	0.27	Altered group
UPK3A	22q13.31	4.53	3.75	3.97	3.51	0.79	0.274	0.381	Altered group
ATP5MG	11q23.3	12.53	11.75	0.53	0.53	0.78	3.69e-10	1.08e-08	Altered group
ALG3	3q27.1	11.78	11	0.56	0.51	0.78	2.13e-09	4.37e-08	Altered group
ATP5IF1	1p35.3	12.2	11.42	0.57	0.69	0.78	3.09e-09	5.91e-08	Altered group
HINT1	5q23.3	13.83	13.06	0.58	0.6	0.78	3.81e-09	6.98e-08	Altered group
EIF3F	11p15.4	12.06	11.28	0.58	0.47	0.78	4.07e-09	7.34e-08	Altered group
CINP	14q32.31	9.8	9.01	0.59	0.6	0.78	6e-09	1.01e-07	Altered group
ZNF32	10q11.21	9.83	9.06	0.59	0.61	0.78	7.53e-09	1.21e-07	Altered group
ZNF784	19q13.42	8.74	7.96	0.6	0.65	0.78	9.09e-09	1.42e-07	Altered group
WDR83	19p13.13	8.53	7.76	0.61	0.6	0.78	1.37e-08	2e-07	Altered group
PRDX2	19p13.13	13.12	12.34	0.64	0.63	0.78	3.9e-08	4.73e-07	Altered group
LINC00623	1p11.2	9.24	8.46	0.66	0.96	0.78	1.08e-07	1.115e-06	Altered group
DDX49	19p13.11	11.08	10.3	0.67	0.53	0.78	1.09e-07	1.119e-06	Altered group
IFT43	14q24.3	9.37	8.59	0.7	0.67	0.78	2.99e-07	2.682e-06	Altered group
TMEM186	16p13.2	8.88	8.1	0.71	0.59	0.78	3.03e-07	2.709e-06	Altered group
REXO4	9q34.2	10.28	9.5	0.71	0.51	0.78	3.1e-07	2.764e-06	Altered group
RBCK1	20p13	12.23	11.45	0.72	0.63	0.78	3.51e-07	3.064e-06	Altered group
QTRT1	19p13.2	10.53	9.75	0.74	0.64	0.78	7.26e-07	5.728e-06	Altered group
SAPCD1	6p21.33	6.6	5.83	0.92	1.01	0.78	3.142e-05	0.0001508	Altered group
CSKMT	11q12.3	6.01	5.22	1.03	0.74	0.78	0.0001156	0.0004755	Altered group
SCARNA2	1p13.3	3.34	2.56	1.21	1.07	0.78	0.0008121	0.002639	Altered group
PPP1R27	17q25.3	2.04	1.26	1.25	1.2	0.78	0.001299	0.004001	Altered group
CNBD2	20q11.23	2.51	1.73	1.39	0.98	0.78	0.003002	0.008329	Altered group
RPLP0P2	11q12.2	4.43	3.65	1.5	1.38	0.78	0.005621	0.0144	Altered group
LINC00482	17q25.3	7.33	6.55	1.61	1.4	0.78	0.0102	0.0242	Altered group
CD72	9p13.3	6.56	5.78	1.62	1.46	0.78	0.0107	0.0252	Altered group
TCAP	17q12	4.58	3.8	1.69	1.88	0.78	0.0149	0.0335	Altered group
S100A8	1q21.3	5.8	5.02	1.87	1.91	0.78	0.0266	0.0549	Altered group
SMTNL2	17p13.2	2.3	1.52	1.94	1.23	0.78	0.028	0.0573	Altered group
LBP	20q11.23	14.05	13.27	2.1	2.2	0.78	0.0478	0.0906	Altered group
SAMD11	1p36.33	4.97	4.18	2.6	2.42	0.78	0.0999	0.168	Altered group
LGALS14	19q13.2	1.16	0.38	3.26	1.31	0.78	0.176	0.267	Altered group
CYP17A1	10q24.32	8.02	7.24	3.78	3.7	0.78	0.258	0.364	Altered group
REG3A	2p12	5.27	4.48	5.15	5.26	0.78	0.406	0.515	Altered group
DGUOK	2p13.1	10.17	9.4	0.45	0.59	0.77	7.26e-12	5.59e-10	Altered group
SNU13	22q13.2	11.91	11.14	0.45	0.5	0.77	7.62e-12	5.8e-10	Altered group
PSMB4	1q21.3	13.67	12.91	0.47	0.56	0.77	2.69e-11	1.45e-09	Altered group
EXOSC7	3p21.31	9.88	9.11	0.48	0.48	0.77	4.43e-11	2.1e-09	Altered group
ORMDL2	12q13.2	10.53	9.77	0.48	0.58	0.77	5.09e-11	2.33e-09	Altered group
KLHDC3	6p21.1	12.32	11.56	0.53	0.59	0.77	6.1e-10	1.62e-08	Altered group
SRPRB	3q22.1	11.91	11.14	0.54	0.51	0.77	1.2e-09	2.74e-08	Altered group
MRPL17	11p15.4	10.54	9.76	0.55	0.58	0.77	1.77e-09	3.75e-08	Altered group
SPOUT1	9q34.11	10.07	9.3	0.56	0.52	0.77	2.12e-09	4.35e-08	Altered group
PAF1	19q13.2	11.48	10.71	0.56	0.43	0.77	2.96e-09	5.69e-08	Altered group
TRPT1	11q13.1	9.75	8.98	0.57	0.68	0.77	3.88e-09	7.06e-08	Altered group
DNAJB2	2q35	11.86	11.1	0.57	0.57	0.77	4.49e-09	7.97e-08	Altered group
EIF5A	17p13.1	13.43	12.66	0.59	0.62	0.77	1.02e-08	1.57e-07	Altered group
LYPLA2	1p36.11	11.77	11	0.6	0.56	0.77	1.41e-08	2.05e-07	Altered group
IMP4	2q21.1	10.79	10.02	0.62	0.49	0.77	2.58e-08	3.37e-07	Altered group
MTIF3	13q12.2	10.51	9.74	0.64	0.53	0.77	4.72e-08	5.53e-07	Altered group
PPIAL4G	1q21.2	5.03	4.26	0.65	0.7	0.77	9.56e-08	1.012e-06	Altered group
LCMT1	16p12.1	9.23	8.46	0.66	0.58	0.77	1.02e-07	1.069e-06	Altered group
CTU2	16q24.3	9.02	8.25	0.7	0.56	0.77	3.24e-07	2.865e-06	Altered group
STUB1	16p13.3	11.74	10.97	0.71	0.55	0.77	3.94e-07	3.376e-06	Altered group
RPSAP9	9q21.13	5.75	4.98	0.76	0.68	0.77	1.269e-06	9.259e-06	Altered group
DCTPP1	16p11.2	10.11	9.34	0.82	0.59	0.77	5.081e-06	3.109e-05	Altered group
MRM3	17p13.3	9.51	8.74	0.85	0.69	0.77	9.673e-06	5.438e-05	Altered group
TWF2	3p21.2	11.14	10.38	0.84	0.88	0.77	1.044e-05	5.809e-05	Altered group
ARMC5	16p11.2	9.65	8.88	1	0.94	0.77	0.0001167	0.000479	Altered group
PGF	14q24.3	7.91	7.14	1.08	1.33	0.77	0.000374	0.001332	Altered group
C16ORF86	16q22.1	6.67	5.9	1.11	1.01	0.77	0.0004216	0.001478	Altered group
ITGAE	17p13.2	7.91	7.13	1.12	1.06	0.77	0.0004279	0.001498	Altered group
ST6GALNAC4	9q34.11	8.01	7.24	1.12	1.23	0.77	0.0004716	0.001634	Altered group
SFTA1P	10p14	2.76	1.99	1.19	1.3	0.77	0.0009612	0.003067	Altered group
RPL13AP6	10q25.2	4.23	3.46	1.27	0.95	0.77	0.001503	0.004537	Altered group
HSPA1B	6p21.33	11.19	10.42	1.28	1.42	0.77	0.001868	0.005501	Altered group
RBP7	1p36.22	8.5	7.73	1.29	1.45	0.77	0.002195	0.00635	Altered group
RAB17	2q37.3	11.24	10.47	1.39	1.49	0.77	0.004035	0.0108	Altered group
PTCRA	6p21.1	2.32	1.55	1.45	1.15	0.77	0.004653	0.0122	Altered group
CDCA3	12p13.31	7.63	6.86	1.56	1.46	0.77	0.009002	0.0217	Altered group
VSIG10L	19q13.41	7.59	6.81	1.55	1.84	0.77	0.009453	0.0227	Altered group
TMEM249	8q24.3	3.27	2.51	1.59	1.24	0.77	0.0095	0.0228	Altered group
GDF1	19p13.11	1.93	1.16	2.15	1.67	0.77	0.0515	0.0963	Altered group
PKIB	6q22.31	6.77	5.99	2.82	2.19	0.77	0.129	0.208	Altered group
S100A14	1q21.3	8.16	7.39	3.24	2.77	0.77	0.187	0.281	Altered group
MOB2	11p15.5	9.94	9.18	0.43	0.45	0.76	2.56e-12	2.73e-10	Altered group
LSM10	1p34.3	9.96	9.2	0.5	0.57	0.76	2.21e-10	7.32e-09	Altered group
STOML2	9p13.3	11.88	11.12	0.52	0.52	0.76	4.26e-10	1.21e-08	Altered group
PFDN2	1q23.3	11.26	10.51	0.53	0.65	0.76	9.05e-10	2.2e-08	Altered group
ABHD14A	3p21.2	9.64	8.89	0.54	0.71	0.76	1.7e-09	3.63e-08	Altered group
SCO2	22q13.33	10.33	9.57	0.55	0.6	0.76	2.69e-09	5.27e-08	Altered group
GPANK1	6p21.33	10.12	9.36	0.57	0.65	0.76	4.41e-09	7.88e-08	Altered group
SRRD	22q12.1	9.09	8.33	0.57	0.49	0.76	4.56e-09	8.07e-08	Altered group
MRPS11	15q25.3	10.48	9.71	0.58	0.52	0.76	7.08e-09	1.16e-07	Altered group
PIN1	19p13.2	10.5	9.74	0.58	0.51	0.76	1.03e-08	1.57e-07	Altered group
LSM3	3p25.1	10.65	9.89	0.59	0.51	0.76	1.07e-08	1.62e-07	Altered group
JMJD4	1q42.13	10.46	9.71	0.59	0.64	0.76	1.53e-08	2.19e-07	Altered group
RALY	20q11.22	12.12	11.36	0.62	0.54	0.76	3.2e-08	4.03e-07	Altered group
FRAT2	10q24.1	9.53	8.76	0.67	0.77	0.76	2.01e-07	1.902e-06	Altered group
PUS1	12q24.33	10.03	9.27	0.74	0.67	0.76	1.148e-06	8.506e-06	Altered group
EXOC3-AS1	5p15.33	7.19	6.43	0.84	0.94	0.76	1.073e-05	5.944e-05	Altered group
TSTA3	8q24.3	11.81	11.05	0.89	0.83	0.76	2.895e-05	0.0001403	Altered group
PDCD2L	19q13.11	8.14	7.39	0.9	0.68	0.76	2.905e-05	0.0001407	Altered group
LGALS1	22q13.1	11.88	11.12	0.89	1.12	0.76	3.397e-05	0.0001613	Altered group
DLGAP3	1p34.3	3.72	2.96	1.11	1.23	0.76	0.0005547	0.00188	Altered group
HCRT	17q21.2	1.04	0.28	1.21	0.54	0.76	0.0009688	0.003088	Altered group
LINC00240	6p22.2	4.35	3.59	1.28	1.28	0.76	0.001942	0.005698	Altered group
TRAIP	3p21.31	6.8	6.04	1.34	1.31	0.76	0.003006	0.008337	Altered group
SMAD5-AS1	5q31.1	4.54	3.78	1.38	1.15	0.76	0.003504	0.009529	Altered group
TMEM176A	7q36.1	14.56	13.8	1.37	1.4	0.76	0.003665	0.00991	Altered group
SIGIRR	11p15.5	10.55	9.79	1.41	1.24	0.76	0.004283	0.0114	Altered group
SYP	Xp11.23	5.98	5.22	1.51	1.37	0.76	0.007508	0.0185	Altered group
PERM1	1p36.33	4.19	3.43	1.65	1.81	0.76	0.0153	0.0341	Altered group
EBF4	20p13	7.45	6.69	1.81	1.94	0.76	0.0254	0.0528	Altered group
PLA2G7	6p12.3	7.37	6.61	1.95	1.57	0.76	0.0338	0.0672	Altered group
CHI3L2	1p13.2	3.26	2.51	2.09	2.02	0.76	0.05	0.094	Altered group
CALY	10q26.3	1.81	1.05	2.35	1.65	0.76	0.0755	0.133	Altered group
LINC00313	21q22.3	3.35	2.59	2.41	2.17	0.76	0.0857	0.148	Altered group
CHMP4B	20q11.22	12.04	11.29	0.38	0.47	0.75	1.2e-13	2.74e-11	Altered group
PPP2R1A	19q13.41	13.09	12.34	0.51	0.49	0.75	4.17e-10	1.19e-08	Altered group
CAPNS1	19q13.12	13.28	12.53	0.51	0.54	0.75	4.8e-10	1.34e-08	Altered group
GNL1	6p21.33	11.09	10.35	0.52	0.51	0.75	8.85e-10	2.17e-08	Altered group
ADRM1	20q13.33	12.39	11.64	0.53	0.46	0.75	1.41e-09	3.14e-08	Altered group
NDUFB8	10q24.31	12.04	11.29	0.55	0.63	0.75	3.23e-09	6.12e-08	Altered group
MRPL22	5q33.2	10.18	9.44	0.6	0.53	0.75	2.04e-08	2.75e-07	Altered group
TMEM11	17p11.2	9.47	8.72	0.62	0.58	0.75	4.15e-08	4.98e-07	Altered group
MRPL58	17q25.1	10.25	9.49	0.64	0.53	0.75	7.37e-08	8.12e-07	Altered group
FBXO22-AS1	15q24.2	7.57	6.82	0.65	0.69	0.75	1.13e-07	1.161e-06	Altered group
NDUFV1	11q13.2	12.94	12.19	0.65	0.58	0.75	1.26e-07	1.269e-06	Altered group
CHCHD6	3q21.3	7.76	7.02	0.7	0.69	0.75	6.7e-07	5.33e-06	Altered group
SVBP	1p34.2	8.6	7.85	0.73	0.76	0.75	1.068e-06	7.988e-06	Altered group
SPAG7	17p13.2	10.5	9.75	0.77	0.69	0.75	2.912e-06	1.905e-05	Altered group
NUDT2	9p13.3	9.52	8.77	0.91	0.71	0.75	3.715e-05	0.0001743	Altered group
HEXIM2	17q21.31	8.42	7.67	0.92	0.79	0.75	4.48e-05	0.0002053	Altered group
HSD11B1L	19p13.3	7.08	6.33	0.95	0.91	0.75	8.315e-05	0.0003554	Altered group
TRIB3	20p13	11.52	10.76	1.05	1.21	0.75	0.0003217	0.001167	Altered group
UBAP1L	15q22.31	3.81	3.06	1.1	1.06	0.75	0.0005003	0.001716	Altered group
TONSL	8q24.3	8.81	8.06	1.16	1.1	0.75	0.000843	0.002725	Altered group
H2AFB1	Xq28	2.2	1.44	1.19	1.05	0.75	0.001061	0.003346	Altered group
FAM78B	1q24.1	5.63	4.88	1.28	1.3	0.75	0.002313	0.006658	Altered group
SCGB3A1	5q35.3	2.87	2.11	1.55	1.32	0.75	0.009296	0.0223	Altered group
CYBA	16q24.2	10.43	9.68	1.61	1.69	0.75	0.014	0.0318	Altered group
S100A2	1q21.3	3.3	2.55	1.94	1.91	0.75	0.0383	0.075	Altered group
BEX5	Xq22.1	5.26	4.51	2.02	1.98	0.75	0.0454	0.0869	Altered group
CCL19	9p13.3	5.99	5.24	2.84	3.24	0.75	0.153	0.24	Altered group
DYNLL1	12q24.31	12.52	11.77	0.37	0.54	0.74	4.73e-14	1.51e-11	Altered group
DNTTIP1	20q13.12	9.73	8.99	0.41	0.43	0.74	1.98e-12	2.2e-10	Altered group
B4GALT7	5q35.3	10.33	9.59	0.47	0.59	0.74	7.76e-11	3.22e-09	Altered group
IMP3	15q24.2	11.19	10.45	0.49	0.5	0.74	2.84e-10	8.89e-09	Altered group
POLR2K	8q22.2	11.05	10.32	0.5	0.65	0.74	3.89e-10	1.13e-08	Altered group
PSMC4	19q13.2	12.12	11.38	0.54	0.49	0.74	2.59e-09	5.12e-08	Altered group
CFDP1	16q23.1	10.54	9.8	0.58	0.58	0.74	1.41e-08	2.05e-07	Altered group
RPL15	3p24.2	14.57	13.82	0.62	0.54	0.74	4.84e-08	5.64e-07	Altered group
CISD1	10q21.1	10.14	9.39	0.62	0.63	0.74	4.92e-08	5.72e-07	Altered group
OGFR	20q13.33	11.84	11.1	0.63	0.57	0.74	7.39e-08	8.13e-07	Altered group
SLC43A1	11q12.1	12.62	11.88	0.63	0.9	0.74	1.09e-07	1.128e-06	Altered group
C12ORF73	12q23.3	8.18	7.44	0.65	0.58	0.74	1.6e-07	1.561e-06	Altered group
ATP5PO	21q22.11	12.51	11.77	0.66	0.62	0.74	2.38e-07	2.198e-06	Altered group
TMEM53	1p34.1	10.19	9.45	0.67	0.73	0.74	3.02e-07	2.7e-06	Altered group
NOL12	22q13.1	8.99	8.25	0.68	0.59	0.74	4.07e-07	3.474e-06	Altered group
PTRHD1	2p23.3	9.34	8.6	0.7	0.68	0.74	5.94e-07	4.818e-06	Altered group
NFKBIB	19q13.2	10.5	9.76	0.71	0.6	0.74	8.01e-07	6.21e-06	Altered group
DGCR6L	22q11.21	11.33	10.59	0.73	0.81	0.74	1.651e-06	1.159e-05	Altered group
FBXW9	19p13.13	8.03	7.29	0.85	0.62	0.74	1.893e-05	9.661e-05	Altered group
C19ORF25	19p13.3	9.92	9.18	0.89	0.7	0.74	3.518e-05	0.000166	Altered group
LOC388955	2p15	9.89	9.14	0.93	0.68	0.74	5.792e-05	0.0002581	Altered group
PROC	2q14.3	13.27	12.53	0.88	1.72	0.74	0.0001061	0.0004402	Altered group
NLE1	17q12	9.07	8.33	0.99	0.7	0.74	0.0001521	0.0006048	Altered group
ACSF2	17q21.33	11.16	10.42	1.03	1.01	0.74	0.0002594	0.0009664	Altered group
FAM83H	8q24.3	11.88	11.14	1.08	1.04	0.74	0.0004618	0.001605	Altered group
JMJD1C-AS1	10q21.3	3.38	2.64	1.18	1.16	0.74	0.001294	0.003987	Altered group
IRF7	11p15.5	10.18	9.45	1.2	1.16	0.74	0.001447	0.004385	Altered group
TM4SF1	3q25.1	11.78	11.04	1.28	1.39	0.74	0.00272	0.007663	Altered group
PSMB9	6p21.32	10.34	9.6	1.58	1.15	0.74	0.0115	0.0269	Altered group
HLA-DRB1	6p21.32	11.85	11.11	1.73	1.6	0.74	0.0215	0.0457	Altered group
PCOLCE	7q22.1	10.44	9.7	1.79	1.96	0.74	0.0291	0.0591	Altered group
GZMH	14q12	5.65	4.92	1.87	1.47	0.74	0.0314	0.0633	Altered group
CCL5	17q12	9.11	8.37	1.87	1.6	0.74	0.0316	0.0635	Altered group
CYP4F12	19p13.12	9.58	8.84	1.87	1.79	0.74	0.0325	0.0651	Altered group
CPNE7	16q24.3	4.93	4.19	2.37	2.21	0.74	0.087	0.15	Altered group
MASP2	1p36.22	12.02	11.28	2.52	2.59	0.74	0.113	0.186	Altered group
NXF2	Xq22.1	1.69	0.94	3.4	2.29	0.74	0.221	0.321	Altered group
RNF25	2q35	9.58	8.86	0.44	0.46	0.73	2.43e-11	1.36e-09	Altered group
POLR1C	6p21.1	9.5	8.77	0.53	0.56	0.73	1.75e-09	3.72e-08	Altered group
UQCRH	1p33	11.78	11.05	0.53	0.69	0.73	1.92e-09	4.03e-08	Altered group
MRPL47	3q26.33	10.13	9.4	0.53	0.58	0.73	2.45e-09	4.88e-08	Altered group
CD2BP2	16p11.2	11	10.26	0.55	0.54	0.73	5.23e-09	9.02e-08	Altered group
DDX56	7p13	11.53	10.81	0.55	0.43	0.73	5.61e-09	9.49e-08	Altered group
TMED1	19p13.2	10.5	9.76	0.58	0.52	0.73	1.71e-08	2.38e-07	Altered group
CYB561D2	3p21.31	10.14	9.41	0.6	0.58	0.73	3.91e-08	4.73e-07	Altered group
CSTB	21q22.3	12.47	11.74	0.6	0.79	0.73	4.33e-08	5.15e-07	Altered group
POLRMT	19p13.3	11.41	10.68	0.6	0.49	0.73	4.74e-08	5.55e-07	Altered group
MANBAL	20q11.23	10.77	10.04	0.61	0.46	0.73	5.28e-08	6.07e-07	Altered group
ECSIT	19p13.2	11.07	10.34	0.64	0.57	0.73	1.33e-07	1.332e-06	Altered group
BAD	11q13.1	10.83	10.1	0.67	0.64	0.73	4.42e-07	3.73e-06	Altered group
PELP1	17p13.2	10.99	10.27	0.68	0.6	0.73	4.81e-07	3.999e-06	Altered group
PRAF2	Xp11.23	9.06	8.33	0.68	0.78	0.73	6.34e-07	5.1e-06	Altered group
WASH7P	1p36.33	10.78	10.05	0.71	0.65	0.73	1.129e-06	8.386e-06	Altered group
MED27	9q34.13	8.41	7.67	0.73	0.6	0.73	1.609e-06	1.134e-05	Altered group
DPH7	9q34.3	8.9	8.17	0.77	0.65	0.73	4.8e-06	2.966e-05	Altered group
CCDC106	19q13.42	9.14	8.41	0.77	0.96	0.73	5.909e-06	3.533e-05	Altered group
FAM110A	20p13	7.89	7.16	0.81	0.94	0.73	1.267e-05	6.906e-05	Altered group
INKA1	3p21.31	5.78	5.05	0.87	0.98	0.73	3.3e-05	0.0001576	Altered group
C8ORF33	8q24.3	11.1	10.37	0.89	0.72	0.73	4.296e-05	0.0001978	Altered group
SMG9	19q13.31	9.71	8.98	0.96	0.63	0.73	0.0001252	0.0005088	Altered group
SPIRE2	16q24.3	9.1	8.37	0.98	0.94	0.73	0.0001708	0.0006688	Altered group
HDAC11	3p25.1	9.81	9.08	1	0.85	0.73	0.0002035	0.0007821	Altered group
DLGAP1-AS1	18p11.31	7.6	6.87	1.03	1.16	0.73	0.0003695	0.001318	Altered group
WDR13	Xp11.23	11.97	11.24	1.08	0.82	0.73	0.0004604	0.0016	Altered group
CERS4	19p13.2	11.33	10.6	1.16	1.05	0.73	0.001122	0.00352	Altered group
GINS2	16q24.1	8.11	7.39	1.21	1.17	0.73	0.001822	0.005385	Altered group
SYCE3	22q13.33	3.53	2.8	1.29	1.46	0.73	0.003663	0.009907	Altered group
CABP7	22q12.2	3.67	2.94	1.42	0.97	0.73	0.005607	0.0144	Altered group
CCDC28B	1p35.2	6.99	6.26	1.41	1.62	0.73	0.00733	0.0182	Altered group
CASC10	10p12.31	9.07	8.34	1.51	1.42	0.73	0.0106	0.0251	Altered group
CFAP45	1q23.2	3.03	2.3	1.54	1.5	0.73	0.0116	0.027	Altered group
TYMSOS	18p11.32	6.3	5.57	1.62	1.29	0.73	0.0147	0.0331	Altered group
MAP1LC3A	20q11.22	9.62	8.88	1.63	1.25	0.73	0.0149	0.0335	Altered group
PSORS1C3	6p21.33	2.32	1.6	1.63	1.39	0.73	0.0168	0.0371	Altered group
CFAP73	12q24.13	2.8	2.07	1.68	1.01	0.73	0.018	0.0392	Altered group
HLA-DQB1	6p21.32	10.32	9.58	1.83	1.73	0.73	0.0308	0.0621	Altered group
ST6GALNAC5	1p31.1	2.6	1.88	2.15	1.79	0.73	0.0656	0.118	Altered group
NFE2	12q13.13	3.18	2.45	2.24	1.71	0.73	0.0724	0.129	Altered group
PHF2P1	13q12.11	1.21	0.48	2.63	1.44	0.73	0.119	0.194	Altered group
KRT23	17q21.2	7.17	6.44	3.77	4.15	0.73	0.291	0.4	Altered group
NSFL1C	20p13	11.76	11.04	0.42	0.44	0.72	6.03e-12	4.86e-10	Altered group
MRPL48	11q13.4	9.66	8.94	0.43	0.5	0.72	1.24e-11	8.42e-10	Altered group
NEDD8	14q12	11.9	11.18	0.44	0.46	0.72	2.92e-11	1.54e-09	Altered group
ZNRF1	16q23.1	9.91	9.2	0.49	0.57	0.72	5.9e-10	1.58e-08	Altered group
TP53RK	20q13.12	9.12	8.4	0.56	0.54	0.72	1.21e-08	1.8e-07	Altered group
DOHH	19p13.3	9.2	8.47	0.57	0.54	0.72	1.77e-08	2.45e-07	Altered group
MLST8	16p13.3	10.66	9.93	0.63	0.5	0.72	1.31e-07	1.317e-06	Altered group
CCT3	1q22	13.84	13.13	0.64	0.6	0.72	2.29e-07	2.133e-06	Altered group
COPS6	7q22.1	11.92	11.2	0.68	0.48	0.72	5.65e-07	4.602e-06	Altered group
NOC4L	12q24.33	9.72	9	0.72	0.53	0.72	1.648e-06	1.157e-05	Altered group
MDH2	7q11.23	13.4	12.68	0.72	0.65	0.72	1.851e-06	1.279e-05	Altered group
IDH3G	Xq28	10.95	10.23	0.75	0.61	0.72	3.782e-06	2.397e-05	Altered group
ROM1	11q12.3	6.5	5.78	0.75	0.86	0.72	5.043e-06	3.092e-05	Altered group
RCN3	19q13.33	8.8	8.09	0.76	0.98	0.72	7.101e-06	4.142e-05	Altered group
TUBA1C	12q13.12	11.96	11.24	0.81	0.85	0.72	1.36e-05	7.314e-05	Altered group
MPG	16p13.3	10.69	9.97	0.82	0.61	0.72	1.554e-05	8.183e-05	Altered group
FAHD2CP	2q11.2	6.3	5.58	0.79	1.18	0.72	1.576e-05	8.28e-05	Altered group
MAP2K2	19p13.3	12.25	11.53	0.87	0.56	0.72	3.186e-05	0.0001527	Altered group
EIF3H	8q23.3-q24.11	12.61	11.89	0.86	0.69	0.72	3.409e-05	0.0001618	Altered group
STXBP6	14q12	7.74	7.02	1.04	1.33	0.72	0.0005236	0.001787	Altered group
LY6G5C	6p21.33	5.31	4.59	1.08	1.09	0.72	0.0006556	0.002178	Altered group
BCAT2	19q13.33	9.98	9.26	1.18	1.11	0.72	0.001523	0.004588	Altered group
CHEK2	22q12.1	8.4	7.68	1.34	1.08	0.72	0.004513	0.0119	Altered group
CDCA5	11q13.1	8.61	7.9	1.41	1.33	0.72	0.007064	0.0176	Altered group
TRIM7	5q35.3	4.99	4.27	1.61	1.5	0.72	0.0171	0.0377	Altered group
TROAP	12q13.12	7.75	7.03	1.77	1.76	0.72	0.029	0.059	Altered group
EPS8L1	19q13.42	4.92	4.19	1.75	2.41	0.72	0.0324	0.0649	Altered group
SMIM6	17q25.1	5.91	5.18	1.92	1.76	0.72	0.0412	0.0799	Altered group
C1ORF61	1q22	2.67	1.95	2.02	1.69	0.72	0.0527	0.098	Altered group
DACH2	Xq21.2	1.54	0.82	2.19	1.3	0.72	0.0686	0.123	Altered group
CHRDL2	11q13.4	5.43	4.71	2.25	2.06	0.72	0.0806	0.141	Altered group
MAB21L4	2q37.3	8.35	7.64	2.93	2.67	0.72	0.178	0.27	Altered group
MRPS16	10q22.2	11.88	11.17	0.43	0.43	0.71	2.16e-11	1.26e-09	Altered group
TOMM22	22q13.1	11.39	10.68	0.5	0.46	0.71	9.17e-10	2.23e-08	Altered group
GRWD1	19q13.33	10.64	9.93	0.5	0.42	0.71	1.09e-09	2.55e-08	Altered group
UROD	1p34.1	11.84	11.12	0.52	0.61	0.71	3.13e-09	5.95e-08	Altered group
TXN2	22q12.3	11.97	11.26	0.53	0.52	0.71	3.85e-09	7.02e-08	Altered group
MRPS7	17q25.1	11.42	10.71	0.54	0.48	0.71	6.66e-09	1.1e-07	Altered group
BABAM1	19p13.11	11.32	10.61	0.55	0.46	0.71	8.3e-09	1.32e-07	Altered group
MRPS33	7q34	10.55	9.84	0.55	0.58	0.71	1.17e-08	1.75e-07	Altered group
CUEDC2	10q24.32	10.64	9.93	0.57	0.51	0.71	2.64e-08	3.43e-07	Altered group
MIEN1	17q12	10.93	10.22	0.6	0.59	0.71	6.71e-08	7.5e-07	Altered group
URM1	9q34.11	11.09	10.38	0.61	0.55	0.71	8.97e-08	9.58e-07	Altered group
JMJD6	17q25.1	9.86	9.14	0.64	0.63	0.71	2.44e-07	2.248e-06	Altered group
NME4	16p13.3	11.67	10.95	0.69	0.92	0.71	1.215e-06	8.919e-06	Altered group
MOSPD3	7q22.1	9.99	9.28	0.71	0.66	0.71	2.054e-06	1.404e-05	Altered group
GTPBP6	Xp22.33 and Yp11.31	10.49	9.78	0.81	0.6	0.71	1.419e-05	7.579e-05	Altered group
CPSF4	7q22.1	9.86	9.15	0.81	0.53	0.71	1.508e-05	7.985e-05	Altered group
AK1	9q34.11	10.62	9.91	0.83	0.87	0.71	2.835e-05	0.0001376	Altered group
C7ORF13	7q36.3	7.58	6.88	0.89	1	0.71	8.451e-05	0.0003607	Altered group
ILF3-DT	19p13.2	8.83	8.12	0.94	0.8	0.71	0.0001173	0.0004815	Altered group
CATSPER3	5q31.1	4.48	3.77	0.98	1.02	0.71	0.0002471	0.0009262	Altered group
DHRS4	14q11.2	11.51	10.8	1.07	0.85	0.71	0.0006002	0.002017	Altered group
HRC	19q13.33	5.57	4.86	1.1	1.28	0.71	0.001012	0.003211	Altered group
XCL2	1q24.2	4.13	3.42	1.45	1.57	0.71	0.009924	0.0237	Altered group
HLA-DMA	6p21.32	10.64	9.93	1.49	1.41	0.71	0.0114	0.0267	Altered group
ANG	14q11.2	13.64	12.93	1.58	1.68	0.71	0.0169	0.0372	Altered group
CCL15	17q12	10.2	9.49	1.62	1.8	0.71	0.0202	0.0435	Altered group
METRN	16p13.3	8.66	7.96	1.63	1.7	0.71	0.0215	0.0457	Altered group
FSTL4	5q31.1	4.82	4.11	1.58	2.37	0.71	0.0233	0.0489	Altered group
CCL13	17q12	3.2	2.49	1.74	1.77	0.71	0.0288	0.0586	Altered group
TLL2	10q24.1	2.74	2.02	1.83	1.43	0.71	0.0341	0.0678	Altered group
MYOM1	18p11.31	9.91	9.2	1.83	2.03	0.71	0.0398	0.0776	Altered group
LGALS9C	17p11.2	5.09	4.38	1.88	1.8	0.71	0.0411	0.0798	Altered group
SORCS3	10q25.1	1.16	0.44	2.03	1.16	0.71	0.0517	0.0966	Altered group
CAMK2N2	3q27.1	6.48	5.77	2.35	1.98	0.71	0.0988	0.167	Altered group
PLEKHB1	11q13.4	5.4	4.69	3.46	2.62	0.71	0.253	0.358	Altered group
MRPL43	10q24.31	11.21	10.51	0.35	0.47	0.7	5.97e-14	1.81e-11	Altered group
MEA1	6p21.1	11.41	10.71	0.43	0.57	0.7	2.6e-11	1.42e-09	Altered group
TBC1D7	6p24.1	9.35	8.65	0.48	0.62	0.7	5.43e-10	1.48e-08	Altered group
THOC6	16p13.3	9.6	8.91	0.49	0.57	0.7	1.34e-09	2.99e-08	Altered group
PSMC3	11p11.2	12.5	11.8	0.52	0.47	0.7	3.65e-09	6.76e-08	Altered group
NOL7	6p23	10.49	9.79	0.52	0.49	0.7	4.44e-09	7.91e-08	Altered group
ARPC4	3p25.3	12.2	11.5	0.53	0.46	0.7	8.31e-09	1.32e-07	Altered group
POLR2G	11q12.3	10.54	9.83	0.54	0.48	0.7	9.08e-09	1.42e-07	Altered group
GAR1	4q25	8.89	8.19	0.55	0.53	0.7	1.74e-08	2.42e-07	Altered group
PARK7	1p36.23	12.89	12.19	0.58	0.71	0.7	6.87e-08	7.65e-07	Altered group
AKAP8L	19p13.12	10.59	9.89	0.6	0.53	0.7	1.08e-07	1.115e-06	Altered group
ELOF1	19p13.2	10.64	9.95	0.62	0.54	0.7	2.03e-07	1.921e-06	Altered group
EIF3CL	16p12.1	13.99	13.28	0.64	0.6	0.7	3.22e-07	2.851e-06	Altered group
GET4	7p22.3	11.03	10.34	0.64	0.63	0.7	4.33e-07	3.658e-06	Altered group
ZNF408	11p11.2	9.47	8.77	0.66	0.46	0.7	4.93e-07	4.091e-06	Altered group
TRMT61A	14q32.33	9.89	9.19	0.66	0.6	0.7	6.68e-07	5.325e-06	Altered group
C16ORF91	16p13.3	8.62	7.92	0.66	0.6	0.7	7.36e-07	5.794e-06	Altered group
UQCRFS1	19q12	11.95	11.26	0.69	0.61	0.7	1.525e-06	1.083e-05	Altered group
IDI2	10p15.3	6.65	5.96	0.69	0.69	0.7	1.582e-06	1.118e-05	Altered group
SAMD10	20q13.33	8.06	7.36	0.69	0.75	0.7	1.782e-06	1.241e-05	Altered group
TUBB6	18p11.21	10.18	9.48	0.72	0.84	0.7	3.478e-06	2.226e-05	Altered group
ARL3	10q24.32	9.2	8.51	0.73	0.57	0.7	4.487e-06	2.792e-05	Altered group
EFNA4	1q21.3	8.62	7.92	0.73	0.88	0.7	4.992e-06	3.068e-05	Altered group
CCDC137	17q25.3	9.79	9.09	0.77	0.61	0.7	8.149e-06	4.674e-05	Altered group
MSRB1	16p13.3	12.18	11.48	0.81	0.83	0.7	2.395e-05	0.0001185	Altered group
TTLL9	20q11.21	2.91	2.21	0.89	0.84	0.7	7.874e-05	0.0003386	Altered group
RASL10A	22q12.2	3.08	2.38	0.89	1.04	0.7	8.787e-05	0.0003733	Altered group
SCRN2	17q21.32	10.98	10.28	0.9	0.84	0.7	9.294e-05	0.000392	Altered group
FAM173A	16p13.3	8.79	8.09	0.92	0.8	0.7	0.0001067	0.0004424	Altered group
LEXM	1p32.3	2.78	2.08	1.13	1.23	0.7	0.001444	0.004377	Altered group
ZCWPW1	7q22.1	7.21	6.51	1.14	1.11	0.7	0.001506	0.004543	Altered group
ARHGAP4	Xq28	9.76	9.06	1.21	1.3	0.7	0.002725	0.007675	Altered group
SCGB1B2P	19q13.11	3.29	2.59	1.23	1.1	0.7	0.0028	0.007846	Altered group
DHRS4L1	14q11.2	6.1	5.4	1.35	1.26	0.7	0.005738	0.0147	Altered group
CD300LF	17q25.1	5.42	4.72	1.36	1.29	0.7	0.006489	0.0163	Altered group
PLEKHF1	19q12	9.07	8.37	1.38	1.32	0.7	0.007054	0.0176	Altered group
APOH	17q24.2	16.8	16.1	1.58	2.28	0.7	0.0229	0.0482	Altered group
DLL3	19q13.2	1.28	0.58	1.89	1.11	0.7	0.041	0.0796	Altered group
SYT5	19q13.42|11p	2.13	1.43	1.92	1.6	0.7	0.0466	0.0887	Altered group
LRRC73	6p21.1	3.97	3.27	2.21	1.72	0.7	0.0799	0.14	Altered group
BCAN	1q23.1	5.13	4.43	2.32	2.39	0.7	0.102	0.17	Altered group
ITLN2	1q23.3	3.59	2.89	2.75	2.22	0.7	0.159	0.247	Altered group
LHFPL4	3p25.3	2.41	1.71	2.87	2.52	0.7	0.178	0.27	Altered group
NPRL2	3p21.31	9.58	8.9	0.42	0.49	0.69	3.49e-11	1.74e-09	Altered group
NDUFC2	11q14.1	12.71	12.01	0.45	0.61	0.69	1.08e-10	4.21e-09	Altered group
NDUFB3	2q33.1	10.57	9.88	0.47	0.51	0.69	6.08e-10	1.62e-08	Altered group
RRP8	11p15.4	9.39	8.7	0.5	0.43	0.69	2.5e-09	4.96e-08	Altered group
ZNF511	10q26.3	9.77	9.08	0.52	0.59	0.69	5.6e-09	9.49e-08	Altered group
PPP1R7	2q37.3	11.04	10.35	0.52	0.44	0.69	5.95e-09	9.98e-08	Altered group
NDUFA8	9q33.2	10.78	10.09	0.52	0.61	0.69	7.91e-09	1.26e-07	Altered group
POP4	19q12	10.24	9.55	0.54	0.47	0.69	1.08e-08	1.63e-07	Altered group
THAP8	19q13.12	8.29	7.6	0.55	0.65	0.69	1.67e-08	2.35e-07	Altered group
TIMM9	14q23.1	9.69	9	0.54	0.52	0.69	1.94e-08	2.63e-07	Altered group
SUGT1	13q14.3	9.86	9.17	0.59	0.6	0.69	9.35e-08	9.93e-07	Altered group
ICAM2	17q23.3	9.01	8.32	0.59	0.93	0.69	1.4e-07	1.393e-06	Altered group
ATRIP	3p21.31	8.41	7.72	0.6	0.52	0.69	1.5e-07	1.479e-06	Altered group
UQCRC1	3p21.31	13.47	12.78	0.6	0.61	0.69	1.68e-07	1.635e-06	Altered group
ATG101	12q13.13	10.58	9.9	0.64	0.51	0.69	4.36e-07	3.684e-06	Altered group
NR2C2AP	19p13.11	9.42	8.73	0.63	0.69	0.69	4.57e-07	3.825e-06	Altered group
GPS1	17q25.3	12.36	11.67	0.67	0.54	0.69	1.128e-06	8.383e-06	Altered group
C1ORF35	1q42.13	9.37	8.68	0.67	0.72	0.69	1.32e-06	9.573e-06	Altered group
TUBB4B	9q34.3	12.92	12.23	0.7	0.71	0.69	2.181e-06	1.481e-05	Altered group
SLC25A11	17p13.2	11.21	10.52	0.71	0.6	0.69	2.817e-06	1.85e-05	Altered group
WASH3P	15q26.3	9.41	8.71	0.74	0.63	0.69	5.843e-06	3.499e-05	Altered group
TSSC2	11p15.4	5.35	4.66	0.75	0.81	0.69	8.051e-06	4.621e-05	Altered group
GRINA	8q24.3	14.1	13.41	0.76	0.78	0.69	9.871e-06	5.525e-05	Altered group
SLC25A1	22q11.21	12.67	11.99	0.76	0.7	0.69	1.072e-05	5.94e-05	Altered group
NT5C3B	17q21.2	10.49	9.81	0.77	0.77	0.69	1.283e-05	6.981e-05	Altered group
MBD3	19p13.3	11.84	11.15	0.86	0.6	0.69	5.442e-05	0.0002443	Altered group
EBPL	13q14.2	10.94	10.25	0.84	0.98	0.69	5.462e-05	0.0002451	Altered group
AMDHD2	16p13.3	9.49	8.81	0.89	0.72	0.69	0.0001088	0.00045	Altered group
CPNE1	20q11.22	11.5	10.82	0.93	0.73	0.69	0.0001741	0.0006802	Altered group
ABHD16B	20q13.33	7.09	6.4	0.99	0.79	0.69	0.0003353	0.001211	Altered group
ALDOA	16p11.2	13.81	13.13	0.99	1.03	0.69	0.0004207	0.001476	Altered group
ILVBL	19p13.12	11.76	11.07	1.03	0.69	0.69	0.000475	0.001644	Altered group
ADM5	19q13.33	4.24	3.55	1	1.11	0.69	0.000496	0.001706	Altered group
CEBPB	20q13.13	12.12	11.43	1.04	0.85	0.69	0.0006157	0.002063	Altered group
GNB1L	22q11.21	7.7	7.01	1.04	0.77	0.69	0.0006255	0.00209	Altered group
ZGLP1	19p13.2	5.35	4.66	1.04	1.06	0.69	0.0007032	0.00232	Altered group
NCF4	22q12.3	7.42	6.73	1.05	1.28	0.69	0.0009077	0.002913	Altered group
OAZ3	1q21.3	5.15	4.46	1.08	1.11	0.69	0.0009815	0.003124	Altered group
FLYWCH2	16p13.3	8.89	8.2	1.09	1.03	0.69	0.001048	0.003313	Altered group
FAM167B	1p35.2	7.45	6.76	1.1	1	0.69	0.001136	0.003555	Altered group
GPR37L1	1q32.1	3.51	2.82	1.28	1.44	0.69	0.005002	0.013	Altered group
PROCA1	17q11.2	4.63	3.94	1.32	1.08	0.69	0.005512	0.0142	Altered group
CAPS	19p13.3	8.32	7.63	1.33	1.05	0.69	0.006134	0.0156	Altered group
CYP27A1	2q35	14.08	13.39	1.38	1.51	0.69	0.008698	0.0211	Altered group
PCP2	19p13.2	2.72	2.03	1.51	1.32	0.69	0.0141	0.032	Altered group
BMP2	20p12.3	8.5	7.81	1.61	1.33	0.69	0.0207	0.0444	Altered group
NMRAL1	16p13.3	10.51	9.82	1.62	1.33	0.69	0.0221	0.0468	Altered group
LRG1	19p13.3	13.63	12.93	1.79	1.7	0.69	0.0374	0.0736	Altered group
CD27	12p13.31	6.02	5.33	2.17	1.92	0.69	0.0808	0.141	Altered group
GAGE12J	Xp11.23	1.9	1.2	2.79	2.43	0.69	0.171	0.261	Altered group
TMEM92	17q21.33	6.59	5.9	3.64	3.29	0.69	0.293	0.401	Altered group
CDK5RAP1	20q11.21	9.89	9.21	0.4	0.34	0.68	1.07e-11	7.54e-10	Altered group
JAGN1	3p25.3	10.95	10.28	0.45	0.5	0.68	3.13e-10	9.52e-09	Altered group
PRR13	12q13.13	11.78	11.1	0.52	0.51	0.68	5.6e-09	9.49e-08	Altered group
ILKAP	2q37.3	9.53	8.85	0.51	0.43	0.68	6.22e-09	1.04e-07	Altered group
SAP30BP	17q25.1	10.87	10.2	0.53	0.44	0.68	1.26e-08	1.86e-07	Altered group
RAB4B	19q13.2	9.66	8.98	0.55	0.63	0.68	3.29e-08	4.12e-07	Altered group
SARNP	12q13.2	10.15	9.47	0.56	0.53	0.68	4.74e-08	5.55e-07	Altered group
NANOS1	10q26.11	7.87	7.18	0.56	0.78	0.68	5.18e-08	5.98e-07	Altered group
MFSD5	12q13.13	10.1	9.42	0.59	0.5	0.68	1.2e-07	1.217e-06	Altered group
TUFM	16p11.2	13.32	12.64	0.61	0.52	0.68	2.19e-07	2.052e-06	Altered group
R3HDM4	19p13.3	10.95	10.27	0.62	0.56	0.68	3.72e-07	3.225e-06	Altered group
NABP2	12q13.3	10.14	9.46	0.64	0.56	0.68	6.48e-07	5.187e-06	Altered group
KIAA0930	22q13.31	11.36	10.68	0.68	0.81	0.68	2.204e-06	1.495e-05	Altered group
TMEM161A	19p13.11	11.03	10.34	0.71	0.6	0.68	3.965e-06	2.497e-05	Altered group
ACD	16q22.1	8.84	8.16	0.72	0.58	0.68	5.319e-06	3.237e-05	Altered group
EXOSC6	16q22.1	8.65	7.97	0.73	0.58	0.68	5.714e-06	3.444e-05	Altered group
RPP40	6p25.1	8.08	7.4	0.74	0.77	0.68	9.91e-06	5.544e-05	Altered group
AIFM2	10q22.1	10.83	10.15	0.75	0.78	0.68	1.08e-05	5.976e-05	Altered group
RANGAP1	22q13.2	12.44	11.76	0.76	0.72	0.68	1.119e-05	6.182e-05	Altered group
TACO1	17q23.3	11.07	10.39	0.76	0.64	0.68	1.139e-05	6.283e-05	Altered group
SPATA33	16q24.3	6.99	6.31	0.76	0.68	0.68	1.238e-05	6.77e-05	Altered group
EMC3	3p25.3	11.57	10.89	0.77	0.53	0.68	1.259e-05	6.871e-05	Altered group
WDR18	19p13.3	10.51	9.83	0.78	0.57	0.68	1.586e-05	8.319e-05	Altered group
NECAB3	20q11.22	10.61	9.92	0.82	0.8	0.68	3.789e-05	0.0001773	Altered group
ZSWIM7	17p12	8.65	7.97	0.83	0.72	0.68	4.747e-05	0.0002162	Altered group
HSD17B10	Xp11.22	12.24	11.56	0.86	0.76	0.68	6.746e-05	0.000295	Altered group
CACFD1	9q34.2	11.57	10.89	0.9	0.61	0.68	0.0001303	0.000527	Altered group
KLF16	19p13.3	9.89	9.22	0.92	0.7	0.68	0.0001757	0.000685	Altered group
MFRP	11q23.3	8.98	8.3	0.93	1.1	0.68	0.0002577	0.0009611	Altered group
LRRC61	7q36.1	10.07	9.39	0.99	0.84	0.68	0.0004129	0.001452	Altered group
SOD1	21q22.11	14.41	13.73	1.02	0.93	0.68	0.000615	0.002061	Altered group
DIPK1B	9q34.3	9.11	8.42	1.06	1.25	0.68	0.001052	0.003324	Altered group
C11ORF80	11q13.2	7.27	6.59	1.07	1.34	0.68	0.001347	0.004125	Altered group
MYL4	17q21.32	2.5	1.83	1.14	1.09	0.68	0.002084	0.006064	Altered group
GCDH	19p13.13	11.05	10.37	1.2	1.05	0.68	0.002936	0.00817	Altered group
JAK3	19p13.11	7.65	6.96	1.44	1.56	0.68	0.0123	0.0283	Altered group
RPP25	15q24.2	7.59	6.92	1.52	1.4	0.68	0.0172	0.0377	Altered group
CDC25C	5q31.2	6.83	6.15	1.53	1.78	0.68	0.0196	0.0422	Altered group
P2RY6	11q13.4	5.86	5.18	1.61	1.61	0.68	0.0253	0.0526	Altered group
CSTL1	20p11.21	1.19	0.51	1.7	0.85	0.68	0.0274	0.0563	Altered group
VWCE	11q12.2	8.34	7.67	2.11	2.42	0.68	0.0869	0.15	Altered group
ACP4	19q13.33	1.86	1.18	2.44	1.79	0.68	0.121	0.198	Altered group
LCN10	9q34.3	3.13	2.45	2.57	1.99	0.68	0.14	0.223	Altered group
CCNO	5q11.2	4.38	3.7	2.64	2.47	0.68	0.159	0.247	Altered group
PRAME	22q11.22	3.91	3.23	4.32	3.81	0.68	0.382	0.492	Altered group
CENPB	20p13	11.83	11.16	0.4	0.46	0.67	1e-11	7.28e-10	Altered group
NDUFAF3	3p21.31	11.24	10.57	0.43	0.57	0.67	1.23e-10	4.63e-09	Altered group
ATP6V1F	7q32.1	11.31	10.64	0.46	0.62	0.67	7.75e-10	1.96e-08	Altered group
RPUSD3	3p25.3	10.1	9.43	0.5	0.54	0.67	5.1e-09	8.83e-08	Altered group
DRG1	22q12.2	10.94	10.27	0.51	0.44	0.67	7.66e-09	1.23e-07	Altered group
VPS51	11q13.1	11.86	11.18	0.52	0.48	0.67	1.25e-08	1.85e-07	Altered group
PSMA5	1p13.3	11.97	11.3	0.59	0.58	0.67	1.51e-07	1.482e-06	Altered group
BYSL	6p21.1	9.66	8.98	0.59	0.61	0.67	1.62e-07	1.579e-06	Altered group
NDUFC1	4q31.1	10.54	9.88	0.59	0.59	0.67	1.75e-07	1.694e-06	Altered group
BLOC1S4	4p16.1	8.93	8.26	0.59	0.55	0.67	1.87e-07	1.793e-06	Altered group
ZFYVE19	15q15.1	10.16	9.49	0.6	0.64	0.67	2.16e-07	2.035e-06	Altered group
SMUG1	12q13.13	10.12	9.45	0.62	0.5	0.67	4.35e-07	3.672e-06	Altered group
THYN1	11q25	9.9	9.23	0.64	0.55	0.67	7.5e-07	5.895e-06	Altered group
CDPF1	22q13.31	8.41	7.74	0.64	0.66	0.67	9.09e-07	6.927e-06	Altered group
ATP6V0E1	5q35.1	12.59	11.92	0.66	0.59	0.67	1.176e-06	8.674e-06	Altered group
PRDX6	1q25.1	14.33	13.65	0.68	0.74	0.67	2.738e-06	1.807e-05	Altered group
TARBP2	12q13.13	9.74	9.08	0.7	0.54	0.67	4.359e-06	2.722e-05	Altered group
TRAP1	16p13.3	12.45	11.79	0.7	0.65	0.67	4.468e-06	2.782e-05	Altered group
FLT3LG	19q13.33	7.19	6.52	0.69	1.02	0.67	4.875e-06	3.008e-05	Altered group
NCAPH2	22q13.33	10.66	9.99	0.71	0.64	0.67	5.071e-06	3.105e-05	Altered group
FKBP4	12p13.33	12.35	11.67	0.73	0.65	0.67	8.452e-06	4.821e-05	Altered group
DBI	2q14.2	12.88	12.21	0.75	0.67	0.67	1.071e-05	5.936e-05	Altered group
RHOC	1p13.2	12.94	12.27	0.76	0.68	0.67	1.511e-05	7.995e-05	Altered group
SMIM29	6p21.31	9.36	8.7	0.75	0.77	0.67	1.525e-05	8.062e-05	Altered group
MPND	19p13.3	10.72	10.05	0.84	0.8	0.67	6.157e-05	0.0002727	Altered group
TRIM28	19q13.43	12.77	12.1	0.87	0.58	0.67	9.206e-05	0.000389	Altered group
RPS26P11	Xq13.1	1.63	0.95	0.95	0.73	0.67	0.000288	0.00106	Altered group
NOTCH2NLA	1q21.1	9.99	9.32	1.04	1.01	0.67	0.0008694	0.002802	Altered group
TRIP6	7q22.1	11.16	10.5	1.06	1.06	0.67	0.001174	0.003654	Altered group
RTL8C	Xq26.3	10.72	10.04	1.06	1.27	0.67	0.001243	0.003849	Altered group
LSR	19q13.12	12.54	11.87	1.16	1.62	0.67	0.003748	0.0101	Altered group
EBI3	19p13.3	6.01	5.34	1.28	1.39	0.67	0.006414	0.0162	Altered group
HIST1H3C	6p22.2	1.93	1.26	1.48	1.01	0.67	0.0136	0.031	Altered group
FCGR1B	1p11.2	5.58	4.91	1.58	1.57	0.67	0.0236	0.0496	Altered group
TCEA2	20q13.33	9.81	9.13	1.64	1.32	0.67	0.0263	0.0543	Altered group
HIST1H2BH	6p22.2	1.6	0.93	1.74	1.08	0.67	0.0333	0.0664	Altered group
FCGR1A	1q21.2	5.3	4.64	1.79	1.83	0.67	0.0449	0.086	Altered group
MAST1	19p13.13	5.33	4.66	1.8	1.89	0.67	0.0453	0.0867	Altered group
IFNG	12q15	2.31	1.64	1.99	1.59	0.67	0.0647	0.117	Altered group
SLC13A5	17p13.1	12	11.33	2.2	3	0.67	0.111	0.184	Altered group
SERPINA12	14q32.13	4.2	3.52	2.6	2.37	0.67	0.156	0.243	Altered group
LHFPL3-AS2	7q22.2-q22.3	2.33	1.65	2.69	2.15	0.67	0.165	0.253	Altered group
LECT2	5q31.1	9.98	9.31	3.72	3.3	0.67	0.318	0.426	Altered group
RPS4Y1	Yp11.2	8.56	7.9	5.51	5.01	0.67	0.504	0.607	Altered group
TMEM223	11q12.3	9.57	8.91	0.43	0.55	0.66	1.84e-10	6.32e-09	Altered group
TMEM126A	11q14.1	9.27	8.62	0.48	0.55	0.66	2.82e-09	5.47e-08	Altered group
IDH3B	20p13	11.49	10.82	0.5	0.47	0.66	5.55e-09	9.43e-08	Altered group
PSMD8	19q13.2	12.31	11.65	0.51	0.39	0.66	1.01e-08	1.55e-07	Altered group
USF1	1q23.3	10.99	10.33	0.57	0.5	0.66	9.01e-08	9.61e-07	Altered group
FKBP8	19p13.11	13.35	12.69	0.6	0.55	0.66	2.83e-07	2.556e-06	Altered group
FRG1	4q35.2	9.75	9.09	0.6	0.51	0.66	3.86e-07	3.32e-06	Altered group
COX16	14q24.2	10.56	9.9	0.61	0.53	0.66	4.43e-07	3.734e-06	Altered group
RWDD1	6q22.1	10.31	9.66	0.62	0.57	0.66	7.18e-07	5.675e-06	Altered group
ATIC	2q35	11.48	10.81	0.65	0.59	0.66	1.399e-06	1.006e-05	Altered group
AGTRAP	1p36.22	9.65	9	0.67	0.81	0.66	3.637e-06	2.318e-05	Altered group
CHMP6	17q25.3	10.39	9.72	0.69	0.55	0.66	3.883e-06	2.451e-05	Altered group
ZNF688	16p11.2	8.42	7.76	0.69	0.72	0.66	4.791e-06	2.962e-05	Altered group
ARMC7	17q25.1	9.35	8.69	0.7	0.63	0.66	4.913e-06	3.027e-05	Altered group
DNAJC30	7q11.23	9.63	8.97	0.74	0.6	0.66	1.15e-05	6.338e-05	Altered group
COA6	1q42.2	10.17	9.51	0.75	0.74	0.66	1.85e-05	9.48e-05	Altered group
DHRS3	1p36.21	13.27	12.61	0.75	0.8	0.66	1.868e-05	9.556e-05	Altered group
MGST2	4q31.1	11.94	11.28	0.77	0.81	0.66	2.481e-05	0.0001224	Altered group
LMNA	1q22	13.97	13.31	0.82	0.59	0.66	5.264e-05	0.0002373	Altered group
FDPS	1q22	13.39	12.73	0.85	1	0.66	0.0001252	0.0005088	Altered group
SFT2D2	1q24.2	7.65	6.99	0.9	0.63	0.66	0.0001713	0.0006705	Altered group
ODF3B	22q13.33	8.59	7.92	0.89	1.07	0.66	0.0001928	0.0007457	Altered group
TAPT1-AS1	4p15.32	6.29	5.62	0.99	0.78	0.66	0.0005463	0.001855	Altered group
THOP1	19p13.3	10.89	10.24	1.03	0.83	0.66	0.0009378	0.002998	Altered group
TIGD3	11q13.1	4.78	4.12	1.01	1.43	0.66	0.00109	0.00343	Altered group
CENPW	6q22.32	7.55	6.88	1.1	1.27	0.66	0.002026	0.00591	Altered group
TMEM198	2q35	7.69	7.03	1.23	1.28	0.66	0.00516	0.0133	Altered group
HDHD5-AS1	22q11.1	2.61	1.95	1.31	0.99	0.66	0.007127	0.0177	Altered group
KRTAP5-10	11q13.4	1.53	0.87	1.37	0.97	0.66	0.008999	0.0217	Altered group
LINC00634	22q13.2	1.96	1.3	1.47	1.12	0.66	0.016	0.0356	Altered group
TIFAB	5q31.1	3.06	2.39	1.51	1.54	0.66	0.0191	0.0413	Altered group
CETP	16q13	6.92	6.25	1.67	1.57	0.66	0.0327	0.0655	Altered group
MYT1	20q13.33	2.67	2	1.69	1.61	0.66	0.035	0.0694	Altered group
SLC44A4	6p21.33	4.25	3.59	1.7	1.9	0.66	0.038	0.0745	Altered group
GGH	8q12.3	12.37	11.71	1.74	1.54	0.66	0.04	0.0779	Altered group
SLAMF9	1q23.2	3.81	3.14	1.8	1.86	0.66	0.0478	0.0906	Altered group
SLC6A13	12p13.33	6.84	6.18	2.04	2.17	0.66	0.0816	0.142	Altered group
FKBP10	17q21.2	9.12	8.46	2.16	1.67	0.66	0.0927	0.158	Altered group
STEAP1	7q21.13	8.34	7.69	2.12	2.33	0.66	0.0963	0.163	Altered group
FGF8	10q24.32	0.84	0.18	2.25	0.64	0.66	0.0966	0.164	Altered group
ART3	4q21.1|4p15.1-p14	1.55	0.89	2.24	1.29	0.66	0.101	0.169	Altered group
CCK	3p22.1	1.13	0.47	2.37	1.04	0.66	0.117	0.191	Altered group
CYP2B6	19q13.2	10.55	9.89	2.28	2.6	0.66	0.12	0.196	Altered group
TRABD2A	2p11.2	5.98	5.31	2.75	2.48	0.66	0.183	0.276	Altered group
GSTA1	6p12.2	13.71	13.05	3.08	3.03	0.66	0.238	0.34	Altered group
CRP	1q23.2	13.18	12.53	4.28	4.13	0.66	0.399	0.508	Altered group
HSBP1	16q23.3	11.19	10.54	0.48	0.48	0.65	3.2e-09	6.08e-08	Altered group
HMBS	11q23.3	10	9.35	0.49	0.56	0.65	6.13e-09	1.02e-07	Altered group
SURF6	9q34.2	10.23	9.58	0.5	0.46	0.65	9.16e-09	1.43e-07	Altered group
POLR2E	19p13.3	12.67	12.02	0.54	0.5	0.65	6.02e-08	6.83e-07	Altered group
C18ORF21	18q12.2	8.71	8.05	0.56	0.48	0.65	8.65e-08	9.29e-07	Altered group
ATF4	22q13.1	13.35	12.69	0.59	0.61	0.65	2.89e-07	2.603e-06	Altered group
UFC1	1q23.3	11.89	11.25	0.59	0.55	0.65	3.18e-07	2.816e-06	Altered group
C1ORF56	1q21.3	9.16	8.51	0.59	0.8	0.65	4.49e-07	3.771e-06	Altered group
HDGFL2	19p13.3	11.11	10.46	0.61	0.52	0.65	4.49e-07	3.771e-06	Altered group
TMEM189	20q13.13	10.64	9.99	0.6	0.64	0.65	4.63e-07	3.868e-06	Altered group
QARS	3p21.31	12.51	11.85	0.62	0.47	0.65	7.87e-07	6.118e-06	Altered group
IMMP1L	11p13	7.03	6.38	0.62	0.65	0.65	8.05e-07	6.231e-06	Altered group
DUS1L	17q25.3	12.37	11.72	0.62	0.63	0.65	9.93e-07	7.491e-06	Altered group
MYPOP	19q13.32	8.21	7.57	0.63	0.54	0.65	1.187e-06	8.738e-06	Altered group
SARS2	19q13.2	9.58	8.93	0.64	0.58	0.65	1.202e-06	8.842e-06	Altered group
TOMM5	9p13.2	10.7	10.04	0.64	0.63	0.65	1.323e-06	9.575e-06	Altered group
COQ4	9q34.11	10.7	10.05	0.66	0.65	0.65	2.521e-06	1.678e-05	Altered group
DRG2	17p11.2	10.27	9.62	0.66	0.59	0.65	2.567e-06	1.704e-05	Altered group
SCAMP3	1q22	12.03	11.37	0.69	0.62	0.65	5.335e-06	3.245e-05	Altered group
ANXA2	15q22.2	13.4	12.75	0.67	1.04	0.65	6.125e-06	3.64e-05	Altered group
NUDT22	11q13.1	9.82	9.17	0.71	0.81	0.65	8.932e-06	5.065e-05	Altered group
ARRB2	17p13.2	10.49	9.84	0.72	0.76	0.65	1.207e-05	6.609e-05	Altered group
HEBP2	6q24.1	11.01	10.36	0.73	0.78	0.65	1.322e-05	7.159e-05	Altered group
SLC29A3	10q22.1	8.81	8.16	0.73	0.67	0.65	1.361e-05	7.32e-05	Altered group
PMPCA	9q34.3	11.61	10.96	0.74	0.63	0.65	1.532e-05	8.089e-05	Altered group
RRP12	10q24.1	10.23	9.57	0.82	0.72	0.65	7.45e-05	0.0003225	Altered group
PRMT1	19q13.33	11.18	10.53	0.83	0.63	0.65	8.177e-05	0.0003503	Altered group
DTNBP1	6p22.3	8.47	7.82	0.94	0.85	0.65	0.0004064	0.001433	Altered group
PCYT2	17q25.3	12.49	11.84	0.95	0.88	0.65	0.0004159	0.001461	Altered group
RRS1	8q13.1	10.04	9.39	1.07	0.94	0.65	0.001508	0.004551	Altered group
RAMP2	17q21.2	8.74	8.09	1.1	1.07	0.65	0.002185	0.006325	Altered group
AS3MT	10q24.32	11.13	10.48	1.11	1.3	0.65	0.002573	0.007302	Altered group
TPGS1	19p13.3	7.95	7.3	1.15	0.96	0.65	0.00288	0.008045	Altered group
S1PR2	19p13.2	8.83	8.17	1.16	1.34	0.65	0.003624	0.009814	Altered group
IL18BP	11q13.4	8.86	8.21	1.19	0.99	0.65	0.003877	0.0104	Altered group
BLVRA	7p13	9.29	8.64	1.19	1.32	0.65	0.004411	0.0116	Altered group
IFITM2	11p15.5	12.91	12.26	1.27	1.1	0.65	0.006898	0.0172	Altered group
LINC01134	1p36.32	4.74	4.09	1.3	1.15	0.65	0.008209	0.02	Altered group
CBR3	21q22.12	5.71	5.06	1.31	1.59	0.65	0.0102	0.0243	Altered group
TPPP3	16q22.1	7.32	6.67	1.41	1.44	0.65	0.0148	0.0332	Altered group
CPVL	7p14.3	9.22	8.57	1.43	1.63	0.65	0.0173	0.0381	Altered group
HIST1H2BG	6p22.2	3.9	3.26	1.46	1.56	0.65	0.0193	0.0418	Altered group
TLE6	19p13.3	5.78	5.13	1.7	1.89	0.65	0.0407	0.0792	Altered group
HPX	11p15.4	15.68	15.03	1.64	2.35	0.65	0.0416	0.0806	Altered group
LRFN2	6p21.2-p21.1	2.05	1.41	1.79	1.5	0.65	0.049	0.0924	Altered group
DNAJC12	10q21.3	8.1	7.44	1.79	2.06	0.65	0.0527	0.098	Altered group
TIMP1	Xp11.3	12.64	11.99	1.84	2.05	0.65	0.0589	0.108	Altered group
TUBA4B	2q35	3.85	3.2	1.87	1.9	0.65	0.0605	0.11	Altered group
P3H3	12p13.31	6.53	5.89	1.98	1.94	0.65	0.0782	0.137	Altered group
TMEM270	7q11.23	2.27	1.62	2.07	1.63	0.65	0.083	0.145	Altered group
IHH	2q35	6.88	6.23	2.08	2.05	0.65	0.0913	0.156	Altered group
CT83	Xq23	1.19	0.54	2.15	1.44	0.65	0.0944	0.161	Altered group
AKR1C2	10p15.1	13.21	12.56	2.2	2	0.65	0.106	0.176	Altered group
TMEM40	3p25.2	2.2	1.55	2.23	1.86	0.65	0.109	0.18	Altered group
PKHD1L1	8q23.1-q23.2	2.66	2.01	2.27	1.83	0.65	0.117	0.191	Altered group
ART5	11p15.4	2.11	1.47	2.39	1.59	0.65	0.132	0.212	Altered group
[truncated: 5,940 more rows]

## Sheet: LUAD
Gene	Cytoband	Altered group	Unaltered group	Altered group	Unaltered group	Log Ratio	p-Value	q-Value	Higher expression in
KRT6A	12q13.13	7.55	5.87	4.08	3.67	1.68	3.375e-05	0.0001988	Altered group
KRT16	17q21.2	6.48	4.97	2.81	2.99	1.51	2.67e-07	3.037e-06	Altered group
RGS20	8q11.23	4.74	3.35	2.08	1.87	1.39	6.73e-11	2.72e-09	Altered group
LY6K	8q24.3	7.18	5.85	3.27	2.9	1.33	4.156e-05	0.0002374	Altered group
UCA1	19p13.12	4.23	2.93	3.06	2.38	1.3	1.202e-05	8.138e-05	Altered group
S100P	4p16.1	10.76	9.46	2.99	3.38	1.3	3.596e-05	0.0002099	Altered group
KRT6B	12q13.13	5.16	3.89	3.47	3.18	1.28	0.0002089	0.0009522	Altered group
KRT6C	12q13.13	4.24	2.97	3.25	2.84	1.27	7.194e-05	0.0003786	Altered group
GJB3	1p34.3	7.15	5.9	2.65	2.55	1.26	2.853e-06	2.36e-05	Altered group
GPR87	3q25.1	6.5	5.26	3.11	3.07	1.24	7.786e-05	0.0004063	Altered group
FOSL1	11q13.1	7.8	6.57	1.85	1.77	1.23	1.3e-10	4.68e-09	Altered group
C19ORF33	19q13.2	10.64	9.41	1.91	1.9	1.22	6.64e-10	1.87e-08	Altered group
LY6D	8q24.3	5.16	3.96	3.08	3.1	1.2	0.0001269	0.000619	Altered group
KRT81	12q13.13	6.04	4.85	2.88	2.38	1.19	2.267e-05	0.0001415	Altered group
HMGA2	12q14.3	5.74	4.56	3.7	3.14	1.18	0.001078	0.003937	Altered group
SERPINB5	18q21.33	5.94	4.77	3.42	3.31	1.17	0.0006687	0.002606	Altered group
PPP2R2C	4p16.1	6.06	4.93	3.01	3.15	1.13	0.0002704	0.001191	Altered group
EEF1A2	20q13.33	8.41	7.3	3.29	3.55	1.11	0.001049	0.003844	Altered group
CRYBG2	1p36.11	6.15	5.06	1.86	1.92	1.09	1.87e-08	3.13e-07	Altered group
CDA	1p36.12	7.68	6.6	2.28	2.16	1.08	2.955e-06	2.426e-05	Altered group
KRT17	17q21.2	9.84	8.77	2.69	2.53	1.08	6.47e-05	0.0003456	Altered group
TNNT1	19q13.42	7.26	6.2	3.1	3.13	1.06	0.0007836	0.002996	Altered group
CLDN6	16p13.3	5.03	3.97	3.59	3.38	1.06	0.002978	0.009442	Altered group
KRT14	17q21.2	4.12	3.11	3.13	2.59	1.01	0.0008924	0.003342	Altered group
AKR1C2	10p15.1	9.42	8.41	4.36	3.71	1.01	0.0164	0.0399	Altered group
SNCG	10q23.2	8.28	7.29	2.07	2.02	0.99	2.442e-06	2.066e-05	Altered group
ARL14	3q25.33	3.68	2.69	2.8	2.43	0.99	0.0003302	0.001414	Altered group
POPDC3	6q21	3.83	2.87	2.9	2.42	0.96	0.000632	0.002478	Altered group
UBE2C	20q13.12	9.53	8.58	1.52	1.64	0.95	3.59e-09	7.72e-08	Altered group
KRT83	12q13.13	2.63	1.68	2.39	1.83	0.95	3.526e-05	0.0002065	Altered group
PRSS3	9p13.3	4.52	3.57	2.97	2.58	0.95	0.001083	0.003952	Altered group
DKK1	10q21.1	6.36	5.41	3.22	2.87	0.95	0.002688	0.008644	Altered group
PSCA	8q24.3	5.8	4.85	3.11	3.31	0.95	0.003001	0.009503	Altered group
S100A2	1q21.3	8.61	7.67	2.12	2.02	0.94	1.108e-05	7.573e-05	Altered group
EIF6	20q11.22	12.19	11.26	0.26	0.38	0.93	4.94e-102	9.95e-98	Altered group
MIR31HG	9p21.3	3.74	2.81	2.64	2.24	0.93	0.0002842	0.001243	Altered group
ISG15	1p36.33	11.02	10.09	1.41	1.34	0.92	2.32e-10	7.65e-09	Altered group
EPS8L3	1p13.3	2.99	2.07	3.46	3.12	0.92	0.007099	0.0197	Altered group
TUBB3	16q24.3	11.19	10.28	1.37	1.59	0.91	9.39e-10	2.52e-08	Altered group
TNNI3	19q13.42	4.32	3.41	2.98	2.55	0.91	0.001771	0.006049	Altered group
PLAC1	Xq26.3	3.52	2.62	1.9	1.81	0.9	2.612e-06	2.189e-05	Altered group
C11ORF86	11q13.2	3.83	2.92	2.76	2.4	0.9	0.0008524	0.003215	Altered group
MYEOV	11q13.3	6.82	5.92	2.84	2.96	0.9	0.001937	0.006528	Altered group
INSL4	9p24.1	2.45	1.55	3.3	2.9	0.9	0.005207	0.0152	Altered group
C16ORF74	16q24.1	5.93	5.04	1.96	1.49	0.89	2.868e-06	2.371e-05	Altered group
C1QTNF12	1p36.33	3.31	2.42	1.94	1.63	0.89	3.124e-06	2.538e-05	Altered group
CST6	11q13.1	7.56	6.68	2.02	2.21	0.88	2.928e-05	0.0001763	Altered group
AKR1C3	10p15.1	10.67	9.79	2.61	2.3	0.88	0.0006334	0.002481	Altered group
KLK8	19q13.41	3.13	2.24	3.25	3.15	0.88	0.006517	0.0183	Altered group
ROMO1	20q11.22	10.62	9.75	0.8	0.65	0.87	1.33e-23	8.94e-20	Altered group
KRT7	12q13.13	14.08	13.21	1.2	1.25	0.87	7.34e-12	4.34e-10	Altered group
NOXO1	16p13.3	4.28	3.41	1.81	1.4	0.87	8.83e-07	8.484e-06	Altered group
CCL7	17q12	4.01	3.14	1.96	1.88	0.87	1.153e-05	7.851e-05	Altered group
S100A6	1q21.3	15.22	14.36	1.18	1.16	0.86	3.75e-12	2.48e-10	Altered group
PTPRH	19q13.42	7.7	6.84	2.24	2.4	0.86	0.0001989	0.0009137	Altered group
PPBP	4q13.3	3.44	2.59	2.43	2.03	0.86	0.0002876	0.001257	Altered group
SPRR1B	1q21.3	3.99	3.13	3.52	3.09	0.86	0.0126	0.0321	Altered group
SFN	1p36.11	12.13	11.29	0.99	1.15	0.85	1.01e-14	1.93e-12	Altered group
TNFRSF12A	16p13.3	11.07	10.22	1.1	1.19	0.85	5.86e-13	5.51e-11	Altered group
KYNU	2q22.2	8.71	7.87	2.23	1.76	0.84	9.986e-05	0.0005017	Altered group
IL31RA	5q11.2	4.74	3.89	2.13	2.47	0.84	0.0001827	0.0008487	Altered group
NCCRP1	19q13.2	5.6	4.76	2.77	2.42	0.84	0.002005	0.006718	Altered group
CYP4F11	19p13.12	5.75	4.91	3.49	3.26	0.84	0.0147	0.0364	Altered group
SERPINB3	18q21.33	4.49	3.65	3.51	3.55	0.84	0.018	0.0432	Altered group
KRT19	17q21.2	14.18	13.35	1.16	1.21	0.83	1.58e-11	8.08e-10	Altered group
SLAMF9	1q23.2	4.19	3.36	1.64	1.6	0.83	6.64e-07	6.603e-06	Altered group
AMN	14q32.32	6.12	5.29	2.25	2.11	0.83	0.0002128	0.0009679	Altered group
KRT13	17q21.2	3.9	3.07	2.9	2.27	0.83	0.002801	0.008956	Altered group
B3GNT3	19p13.11	9.9	9.08	1.44	1.67	0.82	1.09e-07	1.408e-06	Altered group
GAL	11q13.2	3.57	2.75	2.95	2.49	0.82	0.004173	0.0126	Altered group
MFSD2B	2p23.3	6.08	5.27	1.14	1	0.81	3.86e-12	2.54e-10	Altered group
LSP1P5	1q21.1	6.79	5.98	1.38	1.06	0.81	2.14e-09	4.97e-08	Altered group
BIRC5	17q25.3	8.59	7.79	1.25	1.57	0.81	5.77e-09	1.15e-07	Altered group
FBXO2	1p36.22	8.57	7.76	1.63	1.57	0.81	9.6e-07	9.136e-06	Altered group
UCHL1	4p13	9.12	8.32	2.47	2.48	0.81	0.001266	0.004518	Altered group
KLK6	19q13.41	4.14	3.33	3.39	3.22	0.81	0.0161	0.0393	Altered group
COX6B2	19q13.42	3.44	2.64	1.87	1.66	0.8	1.754e-05	0.0001128	Altered group
SH2D5	1p36.12	2.74	1.94	2.03	1.51	0.8	3.804e-05	0.0002198	Altered group
KREMEN2	16p13.3	4.27	3.47	1.94	1.51	0.79	2.345e-05	0.0001461	Altered group
C15ORF48	15q21.1	9.82	9.03	1.9	1.84	0.79	4.331e-05	0.0002463	Altered group
VGLL1	Xq26.3	4.6	3.81	2.59	2.53	0.79	0.002408	0.007885	Altered group
PI3	20q13.12	5.21	4.41	2.71	2.45	0.79	0.002962	0.009396	Altered group
CYTOR	2p11.2	8.42	7.64	0.98	0.87	0.78	2.05e-14	3.38e-12	Altered group
LOC388242	16p11.2	5.94	5.16	1.41	1.37	0.78	6.77e-08	9.3e-07	Altered group
TMSB10	2p11.2	15.13	14.36	0.84	0.71	0.77	5.8e-18	7.78e-15	Altered group
MIR4435-2HG	2q13	8.34	7.57	0.93	0.82	0.77	3.36e-15	8.14e-13	Altered group
MSRB1	16p13.3	10.57	9.8	0.95	0.84	0.77	8.68e-15	1.76e-12	Altered group
AURKB	17p13.1	7.98	7.21	1.36	1.45	0.77	8.11e-08	1.086e-06	Altered group
KRT86	12q13.13	5.46	4.69	1.75	1.6	0.77	1.215e-05	8.211e-05	Altered group
LYPD3	19q13.31	7.86	7.09	1.97	1.94	0.77	0.0001078	0.0005369	Altered group
RHOD	11q13.2	9.3	8.55	1.16	1	0.76	1.42e-10	5.02e-09	Altered group
BIK	22q13.2	7.22	6.46	1.37	1.32	0.76	6.28e-08	8.73e-07	Altered group
STEAP1	7q21.13	8.79	8.03	1.67	1.65	0.76	8.869e-06	6.275e-05	Altered group
SMIM24	19p13.3	3.78	3.01	2.4	2.34	0.76	0.001555	0.005411	Altered group
IGFBP1	7p12.3	2.72	1.96	2.73	2.18	0.76	0.003793	0.0116	Altered group
HMGA1	6p21.31	12.36	11.61	1.09	0.97	0.75	2.69e-11	1.28e-09	Altered group
TK1	17q25.3	10.46	9.71	1.05	1.19	0.75	4.07e-11	1.81e-09	Altered group
RAC3	17q25.3	8.17	7.42	1.24	1.29	0.75	6.56e-09	1.28e-07	Altered group
KRT78	12q13.13	2.19	1.44	1.92	1.37	0.75	3.978e-05	0.0002283	Altered group
GSDMC	8q24.21	6.4	5.65	2.08	1.96	0.75	0.0003009	0.001307	Altered group
PRAP1	10q26.3	2.48	1.74	3	2.37	0.75	0.009235	0.0247	Altered group
SERPINB4	18q21.33	3.24	2.49	2.92	2.83	0.75	0.0103	0.0272	Altered group
CYSRT1	9q34.3	4.14	3.4	1.99	1.57	0.74	0.0001213	0.0005946	Altered group
ITPKA	15q15.1	7.01	6.26	2.29	2.53	0.74	0.001729	0.005928	Altered group
SERPINB7	18q21.33	2.83	2.09	2.46	2.29	0.74	0.002506	0.008154	Altered group
CENPM	22q13.2	7.61	6.89	0.95	1.06	0.73	1.18e-12	9.99e-11	Altered group
F12	5q35.3	6.63	5.91	1.48	1.44	0.72	1.456e-06	1.314e-05	Altered group
HIST2H2AA3	1q21.2	9.62	8.91	1.53	1.25	0.72	1.936e-06	1.675e-05	Altered group
CCL26	7q11.23	3.08	2.36	1.71	1.58	0.72	2.825e-05	0.0001714	Altered group
GJB2	13q12.11	9.1	8.38	1.86	1.9	0.72	0.0001421	0.0006834	Altered group
ZIC2	13q32.3	3.76	3.04	2.57	2.67	0.72	0.006192	0.0176	Altered group
PADI1	1p36.13	3.81	3.09	2.83	2.73	0.72	0.0107	0.0279	Altered group
DUSP13	10q22.2	3.71	2.99	2.98	2.44	0.72	0.0126	0.0319	Altered group
CST1	20p11.21	7.49	6.78	2.89	3.18	0.72	0.0161	0.0394	Altered group
RAB5IF	20q11.23	11.67	10.96	0.74	0.69	0.71	3.98e-19	8e-16	Altered group
ZFAND2A	7p22.3	8.74	8.03	0.95	0.71	0.71	1.22e-13	1.44e-11	Altered group
PRSS22	16p13.3	8.87	8.17	1.33	1.44	0.71	4.28e-07	4.551e-06	Altered group
CDKN3	14q22.2	7.35	6.64	1.35	1.45	0.71	5.28e-07	5.402e-06	Altered group
CBR3	21q22.12	7.72	7.01	1.64	1.32	0.71	8.893e-06	6.285e-05	Altered group
MYH16	7q22.1	1.91	1.21	1.83	1.27	0.71	4.734e-05	0.0002657	Altered group
SDCBP2	20p13	8.45	7.74	1.86	1.76	0.71	0.0001378	0.0006657	Altered group
BAIAP2L2	22q13.1	5.7	4.99	2.13	2.15	0.71	0.001048	0.003842	Altered group
TRIM15	6p22.1	2.99	2.28	2.69	2.45	0.71	0.007497	0.0206	Altered group
SPHK1	17q25.1	8.18	7.48	1.31	1.29	0.7	1.83e-07	2.178e-06	Altered group
TTYH1	19q13.42	3.38	2.68	1.78	1.4	0.7	4.407e-05	0.0002499	Altered group
RPSAP52	12q14.3	2.31	1.61	2.07	1.58	0.7	0.0004424	0.001821	Altered group
CDH3	16q22.1	10.96	10.25	2.05	1.85	0.7	0.0005045	0.00204	Altered group
CDK5R2	2q35	3.14	2.44	2.15	2.13	0.7	0.001288	0.00459	Altered group
VGF	7q22.1	3.9	3.2	2.18	2.26	0.7	0.001744	0.005973	Altered group
ADGRF4	6p12.3	5.82	5.12	2.58	2.48	0.7	0.006778	0.019	Altered group
CDKN2A	9p21.3	7.66	6.96	2.65	2.31	0.7	0.006931	0.0193	Altered group
GJB6	13q12.11	4.56	3.86	2.79	2.58	0.7	0.0116	0.0298	Altered group
DEFB1	8p23.1	5.39	4.69	2.96	2.64	0.7	0.0154	0.0379	Altered group
SPRR3	1q21.3	2.65	1.96	3.13	2.47	0.7	0.0197	0.0466	Altered group
LSP1P4	2p11.2	8.06	7.37	1.08	1	0.69	4.69e-10	1.37e-08	Altered group
PHLDA2	11p15.4	9.37	8.68	1.1	1.29	0.69	7.36e-09	1.41e-07	Altered group
RPPH1	14q11.2	4.96	4.27	1.34	1.32	0.69	4.61e-07	4.842e-06	Altered group
MROH6	8q24.3	9.7	9.01	1.34	1.43	0.69	7.84e-07	7.635e-06	Altered group
RBAKDN	7p22.1	3.16	2.47	1.94	1.57	0.69	0.00026	0.001151	Altered group
MMP1	11q22.2	9.56	8.87	2.35	2.67	0.69	0.004829	0.0143	Altered group
RHCG	15q26.1	2.84	2.15	2.69	2.12	0.69	0.007334	0.0203	Altered group
TINAG	6p12.1	2.21	1.52	2.83	2.27	0.69	0.011	0.0286	Altered group
PPP1R14B	11q13.1	11.38	10.69	0.63	0.75	0.68	2.74e-21	1.1e-17	Altered group
HSF2BP	21q22.3	4.98	4.31	1.26	1.12	0.68	8.86e-08	1.178e-06	Altered group
S100A16	1q21.3	12.21	11.52	1.32	1.13	0.68	2e-07	2.356e-06	Altered group
ABHD11-AS1	7q11.23	5.69	5.01	1.6	1.59	0.68	2.536e-05	0.0001564	Altered group
KCP	7q32.1	5.02	4.34	1.92	1.65	0.68	0.000282	0.001236	Altered group
C5ORF46	5q32	3	2.32	1.99	1.95	0.68	0.0006894	0.002679	Altered group
CGB3	19q13.33	2.01	1.32	2.23	1.68	0.68	0.001277	0.004555	Altered group
MT1A	16q13	3.86	3.18	2.24	1.94	0.68	0.001838	0.006241	Altered group
GADD45GIP1	19p13.13	9.96	9.29	0.67	0.65	0.67	5.77e-20	1.94e-16	Altered group
CRIP1	14q32.33	11.57	10.89	1.28	1.19	0.67	2.1e-07	2.458e-06	Altered group
METRN	16p13.3	8.26	7.59	1.3	1.26	0.67	4.88e-07	5.068e-06	Altered group
METTL27	7q11.23	6.61	5.94	1.53	1.47	0.67	1.518e-05	9.976e-05	Altered group
MYBL2	20q13.12	9.83	9.16	1.54	1.73	0.67	3.471e-05	0.0002037	Altered group
FAM83A	8q24.13	10.61	9.93	2.17	2.12	0.67	0.001941	0.006541	Altered group
BOLA2	16p11.2	10.68	10.02	0.75	0.62	0.66	2.22e-17	2.13e-14	Altered group
UQCC3	11q12.3	9.08	8.42	0.77	0.77	0.66	9.84e-16	3.54e-13	Altered group
NME1	17q21.33	11.34	10.68	0.83	0.79	0.66	3.62e-14	5.38e-12	Altered group
RPS21	20q13.33	13.19	12.53	0.94	0.75	0.66	3.89e-12	2.55e-10	Altered group
TMEM141	9q34.3	10.36	9.7	0.96	0.75	0.66	9.01e-12	5.11e-10	Altered group
ATP5MF	7q22.1	11.21	10.56	1	0.68	0.66	2.76e-11	1.31e-09	Altered group
RPL27	17q21.31	13.65	12.99	1.03	0.74	0.66	1.05e-10	3.92e-09	Altered group
PERM1	1p36.33	6.04	5.38	1.18	1.23	0.66	8.8e-08	1.17e-06	Altered group
CDC20	1p34.2	9.41	8.76	1.24	1.42	0.66	6.12e-07	6.162e-06	Altered group
HES4	1p36.33	6.61	5.95	1.34	1.27	0.66	1.19e-06	1.099e-05	Altered group
FSCN1	7p22.1	11.17	10.51	1.37	1.32	0.66	1.878e-06	1.631e-05	Altered group
OSGIN1	16q23.3	8.6	7.94	1.62	1.61	0.66	6.413e-05	0.0003433	Altered group
ARNTL2	12p11.23	7.46	6.8	1.76	1.66	0.66	0.0001761	0.0008226	Altered group
NQO1	16q22.1	12.3	11.64	1.77	1.72	0.66	0.0002293	0.001033	Altered group
SLCO4A1	20q13.33	7.24	6.58	1.96	1.75	0.66	0.0006451	0.002524	Altered group
TEX15	8p12	2.29	1.62	2.41	2.16	0.66	0.004896	0.0144	Altered group
LBP	20q11.23	2.58	1.92	2.9	2.55	0.66	0.0188	0.045	Altered group
EXOSC4	8q24.3	9.3	8.66	0.71	0.75	0.65	5.55e-17	4.47e-14	Altered group
RRAS	19q13.33	10.24	9.59	0.73	0.76	0.65	3.53e-16	1.62e-13	Altered group
ZNF593	1p36.11	9.34	8.69	0.79	0.62	0.65	1.26e-15	4.18e-13	Altered group
PSMG3	7p22.3	10.05	9.4	0.77	0.7	0.65	1.27e-15	4.18e-13	Altered group
KRT8	12q13.13	14.8	14.15	0.81	0.89	0.65	1.26e-13	1.48e-11	Altered group
CENPX	17q25.3	9.87	9.22	0.89	0.76	0.65	9.92e-13	8.6e-11	Altered group
CKS1B	1q21.3	10.03	9.38	0.93	0.89	0.65	2.27e-11	1.11e-09	Altered group
FUOM	10q26.3	7.29	6.65	1.15	1.06	0.65	2.86e-08	4.51e-07	Altered group
NMB	15q25.2	7.68	7.04	1.28	1.08	0.65	3.81e-07	4.122e-06	Altered group
MDFI	6p21.1	8.9	8.25	1.35	1.34	0.65	2.819e-06	2.335e-05	Altered group
HAGHL	16p13.3	6.81	6.16	1.39	1.34	0.65	3.434e-06	2.761e-05	Altered group
C4ORF48	4p16.3	6.19	5.54	1.47	1.39	0.65	1.225e-05	8.268e-05	Altered group
CDH15	16q24.3	5.83	5.18	2.03	2.01	0.65	0.001398	0.004929	Altered group
CRABP2	1q23.1	11	10.35	2.51	2.37	0.65	0.009505	0.0253	Altered group
EMG1	12p13.31	9.86	9.21	0.8	0.61	0.64	4.98e-15	1.11e-12	Altered group
SLC39A4	8q24.3	10.24	9.6	0.89	1.12	0.64	1.03e-10	3.86e-09	Altered group
CENPW	6q22.32	7.3	6.66	1.06	1.14	0.64	8.4e-09	1.58e-07	Altered group
ETV2	19q13.12	3.58	2.95	1.1	0.98	0.64	9.93e-09	1.81e-07	Altered group
PCLAF	15q22.31	8.48	7.84	1.05	1.23	0.64	1.5e-08	2.59e-07	Altered group
IL32	16p13.3	11.6	10.96	1.16	1.06	0.64	4e-08	5.98e-07	Altered group
PLEK2	14q23.3-q24.1	8.66	8.02	1.21	1.09	0.64	1.22e-07	1.549e-06	Altered group
OIP5	15q15.1	6.06	5.42	1.2	1.35	0.64	5.39e-07	5.507e-06	Altered group
GGH	8q12.3	8.96	8.32	1.44	1.43	0.64	1.067e-05	7.338e-05	Altered group
ADM	11p15.4	8.63	7.99	1.55	1.48	0.64	3.635e-05	0.0002118	Altered group
HACD1	10p12.33	6.36	5.71	1.67	1.55	0.64	0.0001117	0.0005536	Altered group
KCNF1	2p25.1	3.85	3.2	1.94	1.8	0.64	0.0008522	0.003215	Altered group
PRRX2	9q34.11	6.27	5.63	1.9	1.92	0.64	0.0008764	0.003291	Altered group
CALB2	16q22.2	4.33	3.69	2.47	2.13	0.64	0.007972	0.0217	Altered group
SAA1	11p15.1	6.81	6.18	2.54	2.63	0.64	0.0138	0.0345	Altered group
TUBA4A	2q35	11.27	10.63	0.86	0.94	0.63	6.43e-12	3.88e-10	Altered group
BLVRB	19q13.2	10.95	10.32	1.03	0.9	0.63	1.84e-09	4.36e-08	Altered group
CKS2	9q22.2	9.33	8.69	1.03	1.01	0.63	2.81e-09	6.24e-08	Altered group
CDCA3	12p13.31	7.62	6.99	1.22	1.31	0.63	7.67e-07	7.497e-06	Altered group
RHOF	12q24.31	10.05	9.43	1.34	1.28	0.63	3.63e-06	2.893e-05	Altered group
IL23A	12q13.3	5.21	4.57	1.54	1.31	0.63	2.793e-05	0.0001696	Altered group
REEP6	19p13.3	8.56	7.93	1.47	1.75	0.63	6.783e-05	0.0003597	Altered group
NEIL3	4q34.3	5.96	5.33	1.75	1.74	0.63	0.0003995	0.00167	Altered group
CATSPER1	11q13.1	4.61	3.98	1.93	1.83	0.63	0.001002	0.003694	Altered group
RSPO3	6q22.33	6.07	5.44	2.16	1.88	0.63	0.002698	0.008674	Altered group
IGFL1	19q13.32	1.73	1.1	2.32	1.46	0.63	0.003476	0.0108	Altered group
CLDN9	16p13.3	6.49	5.86	2.23	2.09	0.63	0.004516	0.0134	Altered group
IGF2BP3	7p15.3	7.91	7.29	2.44	2.41	0.63	0.0103	0.027	Altered group
PTPRN	2q35	3.79	3.16	2.47	2.55	0.63	0.0122	0.0312	Altered group
NPW	16p13.3	4.17	3.54	2.57	2.5	0.63	0.0146	0.0361	Altered group
SCAND1	20q11.23	10.15	9.54	0.73	0.73	0.62	2.6e-15	6.79e-13	Altered group
GUK1	1q42.13	12.23	11.61	0.76	0.64	0.62	3.85e-15	9.02e-13	Altered group
MRPS12	19q13.2	9.77	9.15	0.84	0.61	0.62	2.39e-13	2.6e-11	Altered group
KRT18	12q13.13	14.32	13.7	0.82	0.81	0.62	5.62e-13	5.36e-11	Altered group
RPL35	9q33.3	13.28	12.65	0.94	0.71	0.62	3.33e-11	1.52e-09	Altered group
EIF4EBP1	8p11.23	9.87	9.25	1.05	1.15	0.62	1.81e-08	3.05e-07	Altered group
SKA3	13q12.11	7.16	6.54	1.12	1.33	0.62	3.29e-07	3.609e-06	Altered group
KPNA7	7q22.1	5.78	5.16	1.66	1.62	0.62	0.0002153	0.000977	Altered group
UPK2	11q23.3	2.64	2.02	1.71	1.65	0.62	0.0003129	0.00135	Altered group
ELOVL3	10q24.32	3.63	3	1.85	1.62	0.62	0.000614	0.002416	Altered group
FGF5	4q21.21	1.75	1.13	1.99	1.57	0.62	0.001102	0.004015	Altered group
HIST1H3D	6p22.2	3.78	3.16	1.99	1.73	0.62	0.001581	0.005487	Altered group
CXCL11	4q21.1	6.75	6.13	2.01	1.87	0.62	0.001745	0.005976	Altered group
RTBDN	19p13.13	2.68	2.06	2.17	2.06	0.62	0.004296	0.0129	Altered group
CKM	19q13.32	3.79	3.17	2.24	1.9	0.62	0.0045	0.0134	Altered group
HTR1D	1p36.12	5.06	4.44	2.24	2.16	0.62	0.005753	0.0165	Altered group
MRPL15	8q11.23	10.46	9.85	0.67	0.66	0.61	2.83e-17	2.48e-14	Altered group
TUBA1C	12q13.12	12.84	12.23	0.67	0.66	0.61	3.64e-17	3.05e-14	Altered group
ELOB	16p13.3	11.51	10.91	0.73	0.59	0.61	8.83e-16	3.35e-13	Altered group
ANAPC11	17q25.3	11.02	10.41	0.72	0.64	0.61	1.07e-15	3.7e-13	Altered group
NPM3	10q24.32	9.16	8.55	0.73	0.72	0.61	2.84e-15	7.09e-13	Altered group
RHOC	1p13.2	12.49	11.88	0.78	0.64	0.61	1.94e-14	3.23e-12	Altered group
RPL8	8q24.3	15.41	14.79	0.78	0.74	0.61	7.59e-14	9.66e-12	Altered group
TXNDC17	17p13.1	10.87	10.26	0.93	0.84	0.61	2.09e-10	7.01e-09	Altered group
UPP1	7p12.3	10.27	9.66	1.1	1	0.61	4.81e-08	6.97e-07	Altered group
NUF2	1q23.3	7.87	7.25	1.22	1.53	0.61	3.856e-06	3.05e-05	Altered group
CENPA	2p23.3	6.85	6.23	1.36	1.56	0.61	2.184e-05	0.000137	Altered group
TNFSF9	19p13.3	6.71	6.1	1.47	1.35	0.61	2.789e-05	0.0001696	Altered group
GCLC	6p12.1	10.57	9.95	1.75	1.71	0.61	0.0005117	0.002065	Altered group
IL1R2	2q11.2	5.93	5.32	1.8	1.64	0.61	0.0006035	0.002381	Altered group
FXYD3	19q13.12	10.49	9.88	1.93	2	0.61	0.001917	0.00647	Altered group
ACTL8	1p36.13	1.6	1	2.23	1.76	0.61	0.004516	0.0134	Altered group
CGB5	19q13.33	1.74	1.14	2.28	1.73	0.61	0.005056	0.0148	Altered group
WFDC3	20q13.12	6.44	5.83	2.39	2.13	0.61	0.009674	0.0257	Altered group
MMP3	11q22.2	3.98	3.37	2.34	2.32	0.61	0.0102	0.0268	Altered group
FGFBP1	4p15.32	6.37	5.76	2.57	2.53	0.61	0.0175	0.0422	Altered group
EIF5A	17p13.1	13.06	12.47	0.63	0.54	0.6	6.85e-19	1.21e-15	Altered group
PYCR3	8q24.3	9.24	8.64	0.63	0.82	0.6	2.34e-16	1.24e-13	Altered group
DTYMK	2q37.3	9.58	8.98	0.71	0.7	0.6	3.46e-15	8.29e-13	Altered group
NDUFB7	19p13.12	10.45	9.85	0.75	0.68	0.6	1.58e-14	2.71e-12	Altered group
MZT2A	2q21.1	9.22	8.62	0.74	0.77	0.6	2.9e-14	4.6e-12	Altered group
JPT1	17q25.1	11.89	11.29	0.74	0.8	0.6	5.93e-14	7.8e-12	Altered group
UBE2T	1q32.1	8.63	8.03	0.98	1.21	0.6	2.15e-08	3.54e-07	Altered group
CDC45	22q11.21	7.54	6.94	1.21	1.52	0.6	5.139e-06	3.917e-05	Altered group
MISP	19p13.3	10.58	9.98	1.39	1.34	0.6	1.687e-05	0.000109	Altered group
MT2A	16q13	11.22	10.62	1.45	1.32	0.6	3.571e-05	0.0002088	Altered group
CBLC	19q13.32	8.48	7.88	1.52	1.42	0.6	8.733e-05	0.0004467	Altered group
HIST1H2BC	6p22.2	7.02	6.42	1.58	1.47	0.6	0.0001302	0.0006333	Altered group
MT1H	16q13	3.2	2.59	1.76	1.87	0.6	0.0008508	0.003211	Altered group
TWIST1	7p21.1	5.02	4.42	1.8	1.99	0.6	0.001293	0.004607	Altered group
TIMP4	3p25.2	3.6	3	1.97	1.61	0.6	0.001494	0.005225	Altered group
UBD	6p22.1	10.05	9.45	2.22	1.84	0.6	0.005195	0.0152	Altered group
LCN2	9q34.11	10.95	10.35	2.15	2.36	0.6	0.007085	0.0197	Altered group
SPRR1A	1q21.3	2.3	1.7	2.64	2.05	0.6	0.017	0.0411	Altered group
POP7	7q22.1	9.51	8.92	0.72	0.6	0.59	2.85e-15	7.09e-13	Altered group
MRPL12	17q25.3	10.68	10.09	0.71	0.66	0.59	4e-15	9.19e-13	Altered group
ZNHIT1	7q22.1	10.88	10.29	0.82	0.6	0.59	5.05e-13	4.98e-11	Altered group
CCDC167	6p21.2	8.68	8.09	0.79	0.73	0.59	5.99e-13	5.57e-11	Altered group
CYC1	8q24.3	11.46	10.88	0.8	0.71	0.59	1.53e-12	1.21e-10	Altered group
PAM16	16p13.3	8.21	7.62	0.91	0.7	0.59	6.54e-11	2.65e-09	Altered group
EVA1B	1p34.3	8.15	7.56	0.88	0.89	0.59	1.25e-10	4.51e-09	Altered group
MIF	22q11.23	12.81	12.22	0.91	0.89	0.59	4.49e-10	1.33e-08	Altered group
TMEM256	17p13.1	9.26	8.67	0.99	0.72	0.59	1.04e-09	2.72e-08	Altered group
RPS18	6p21.32	15.04	14.45	1.04	0.77	0.59	7.39e-09	1.41e-07	Altered group
C1ORF53	1q31.3	6.46	5.87	1.07	1.03	0.59	8.35e-08	1.116e-06	Altered group
KRTCAP3	2p23.3	9.83	9.24	1.08	1.33	0.59	5.77e-07	5.839e-06	Altered group
PKMYT1	16p13.3	7.99	7.4	1.23	1.34	0.59	4.764e-06	3.666e-05	Altered group
FHL2	2q12.2	10.33	9.74	1.36	1.41	0.59	2.492e-05	0.000154	Altered group
C6ORF52	6p24.2	3.86	3.27	1.35	1.49	0.59	3.031e-05	0.0001817	Altered group
HIST1H2AM	6p22.1	3.21	2.63	1.51	1.23	0.59	6.422e-05	0.0003436	Altered group
TROAP	12q13.12	7.87	7.28	1.42	1.58	0.59	7.759e-05	0.000405	Altered group
SULT2B1	19q13.33	7.64	7.05	1.65	1.75	0.59	0.0004696	0.001916	Altered group
FOXH1	8q24.3	2.92	2.33	1.86	1.41	0.59	0.0008302	0.003147	Altered group
LAMC2	1q25.3	12.21	11.62	1.81	1.54	0.59	0.0008392	0.003177	Altered group
SOX15	17p13.1	5.04	4.45	1.89	1.49	0.59	0.001202	0.004319	Altered group
TRIM16L	17p11.2	7.98	7.4	1.9	1.53	0.59	0.00137	0.004843	Altered group
CABYR	18q11.2	6.98	6.39	2.21	2.24	0.59	0.008672	0.0234	Altered group
DNER	2q36.3	5.59	5.01	2.53	2.4	0.59	0.0191	0.0455	Altered group
TMEM223	11q12.3	8.93	8.36	0.7	0.54	0.58	9.63e-16	3.53e-13	Altered group
NUDT1	7p22.3	8.31	7.73	0.7	0.71	0.58	1.02e-14	1.94e-12	Altered group
PUSL1	1p36.33	8.61	8.03	0.75	0.68	0.58	8.11e-14	1.01e-11	Altered group
PSENEN	19q13.12	10.78	10.2	0.82	0.59	0.58	1.49e-12	1.2e-10	Altered group
CSTB	21q22.3	12.83	12.25	0.79	0.74	0.58	1.86e-12	1.42e-10	Altered group
COA6	1q42.2	9.15	8.57	0.81	0.73	0.58	3.92e-12	2.55e-10	Altered group
ZFAS1	20q13.13	11.15	10.57	1	0.81	0.58	7.07e-09	1.36e-07	Altered group
COMTD1	10q22.2	8.03	7.46	1.06	1.08	0.58	1.41e-07	1.749e-06	Altered group
TMEM92	17q21.33	8.77	8.19	1.03	1.35	0.58	4.8e-07	4.999e-06	Altered group
SPAG4	20q11.22	7.86	7.29	1.16	1.15	0.58	1.186e-06	1.097e-05	Altered group
SPC25	2q24.3	6.57	6	1.14	1.29	0.58	1.815e-06	1.585e-05	Altered group
MT1X	16q13	8.99	8.41	1.34	1.23	0.58	1.516e-05	9.967e-05	Altered group
APOBEC3A	22q13.1	5.24	4.66	1.47	1.47	0.58	9.437e-05	0.0004778	Altered group
MET	7q31.2	12.07	11.5	1.64	1.92	0.58	0.0009366	0.003483	Altered group
APOBEC3B	22q13.1	7.5	6.92	1.86	1.67	0.58	0.001447	0.005078	Altered group
LEMD1	1q32.1	4.78	4.2	2.21	2.3	0.58	0.009829	0.0261	Altered group
SYT5	19q13.42|11p	2.75	2.17	2.4	2	0.58	0.0119	0.0306	Altered group
ZNF114	19q13.33	4.74	4.16	2.45	2.19	0.58	0.0158	0.0387	Altered group
TSPO	22q13.2	11.43	10.86	0.73	0.8	0.57	3.88e-13	3.97e-11	Altered group
NXT1	20p11.21	8.91	8.34	0.85	0.61	0.57	9.5e-12	5.31e-10	Altered group
SNRPG	2p13.3	10.17	9.6	0.85	0.61	0.57	1.85e-11	9.25e-10	Altered group
RPL18A	19p13.11	11.28	10.71	0.84	0.73	0.57	3.92e-11	1.75e-09	Altered group
NAA38	17p13.1	9.5	8.93	0.91	0.71	0.57	2.55e-10	8.26e-09	Altered group
HSPB1P1	9q21.13	8.97	8.4	0.97	0.9	0.57	8.17e-09	1.54e-07	Altered group
TSACC	1q22	3.02	2.45	1.38	1.27	0.57	3.96e-05	0.0002274	Altered group
PIMREG	17p13.2	6.77	6.2	1.34	1.5	0.57	5.509e-05	0.0003026	Altered group
TFR2	7q22.1	5.72	5.15	1.43	1.3	0.57	6.291e-05	0.0003376	Altered group
GUCA1A	6p21.1	2.32	1.75	1.46	1.5	0.57	0.0001504	0.0007178	Altered group
CLIC3	9q34.3	8.08	7.51	1.64	1.78	0.57	0.0008092	0.00308	Altered group
HPDL	1p34.1	4.92	4.35	1.76	1.64	0.57	0.001024	0.003763	Altered group
IL1A	2q14.1	3.97	3.4	2.1	1.77	0.57	0.005507	0.016	Altered group
CXCL6	4q13.3	5.14	4.56	2.26	2.62	0.57	0.016	0.0391	Altered group
AURKAIP1	1p36.33	10.86	10.3	0.66	0.61	0.56	1.11e-15	3.78e-13	Altered group
TMEM208	16q22.1	10.18	9.62	0.69	0.59	0.56	4.02e-15	9.19e-13	Altered group
PFDN4	20q13.2	8.95	8.39	0.71	0.68	0.56	9.76e-14	1.2e-11	Altered group
BUD31	7q22.1	10.75	10.19	0.76	0.52	0.56	1.9e-13	2.11e-11	Altered group
RNF181	2p11.2	10.96	10.4	0.77	0.53	0.56	3.87e-13	3.97e-11	Altered group
PAFAH1B3	19q13.2	9.9	9.34	0.75	0.87	0.56	7.5e-12	4.37e-10	Altered group
COX6B1	19q13.12	11.86	11.31	0.85	0.58	0.56	2.56e-11	1.23e-09	Altered group
GAPDH	12p13.31	16	15.43	0.84	0.78	0.56	6.8e-11	2.74e-09	Altered group
DNTTIP1	20q13.12	10.44	9.88	1.03	0.9	0.56	6.54e-08	9.02e-07	Altered group
DPM3	1q22	9.1	8.53	1.1	0.96	0.56	3.13e-07	3.473e-06	Altered group
PBK	8p21.1	7.42	6.86	1.28	1.6	0.56	6.057e-05	0.0003268	Altered group
SRXN1	20p13	10.99	10.43	1.49	1.38	0.56	0.000152	0.0007247	Altered group
SLC2A1	1p34.2	11.62	11.06	1.52	1.44	0.56	0.0002066	0.0009438	Altered group
PTGES	9q34.11	9.59	9.03	1.59	1.46	0.56	0.0003767	0.001584	Altered group
FAM83A-AS1	8q24.13	4.53	3.97	1.81	1.76	0.56	0.001948	0.006559	Altered group
PKIB	6q22.31	7.63	7.07	1.88	1.6	0.56	0.002292	0.007547	Altered group
CCL11	17q12	4.97	4.41	1.87	1.82	0.56	0.002579	0.008345	Altered group
MMP11	22q11.23	10.56	10	1.83	2.07	0.56	0.003472	0.0108	Altered group
PLPP4	10q26.12	4.53	3.97	2.15	2.14	0.56	0.009453	0.0252	Altered group
FOXQ1	6p25.3	8.51	7.95	2.06	2.53	0.56	0.0114	0.0293	Altered group
BARX2	11q24.3	6.89	6.34	2.22	2.21	0.56	0.0127	0.0322	Altered group
EIF5AL1	10q22.3	10.89	10.34	0.61	0.53	0.55	2.1e-17	2.13e-14	Altered group
PSMB3	17q12	11.65	11.1	0.67	0.57	0.55	2.23e-15	6.33e-13	Altered group
AGTRAP	1p36.22	10.53	9.98	0.7	0.64	0.55	3.3e-14	4.99e-12	Altered group
MTFP1	22q12.2	9.09	8.54	0.71	0.68	0.55	2.08e-13	2.29e-11	Altered group
TRAPPC5	19p13.2	9.26	8.71	0.75	0.71	0.55	1.47e-12	1.18e-10	Altered group
RPL36	19p13.3	12.96	12.41	0.79	0.72	0.55	1.06e-11	5.74e-10	Altered group
LAMTOR4	7q22.1	10.45	9.9	0.88	0.63	0.55	2.16e-10	7.18e-09	Altered group
PPP1R35	7q22.1	8.66	8.11	0.87	0.76	0.55	4.45e-10	1.32e-08	Altered group
TXN	9q31.3	12.06	11.5	0.97	0.81	0.55	1.12e-08	2e-07	Altered group
NUDT8	11q13.2	7.59	7.04	0.98	0.93	0.55	4e-08	5.98e-07	Altered group
S100A10	1q21.3	13.43	12.89	1	0.99	0.55	9.83e-08	1.291e-06	Altered group
LGALS1	22q13.1	12.23	11.68	1.06	1.08	0.55	5.32e-07	5.444e-06	Altered group
RIN1	11q13.2	7.8	7.25	1.08	1.19	0.55	1.098e-06	1.031e-05	Altered group
MTFR2	6q23.3	6.27	5.72	1.06	1.3	0.55	1.663e-06	1.474e-05	Altered group
TRIM16	17p12	9.96	9.41	1.2	1.1	0.55	5.346e-06	4.056e-05	Altered group
SMIM1	1p36.32	5.88	5.33	1.37	1.25	0.55	5.675e-05	0.0003095	Altered group
TPX2	20q11.21	10.05	9.5	1.31	1.47	0.55	6.255e-05	0.0003362	Altered group
CBR1	21q22.12	11.45	10.91	1.64	1.31	0.55	0.0005713	0.002269	Altered group
RHBDL1	16p13.3	6.41	5.86	1.76	1.58	0.55	0.001506	0.005266	Altered group
CXCL8	4q13.3	9.53	8.98	1.69	1.81	0.55	0.001622	0.005605	Altered group
TMEM82	1p36.21	2.11	1.57	1.91	1.69	0.55	0.00335	0.0105	Altered group
RHOV	15q15.1	8.42	7.87	1.96	1.93	0.55	0.004997	0.0147	Altered group
FST	5q11.2	5.36	4.81	2.2	2.01	0.55	0.0111	0.0288	Altered group
L1CAM	Xq28	4.7	4.15	2.31	1.96	0.55	0.0135	0.0338	Altered group
LGALS7	19q13.2	2.96	2.41	2.28	2.09	0.55	0.014	0.0351	Altered group
SBSN	19q13.12	2.67	2.12	2.42	2.18	0.55	0.0205	0.0483	Altered group
TIMM10	11q12.1	9.13	8.6	0.65	0.55	0.54	1.67e-15	5.26e-13	Altered group
RBX1	22q13.2	10.39	9.86	0.68	0.54	0.54	1.67e-14	2.83e-12	Altered group
MYL6	12q13.2	14.21	13.67	0.71	0.5	0.54	3.8e-14	5.55e-12	Altered group
UQCC2	6p21.31	10.75	10.21	0.72	0.65	0.54	3.51e-13	3.63e-11	Altered group
S100A11	1q21.3	13.79	13.25	0.72	0.67	0.54	5.7e-13	5.41e-11	Altered group
NME2	17q21.33	13.23	12.69	0.74	0.62	0.54	1.11e-12	9.45e-11	Altered group
SNRPD2	19q13.32	11.58	11.05	0.76	0.56	0.54	1.68e-12	1.3e-10	Altered group
SERF2	15q15.3	13.45	12.91	0.79	0.56	0.54	5.01e-12	3.16e-10	Altered group
CHCHD2	7p11.2	12.52	11.98	0.81	0.66	0.54	3.33e-11	1.52e-09	Altered group
ANXA2	15q22.2	14.31	13.76	0.78	0.83	0.54	5.41e-11	2.28e-09	Altered group
TSTA3	8q24.3	11.36	10.82	0.79	0.78	0.54	5.6e-11	2.34e-09	Altered group
RPS19	19q13.2	14.12	13.58	0.86	0.7	0.54	3.45e-10	1.06e-08	Altered group
TIMM8B	11q23.1	9.42	8.87	0.89	0.64	0.54	5.02e-10	1.45e-08	Altered group
SLC50A1	1q22	11.32	10.78	0.85	0.79	0.54	6.81e-10	1.91e-08	Altered group
ECE2	3q27.1	8.23	7.69	0.89	0.89	0.54	3.98e-09	8.42e-08	Altered group
TLCD1	17q11.2	9	8.46	0.91	0.89	0.54	9.5e-09	1.75e-07	Altered group
CDC25C	5q31.2	6.29	5.75	1.22	1.49	0.54	4.467e-05	0.0002529	Altered group
FNDC4	2p23.3	7.76	7.22	1.39	1.51	0.54	0.000162	0.0007661	Altered group
FNDC11	20q13.33	3.45	2.9	1.5	1.45	0.54	0.0003258	0.001398	Altered group
GSTO2	10q25.1	7.3	6.76	1.54	1.78	0.54	0.0007997	0.003052	Altered group
RFLNA	12q24.31	6.11	5.57	1.78	1.97	0.54	0.003577	0.011	Altered group
NETO1	18q22.3	3.29	2.74	2	2.11	0.54	0.007879	0.0215	Altered group
SPOCK1	5q31.2	7.12	6.58	2.08	2.21	0.54	0.0112	0.0289	Altered group
APCDD1L	20q13.32	4.17	3.63	2.19	2.09	0.54	0.0133	0.0335	Altered group
S100A9	1q21.3	11.39	10.86	2.25	2.08	0.54	0.0155	0.0381	Altered group
ZNRD2	11q13.1	8.94	8.42	0.52	0.6	0.53	3.95e-19	8e-16	Altered group
RRP7A	22q13.2	10.07	9.54	0.63	0.6	0.53	1.87e-15	5.49e-13	Altered group
FAU	11q13.1	13.05	12.52	0.7	0.55	0.53	9.86e-14	1.2e-11	Altered group
AP1S1	7q22.1	10.51	9.98	0.72	0.57	0.53	5.77e-13	5.45e-11	Altered group
SH3BGRL3	1p36.11	12.5	11.97	0.73	0.63	0.53	1.21e-12	1.01e-10	Altered group
NDUFA11	19p13.3	10.83	10.3	0.73	0.64	0.53	1.52e-12	1.21e-10	Altered group
EXOSC5	19q13.2	8.99	8.46	0.73	0.68	0.53	2.73e-12	1.92e-10	Altered group
NDUFA13	19p13.11	11.53	11	0.76	0.61	0.53	3.74e-12	2.48e-10	Altered group
LSM2	6p21.33	9.87	9.34	0.76	0.57	0.53	3.78e-12	2.49e-10	Altered group
MRPL13	8q24.12	9.82	9.29	0.76	0.65	0.53	7.94e-12	4.6e-10	Altered group
NDUFB9	8q24.13	11.71	11.18	0.75	0.72	0.53	9.77e-12	5.38e-10	Altered group
ATP5ME	4p16.3	10.55	10.02	0.8	0.57	0.53	1.99e-11	9.9e-10	Altered group
MRPL14	6p21.1	10.85	10.32	0.79	0.65	0.53	3.5e-11	1.59e-09	Altered group
GPX1	3p21.31	12.71	12.18	0.81	0.7	0.53	8.38e-11	3.27e-09	Altered group
MRPL41	9q34.3	9.44	8.92	0.85	0.7	0.53	7.92e-10	2.19e-08	Altered group
GSTO1	10q25.1	10.93	10.4	0.89	0.62	0.53	8.33e-10	2.28e-08	Altered group
RPS10	6p21.31	12.93	12.39	0.88	0.69	0.53	9.88e-10	2.62e-08	Altered group
TALDO1	11p15.5	12.54	12.01	0.89	0.75	0.53	2.83e-09	6.28e-08	Altered group
H2AFJ	12p12.3	9.98	9.45	0.88	0.84	0.53	5e-09	1.01e-07	Altered group
CAVIN3	11p15.4	8.47	7.94	1.07	1.08	0.53	1.352e-06	1.232e-05	Altered group
CDK1	10q21.2	9.45	8.92	1.12	1.27	0.53	9.467e-06	6.642e-05	Altered group
POLE2	14q21.3	6.42	5.89	1.2	1.34	0.53	2.706e-05	0.0001652	Altered group
CTHRC1	8q22.3	10.38	9.85	1.21	1.55	0.53	5.818e-05	0.0003165	Altered group
PLEKHN1	1p36.33	7.05	6.53	1.3	1.35	0.53	7.809e-05	0.0004073	Altered group
CKB	14q32.33	10.91	10.38	1.43	1.45	0.53	0.00029	0.001266	Altered group
PPM1N	19q13.32	4.69	4.16	1.59	1.44	0.53	0.0008223	0.003124	Altered group
SYNGR3	16p13.3	5.94	5.41	1.6	1.53	0.53	0.0009773	0.003615	Altered group
ATP8B3	19p13.3	5.98	5.45	1.7	1.57	0.53	0.001773	0.006053	Altered group
CTSV	9q22.33	6.76	6.22	1.66	1.9	0.53	0.002151	0.007132	Altered group
LYPD1	2q21.2	7.59	7.06	1.81	1.76	0.53	0.003636	0.0112	Altered group
HOXA11	7p15.2	2.06	1.53	2.33	1.94	0.53	0.0176	0.0424	Altered group
SERPINB2	18q21.33-q22.1	2.66	2.13	2.35	1.89	0.53	0.0186	0.0446	Altered group
BANF1	11q13.1	11.58	11.05	0.53	0.49	0.52	8.16e-20	2.35e-16	Altered group
CLIC1	6p21.33	13.42	12.91	0.6	0.45	0.52	6.67e-17	4.97e-14	Altered group
COMMD5	8q24.3	9.71	9.2	0.61	0.6	0.52	1.45e-15	4.64e-13	Altered group
C19ORF53	19p13.13	10.81	10.28	0.64	0.52	0.52	1.7e-15	5.27e-13	Altered group
ELOC	8q21.11	10.1	9.58	0.63	0.67	0.52	1.8e-14	3.02e-12	Altered group
NDUFS8	11q13.2	10.86	10.33	0.66	0.6	0.52	2.95e-14	4.63e-12	Altered group
MICOS13	19p13.3	9.75	9.24	0.66	0.61	0.52	6.27e-14	8.2e-12	Altered group
PFDN6	6p21.32	9.66	9.14	0.69	0.56	0.52	1.66e-13	1.88e-11	Altered group
CHCHD5	2q14.1	8.75	8.23	0.71	0.61	0.52	7e-13	6.34e-11	Altered group
MAD2L2	1p36.22	9.45	8.93	0.7	0.71	0.52	2.59e-12	1.85e-10	Altered group
MRPL52	14q11.2	9.72	9.2	0.75	0.62	0.52	6.77e-12	4.03e-10	Altered group
CPNE1	20q11.22	11.51	10.99	0.74	0.76	0.52	3.03e-11	1.42e-09	Altered group
MRPS28	8q21.13	8.73	8.21	0.88	0.71	0.52	3.45e-09	7.46e-08	Altered group
UQCRQ	5q31.1	11.09	10.56	0.93	0.61	0.52	5.78e-09	1.15e-07	Altered group
TMEM160	19q13.32	6.62	6.1	0.89	0.87	0.52	1.15e-08	2.05e-07	Altered group
RPS16	19q13.2	14.22	13.7	0.92	0.7	0.52	1.21e-08	2.13e-07	Altered group
OCIAD2	4p11	11.32	10.8	0.94	0.83	0.52	5e-08	7.22e-07	Altered group
HSPB1	7q11.23	13.38	12.86	0.93	0.94	0.52	5.58e-08	7.89e-07	Altered group
MTLN	2q13	8.37	7.86	0.96	0.84	0.52	7.08e-08	9.64e-07	Altered group
GCAT	22q13.1	8.35	7.82	0.94	0.97	0.52	7.54e-08	1.02e-06	Altered group
MCRIP2	16p13.3	9.27	8.75	0.96	0.9	0.52	1.16e-07	1.48e-06	Altered group
RAD51	15q15.1	7.12	6.6	1.03	1.17	0.52	1.848e-06	1.608e-05	Altered group
ADAP1	7p22.3	9.31	8.79	1.09	1	0.52	2.321e-06	1.973e-05	Altered group
HIST2H2AC	1q21.2	3.41	2.89	1.15	1.07	0.52	6.973e-06	5.091e-05	Altered group
CCNB2	15q22.2	8.6	8.08	1.05	1.33	0.52	7.805e-06	5.633e-05	Altered group
EPS8L1	19q13.42	9.53	9.01	1.19	1.32	0.52	3.303e-05	0.0001952	Altered group
KIF2C	1p34.1	8.75	8.23	1.24	1.45	0.52	8.18e-05	0.0004238	Altered group
UCK2	1q24.1	8.23	7.71	1.32	1.33	0.52	0.0001028	0.0005148	Altered group
OASL	12q24.31	7.97	7.45	1.42	1.38	0.52	0.0003034	0.001316	Altered group
TMEM158	3p21.31	6.12	5.6	1.4	1.52	0.52	0.0003656	0.001544	Altered group
A1BG	19q13.43	6.96	6.44	1.51	1.34	0.52	0.0004828	0.001962	Altered group
PFN2	3q25.1	10.82	10.3	1.5	1.42	0.52	0.0005457	0.002178	Altered group
SUGCT	7p14.1	5.53	5.02	1.46	1.56	0.52	0.0005594	0.002225	Altered group
RPL39L	3q27.3	8.08	7.56	1.6	1.34	0.52	0.0008801	0.003301	Altered group
CAPS	19p13.3	9.57	9.05	1.49	1.8	0.52	0.001093	0.003987	Altered group
CARD14	17q25.3	6.98	6.47	1.82	1.75	0.52	0.004498	0.0134	Altered group
HES2	1p36.31	5.78	5.26	1.86	1.65	0.52	0.004558	0.0135	Altered group
MT1M	16q13	5.32	4.8	1.98	1.7	0.52	0.006893	0.0192	Altered group
HIST3H2A	1q42.13	5.06	4.54	1.99	2.04	0.52	0.009897	0.0262	Altered group
KHDC1L	6q13	1.95	1.43	2.32	1.95	0.52	0.0206	0.0484	Altered group
GSS	20q11.22	10.57	10.06	0.42	0.46	0.51	9.27e-26	9.33e-22	Altered group
DYNLRB1	20q11.22	11.37	10.86	0.47	0.38	0.51	2.95e-23	1.48e-19	Altered group
POLR2F	22q13.1	9.74	9.22	0.58	0.6	0.51	3.34e-16	1.62e-13	Altered group
MRPL27	17q21.33	9.98	9.47	0.62	0.47	0.51	1.01e-15	3.57e-13	Altered group
C16ORF91	16p13.3	8.26	7.75	0.63	0.58	0.51	1.25e-14	2.22e-12	Altered group
RPP21	6p22.1	8.85	8.34	0.69	0.59	0.51	5.42e-13	5.22e-11	Altered group
GPX4	19p13.3	12.2	11.7	0.68	0.64	0.51	1.2e-12	1.01e-10	Altered group
C19ORF24	19p13.3	9.6	9.09	0.68	0.66	0.51	1.23e-12	1.03e-10	Altered group
MRPL55	1q42.13	9.65	9.14	0.72	0.63	0.51	4.86e-12	3.09e-10	Altered group
MRPS15	1p34.3	10.66	10.15	0.77	0.58	0.51	2.61e-11	1.25e-09	Altered group
BOLA3	2p13.1	8.47	7.96	0.77	0.61	0.51	4.79e-11	2.07e-09	Altered group
METTL1	12q14.1	9.19	8.68	0.78	0.67	0.51	8.71e-11	3.37e-09	Altered group
PPIAL4C	1q21.2	5.64	5.13	0.76	0.74	0.51	9.29e-11	3.57e-09	Altered group
RPL27A	11p15.4	13.98	13.47	0.82	0.61	0.51	3.02e-10	9.54e-09	Altered group
RPS7	2p25.3	12.91	12.41	0.94	0.66	0.51	2.08e-08	3.45e-07	Altered group
DUSP23	1q23.2	10.23	9.72	1.04	0.89	0.51	8.28e-07	8.011e-06	Altered group
SLC16A3	17q25.3	12.01	11.5	1.01	1.08	0.51	1.181e-06	1.092e-05	Altered group
HIST1H2BK	6p22.1	10.75	10.24	1.14	1.03	0.51	6.918e-06	5.062e-05	Altered group
SECTM1	17q25.3	9.64	9.13	1.27	1.15	0.51	5.428e-05	0.0002987	Altered group
PLK1	16p12.2	8.98	8.47	1.22	1.28	0.51	5.644e-05	0.0003084	Altered group
TRIP13	5p15.33	8.65	8.14	1.3	1.41	0.51	0.0001335	0.0006476	Altered group
HIST1H1C	6p22.2	9.85	9.34	1.42	1.28	0.51	0.0002697	0.001189	Altered group
CNFN	19q13.2	5.48	4.98	1.52	1.4	0.51	0.0007856	0.003003	Altered group
PTK6	20q13.33	8.92	8.41	1.5	1.52	0.51	0.0008126	0.003092	Altered group
SLC22A18AS	11p15.4	6.1	5.59	1.58	1.59	0.51	0.001397	0.004926	Altered group
NPBWR1	8q11.23	1.47	0.95	1.7	1.27	0.51	0.001459	0.005116	Altered group
PSORS1C1	6p21.33	4.13	3.62	1.61	1.58	0.51	0.001663	0.005732	Altered group
TSPAN1	1p34.1	10.72	10.21	1.85	2.04	0.51	0.007214	0.02	Altered group
MANCR	10p15.1	2.02	1.51	1.97	1.57	0.51	0.007513	0.0207	Altered group
FLNC	7q32.1	8.27	7.76	2.04	1.79	0.51	0.00972	0.0258	Altered group
TMEM171	5q13.2	4.28	3.77	2	1.88	0.51	0.0103	0.027	Altered group
IBSP	4q22.1	3.79	3.28	2.02	2.4	0.51	0.017	0.0411	Altered group
SLC52A2	8q24.3	11.12	10.62	0.59	0.74	0.5	3.92e-14	5.64e-12	Altered group
MRPS24	7p13	10.65	10.14	0.67	0.58	0.5	2.87e-13	3.04e-11	Altered group
UBL5	19p13.2	11.15	10.65	0.72	0.51	0.5	2.67e-12	1.9e-10	Altered group
RPA3	7p21.3	8.96	8.46	0.76	0.65	0.5	6.2e-11	2.54e-09	Altered group
RNASEH2A	19p13.13	9.02	8.52	0.72	0.78	0.5	6.46e-11	2.63e-09	Altered group
RPL38	17q25.1	12.79	12.3	0.76	0.61	0.5	8.94e-11	3.45e-09	Altered group
SNX8	7p22.3	9.36	8.86	0.75	0.76	0.5	1.6e-10	5.57e-09	Altered group
RPL28	19q13.42	13.91	13.41	0.77	0.71	0.5	3.05e-10	9.63e-09	Altered group
SMIM29	6p21.31	8.99	8.49	0.77	0.73	0.5	3.06e-10	9.63e-09	Altered group
COX5B	2q11.2	11.02	10.53	0.83	0.61	0.5	9.77e-10	2.6e-08	Altered group
MRPL54	19p13.3	9.28	8.77	0.85	0.63	0.5	1.5e-09	3.68e-08	Altered group
PLP2	Xp11.23	11.63	11.13	0.75	0.92	0.5	1.69e-09	4.07e-08	Altered group
SLC25A10	17q25.3	9.99	9.49	0.86	0.84	0.5	1.05e-08	1.9e-07	Altered group
FBXO6	1p36.22	9.31	8.81	0.91	0.73	0.5	3.16e-08	4.88e-07	Altered group
NME1-NME2	17q21.33	6.88	6.38	0.96	1.07	0.5	7.15e-07	7.044e-06	Altered group
RPL39	Xq24	9.66	9.16	1.06	0.86	0.5	1.583e-06	1.413e-05	Altered group
PROCR	20q11.22	8.89	8.4	1.11	0.95	0.5	6.196e-06	4.618e-05	Altered group
TMEM191A	22q11.21	5.09	4.58	1.17	1.03	0.5	1.549e-05	0.0001015	Altered group
BAG2	6p12.1	8.49	7.99	1.19	1.14	0.5	3.158e-05	0.0001883	Altered group
CEP55	10q23.33	8.77	8.27	1.15	1.36	0.5	4.571e-05	0.0002581	Altered group
CLCF1	11q13.2	8.57	8.06	1.28	1.13	0.5	6.868e-05	0.0003638	Altered group
HIST1H4J	6p22.1	4.76	4.26	1.3	1.08	0.5	8.2e-05	0.0004244	Altered group
PSMB9	6p21.32	10.18	9.68	1.36	1.08	0.5	0.0001226	0.0005999	Altered group
MDK	11p11.2	12.66	12.17	1.35	1.24	0.5	0.0002152	0.0009766	Altered group
HJURP	2q37.1	8.17	7.67	1.3	1.48	0.5	0.0002608	0.001155	Altered group
LHX5	12q24.13	1.27	0.77	1.47	1.27	0.5	0.0005603	0.002229	Altered group
PDZD7	10q24.31	4.05	3.55	1.48	1.37	0.5	0.0006935	0.002691	Altered group
SCT	11p15.5	2.61	2.11	1.49	1.4	0.5	0.0006942	0.002693	Altered group
HIST1H3H	6p22.1	4.02	3.52	1.65	1.38	0.5	0.001783	0.006083	Altered group
GPR1	2q33.3	3.53	3.04	1.76	1.6	0.5	0.004207	0.0126	Altered group
PSG3	19q13.2	1.02	0.52	1.96	1.44	0.5	0.006567	0.0185	Altered group
GPR35	2q37.3	6.91	6.41	1.97	1.79	0.5	0.009674	0.0257	Altered group
CDIPTOSP	16p11.2	2.27	1.77	2.06	1.7	0.5	0.0114	0.0294	Altered group
VSTM2L	20q11.23	9.97	9.47	1.97	2.15	0.5	0.0143	0.0355	Altered group
NOSIP	19q13.33	9.78	9.29	0.61	0.59	0.49	4.98e-14	6.85e-12	Altered group
SAC3D1	11q13.1	8.05	7.56	0.63	0.69	0.49	8.24e-13	7.34e-11	Altered group
PCYT2	17q25.3	9.72	9.23	0.67	0.64	0.49	2.57e-12	1.84e-10	Altered group
TEN1	17q25.1	8.83	8.35	0.68	0.59	0.49	3.15e-12	2.15e-10	Altered group
RPLP2	11p15.5	13.72	13.23	0.7	0.62	0.49	1e-11	5.48e-10	Altered group
PDCD5	19q13.11	9.99	9.5	0.71	0.59	0.49	1.37e-11	7.19e-10	Altered group
TIMM50	19q13.2	10.23	9.74	0.73	0.56	0.49	1.98e-11	9.85e-10	Altered group
ECI1	16p13.3	10.02	9.54	0.75	0.63	0.49	1.33e-10	4.77e-09	Altered group
BLOC1S1	12q13.2	10.4	9.91	0.78	0.53	0.49	1.48e-10	5.19e-09	Altered group
PDCD2L	19q13.11	8.01	7.51	0.79	0.67	0.49	4.59e-10	1.35e-08	Altered group
ATP5MC1	17q21.32	10.05	9.56	0.8	0.63	0.49	8.84e-10	2.39e-08	Altered group
LYPLA1	8q11.23	11.26	10.77	0.91	0.74	0.49	5.84e-08	8.21e-07	Altered group
MFSD3	8q24.3	8.49	8.01	0.95	0.99	0.49	8.47e-07	8.178e-06	Altered group
EFNA3	1q21.3	7.53	7.05	1.01	1.08	0.49	3.622e-06	2.887e-05	Altered group
PRR34-AS1	22q13.31	6.29	5.8	1.07	0.99	0.49	5.118e-06	3.904e-05	Altered group
TM4SF1	3q25.1	12.98	12.49	1.08	1.18	0.49	1.381e-05	9.176e-05	Altered group
TMIE	3p21.31	3.91	3.42	1.24	1.18	0.49	7.072e-05	0.0003728	Altered group
GCSH	16q23.2	4.05	3.56	1.28	1.27	0.49	0.0001738	0.0008132	Altered group
CAV2	7q31.2	10.7	10.21	1.3	1.23	0.49	0.000183	0.0008497	Altered group
NNMT	11q23.2	11.65	11.16	1.27	1.33	0.49	0.0002004	0.0009191	Altered group
TMEM52	1p36.33	5.54	5.04	1.3	1.36	0.49	0.0002265	0.001022	Altered group
TSPAN10	17q25.3	5.12	4.63	1.28	1.39	0.49	0.0002304	0.001037	Altered group
PPP1R3G	6p25.1	5.15	4.66	1.33	1.35	0.49	0.00028	0.001228	Altered group
DLGAP5	14q22.3	8.16	7.67	1.29	1.51	0.49	0.0003213	0.001382	Altered group
ANXA3	4q21.21	9.99	9.5	1.38	1.32	0.49	0.0003516	0.001493	Altered group
LY6H	8q24.3	3.76	3.27	1.42	1.55	0.49	0.0009316	0.003468	Altered group
STEAP1B	7p15.3	5.3	4.81	1.47	1.49	0.49	0.001014	0.003733	Altered group
BCL2L10	15q21.2	2.48	1.99	1.63	1.55	0.49	0.002754	0.008823	Altered group
LHX1	17q12	1.23	0.74	1.99	1.45	0.49	0.00845	0.0229	Altered group
TNFRSF6B	20q13.33	7.2	6.71	1.96	1.55	0.49	0.008467	0.0229	Altered group
ALG1L	3q21.2	6.85	6.36	1.86	1.98	0.49	0.0106	0.0277	Altered group
MT1G	16q13	5.8	5.31	1.93	1.8	0.49	0.0109	0.0283	Altered group
PPP4C	16p11.2	11.42	10.95	0.55	0.48	0.48	1.63e-16	9.39e-14	Altered group
PPIA	7p13	12.62	12.14	0.56	0.52	0.48	8.43e-16	3.26e-13	Altered group
MRPS34	16p13.3	10.61	10.14	0.57	0.51	0.48	2.22e-15	6.33e-13	Altered group
ZNRD1	6p22.1	9.05	8.57	0.62	0.49	0.48	1.66e-14	2.83e-12	Altered group
GIPC1	19p13.12	11.57	11.09	0.57	0.64	0.48	2.16e-14	3.51e-12	Altered group
ATP5F1E	20q13.32	12.42	11.94	0.61	0.55	0.48	3.25e-14	4.99e-12	Altered group
PFDN2	1q23.3	10.4	9.93	0.6	0.63	0.48	9.97e-14	1.21e-11	Altered group
DRAP1	11q13.1	10.65	10.16	0.62	0.6	0.48	1.12e-13	1.35e-11	Altered group
SLIRP	14q24.3	9.23	8.75	0.62	0.57	0.48	1.77e-13	1.98e-11	Altered group
SHARPIN	8q24.3	10.83	10.36	0.6	0.67	0.48	1.97e-13	2.18e-11	Altered group
ETFB	19q13.41	10.58	10.1	0.61	0.71	0.48	4.89e-13	4.85e-11	Altered group
POLD4	11q13.2	10.98	10.5	0.65	0.61	0.48	1.15e-12	9.77e-11	Altered group
HMBS	11q23.3	9.48	9	0.66	0.64	0.48	2.26e-12	1.67e-10	Altered group
NOP10	15q14	10.5	10.02	0.69	0.52	0.48	3.31e-12	2.22e-10	Altered group
BCL7C	16p11.2	9.9	9.42	0.66	0.67	0.48	4.23e-12	2.73e-10	Altered group
SELENOH	11q12.1	10.49	10.02	0.7	0.51	0.48	5.42e-12	3.36e-10	Altered group
GTF3A	13q12.2	11.26	10.78	0.68	0.6	0.48	9.98e-12	5.48e-10	Altered group
HSPE1	2q33.1	11.25	10.77	0.68	0.64	0.48	1.36e-11	7.15e-10	Altered group
APRT	16q24.3	11.26	10.78	0.71	0.65	0.48	4.39e-11	1.94e-09	Altered group
SNRPB	20p13	12.02	11.54	0.75	0.65	0.48	1.52e-10	5.31e-09	Altered group
COX4I1	16q24.1	12.52	12.04	0.76	0.53	0.48	1.67e-10	5.78e-09	Altered group
MZT2B	2q21.1	10.67	10.19	0.73	0.71	0.48	2.3e-10	7.58e-09	Altered group
COPS9	2q37.3	9.55	9.07	0.78	0.54	0.48	3.6e-10	1.1e-08	Altered group
MRPL36	5p15.33	8.89	8.4	0.76	0.7	0.48	4.47e-10	1.33e-08	Altered group
C7ORF50	7p22.3	10.81	10.33	0.75	0.73	0.48	6.07e-10	1.73e-08	Altered group
TMEM147	19q13.12	10.96	10.48	0.79	0.54	0.48	6.4e-10	1.81e-08	Altered group
COX6A1	12q24.31|12q24.2	11.57	11.08	0.8	0.61	0.48	8.27e-10	2.27e-08	Altered group
METTL26	16p13.3	9.95	9.47	0.78	0.68	0.48	8.49e-10	2.32e-08	Altered group
IFITM3	11p15.5	13.56	13.07	0.77	0.78	0.48	1.96e-09	4.6e-08	Altered group
PYCR1	17q25.3	11.71	11.22	0.77	1.02	0.48	2.2e-08	3.61e-07	Altered group
LACTB2	8q13.3	9.61	9.13	0.85	0.8	0.48	2.81e-08	4.42e-07	Altered group
PSMB10	16q22.1	10.64	10.16	0.88	0.82	0.48	6.84e-08	9.35e-07	Altered group
CCDC85B	11q13.1	8.35	7.86	0.94	0.93	0.48	5.59e-07	5.68e-06	Altered group
TEDC2	16p13.3	7	6.52	0.93	1.17	0.48	2.881e-06	2.378e-05	Altered group
CCNB1	5q13.2	9.72	9.23	1.09	1.17	0.48	2.025e-05	0.0001282	Altered group
CDT1	16q24.3	8.37	7.89	1.18	1.21	0.48	7.939e-05	0.0004134	Altered group
S100A3	1q21.3	4.72	4.24	1.22	1.27	0.48	0.0001147	0.0005661	Altered group
NEK2	1q32.3	8.17	7.69	1.21	1.46	0.48	0.0002099	0.0009557	Altered group
NPAS1	19q13.32	4.07	3.59	1.36	1.3	0.48	0.0004172	0.001734	Altered group
ANLN	7p14.2	9.66	9.17	1.38	1.48	0.48	0.0006968	0.002701	Altered group
PPARG	3p25.2	8.2	7.72	1.52	1.52	0.48	0.001839	0.006244	Altered group
RAMP1	2q37.3	9.19	8.71	1.61	1.5	0.48	0.002789	0.008927	Altered group
CCL8	17q12	6	5.52	1.81	1.71	0.48	0.007383	0.0204	Altered group
SEMA3B	3p21.31	9.04	8.56	1.87	1.67	0.48	0.009458	0.0252	Altered group
CXCL10	4q21.1	8.97	8.48	1.89	1.75	0.48	0.0101	0.0266	Altered group
TEX19	17q25.3	2.02	1.54	1.96	1.62	0.48	0.011	0.0285	Altered group
S100A8	1q21.3	8.27	7.79	2.06	1.91	0.48	0.0177	0.0426	Altered group
SNRPC	6p21.31	10.77	10.3	0.54	0.48	0.47	1.07e-16	7.4e-14	Altered group
NELFE	6p21.33	10.88	10.41	0.55	0.46	0.47	3.44e-16	1.62e-13	Altered group
MRTO4	1p36.13	10.19	9.72	0.57	0.52	0.47	2.64e-15	6.8e-13	Altered group
TRMT112	11q13.1	11.54	11.07	0.6	0.46	0.47	1.33e-14	2.32e-12	Altered group
ORMDL2	12q13.2	10.12	9.64	0.61	0.51	0.47	5.12e-14	6.91e-12	Altered group
GEMIN6	2p22.1	8.05	7.58	0.69	0.58	0.47	2.41e-11	1.17e-09	Altered group
RPL18	19q13.33	13.85	13.37	0.7	0.63	0.47	3.12e-11	1.45e-09	Altered group
NAA20	20p11.23	10.47	10	0.72	0.53	0.47	4.95e-11	2.13e-09	Altered group
AHCY	20q11.22	12.08	11.61	0.71	0.56	0.47	5.05e-11	2.17e-09	Altered group
YDJC	22q11.21	8.99	8.51	0.66	0.76	0.47	5.99e-11	2.46e-09	Altered group
C9ORF16	9q34.11	9.91	9.44	0.69	0.67	0.47	7.05e-11	2.83e-09	Altered group
ATP5MD	10q24.33	9.89	9.42	0.73	0.57	0.47	9.49e-11	3.63e-09	Altered group
MRPS23	17q22	10.39	9.91	0.75	0.58	0.47	2.66e-10	8.6e-09	Altered group
TMEM14B	6p24.2	10.63	10.16	0.75	0.56	0.47	3.89e-10	1.18e-08	Altered group
NDUFA4	7p21.3	11.91	11.45	0.8	0.55	0.47	2.21e-09	5.11e-08	Altered group
VAMP8	2p11.2	12.22	11.75	0.82	0.67	0.47	6.66e-09	1.29e-07	Altered group
RPS29	14q21.3	12.75	12.28	0.9	0.67	0.47	7.91e-08	1.063e-06	Altered group
GNA15	19p13.3	9.47	9	0.86	0.89	0.47	1.05e-07	1.363e-06	Altered group
PSMB8	6p21.32	11.54	11.07	0.94	0.74	0.47	2.8e-07	3.16e-06	Altered group
TMEM99	17q21.2	8.45	7.98	0.92	0.89	0.47	6.38e-07	6.392e-06	Altered group
RAB25	1q22	11.58	11.11	0.87	1.06	0.47	7.13e-07	7.041e-06	Altered group
RPS26	12q13.2	9.42	8.95	1.01	0.92	0.47	3.896e-06	3.076e-05	Altered group
MGMT	10q26.3	8.6	8.13	1.05	0.89	0.47	6.434e-06	4.757e-05	Altered group
TSKU	11q13.5	10.59	10.12	1.08	1.17	0.47	2.778e-05	0.000169	Altered group
ORC6	16q11.2	7.21	6.74	1.08	1.18	0.47	2.89e-05	0.0001744	Altered group
AUNIP	1p36.11	5.72	5.25	1.08	1.29	0.47	5.799e-05	0.0003157	Altered group
RECQL4	8q24.3	8.72	8.24	1.14	1.28	0.47	8.2e-05	0.0004244	Altered group
GINS2	16q24.1	7.85	7.38	1.18	1.2	0.47	9.832e-05	0.0004953	Altered group
ARL4D	17q21.31	7.75	7.28	1.22	1.17	0.47	0.000114	0.0005635	Altered group
RND3	2q23.3	9.42	8.95	1.2	1.21	0.47	0.0001248	0.0006097	Altered group
MT1F	16q13	7.17	6.7	1.23	1.19	0.47	0.000137	0.0006624	Altered group
FBXO32	8q24.13	9.11	8.65	1.24	1.16	0.47	0.0001655	0.0007792	Altered group
DEPDC1B	5q12.1	7.1	6.62	1.33	1.47	0.47	0.0006586	0.002571	Altered group
PF4	4q13.3	1.81	1.34	1.53	1.34	0.47	0.001835	0.006232	Altered group
KLHL35	11q13.4	6.23	5.76	1.57	1.59	0.47	0.002917	0.009268	Altered group
GZMB	14q12	7.38	6.91	1.8	1.58	0.47	0.00717	0.0199	Altered group
KLRC1	12p13.2	3.69	3.22	1.87	1.45	0.47	0.008596	0.0232	Altered group
MMEL1	1p36.32	3.16	2.69	1.88	1.66	0.47	0.009998	0.0264	Altered group
KCNN4	19q13.31	9.68	9.22	1.82	1.81	0.47	0.0107	0.0279	Altered group
CLPSL2	6p21.31	2.16	1.69	1.93	1.66	0.47	0.0117	0.0301	Altered group
SPP1	4q22.1	12.79	12.32	1.95	2.12	0.47	0.0206	0.0485	Altered group
MANBAL	20q11.23	10.44	9.98	0.54	0.43	0.46	3.47e-16	1.62e-13	Altered group
MRPL28	16p13.3	10.33	9.88	0.55	0.5	0.46	2.46e-15	6.55e-13	Altered group
LBHD1	11q12.3	9.89	9.44	0.56	0.51	0.46	8.58e-15	1.76e-12	Altered group
PSMA5	1p13.3	11.17	10.71	0.58	0.51	0.46	1.05e-14	1.95e-12	Altered group
LSM4	19p13.11	10.99	10.53	0.59	0.54	0.46	5.48e-14	7.36e-12	Altered group
YIF1A	11q13.2	10.93	10.47	0.58	0.57	0.46	7.51e-14	9.63e-12	Altered group
MTX1	1q22	10.22	9.76	0.61	0.57	0.46	3.4e-13	3.53e-11	Altered group
SF3B5	6q24.2	10.62	10.17	0.62	0.52	0.46	8.42e-13	7.46e-11	Altered group
MRPL58	17q25.1	9.18	8.72	0.64	0.52	0.46	1.91e-12	1.44e-10	Altered group
COMT	22q11.21	11.51	11.06	0.63	0.66	0.46	8.38e-12	4.85e-10	Altered group
OST4	2p23.3	11.74	11.28	0.68	0.49	0.46	9.17e-12	5.19e-10	Altered group
CIAO2B	16q22.1	10.22	9.77	0.67	0.55	0.46	1.23e-11	6.58e-10	Altered group
ALYREF	17q25.3	10.45	9.99	0.66	0.66	0.46	3.28e-11	1.51e-09	Altered group
TOMM6	6p21.1	11.57	11.11	0.72	0.55	0.46	1.21e-10	4.42e-09	Altered group
UQCR11	19p13.3	10.6	10.14	0.73	0.54	0.46	2.4e-10	7.84e-09	Altered group
GALK1	17q25.1	9.15	8.69	0.69	0.73	0.46	3.72e-10	1.13e-08	Altered group
POLR2I	19q13.12	9.28	8.82	0.77	0.57	0.46	1.23e-09	3.13e-08	Altered group
PRDX5	11q13.1	12.55	12.09	0.76	0.61	0.46	1.95e-09	4.58e-08	Altered group
RBIS	8q21.2	9.53	9.07	0.75	0.71	0.46	3.43e-09	7.43e-08	Altered group
FIS1	7q22.1	10.96	10.5	0.8	0.55	0.46	3.97e-09	8.38e-08	Altered group
RPL13	16q24.3|17p11.2	14.32	13.85	0.78	0.69	0.46	4.14e-09	8.69e-08	Altered group
TMEM54	1p35.1	10.64	10.18	0.75	0.78	0.46	4.25e-09	8.87e-08	Altered group
SERTAD1	19q13.2	9.28	8.83	0.79	0.73	0.46	1.01e-08	1.84e-07	Altered group
RPS17	15q25.2	13.46	13	0.82	0.67	0.46	1.67e-08	2.83e-07	Altered group
RPL31	2q11.2	13.82	13.36	0.85	0.68	0.46	5.38e-08	7.66e-07	Altered group
CDCA4	14q32.33	8.9	8.44	0.81	0.83	0.46	5.66e-08	8e-07	Altered group
KRT10	17q21.2	9.3	8.84	0.88	0.65	0.46	1.03e-07	1.339e-06	Altered group
TEDC1	14q32.33	7.83	7.37	0.82	0.99	0.46	1.92e-07	2.266e-06	Altered group
RPS5	19q13.43	13.72	13.26	0.93	0.69	0.46	3.11e-07	3.458e-06	Altered group
PITX3	10q24.32	0.98	0.51	1.03	0.72	0.46	2.877e-06	2.375e-05	Altered group
UBE2S	19q13.42	8.71	8.24	1.09	1.12	0.46	3.355e-05	0.0001978	Altered group
CHKB-DT	22q13.33	3.56	3.1	1.17	0.95	0.46	5.437e-05	0.0002991	Altered group
CATSPERZ	11q13.1	1.81	1.35	1.2	1.03	0.46	0.0001045	0.000522	Altered group
MAD2L1	4q27	8.45	7.99	1.21	1.2	0.46	0.0001691	0.0007943	Altered group
ZP3	7q11.23	7.57	7.12	1.23	1.13	0.46	0.0001966	0.0009041	Altered group
OPN3	1q43	10.14	9.68	1.25	1.31	0.46	0.0003118	0.001347	Altered group
HIST1H2AC	6p22.2	10.14	9.68	1.3	1.18	0.46	0.0003955	0.001655	Altered group
HIST1H1B	6p22.1	1.59	1.13	1.36	1.05	0.46	0.0004043	0.001688	Altered group
IGFBP3	7p12.3	12.6	12.15	1.46	1.41	0.46	0.001899	0.006421	Altered group
MT1L	16q13	5.44	4.98	1.7	1.56	0.46	0.006556	0.0184	Altered group
CREG2	2q11.2	2.1	1.65	1.71	1.6	0.46	0.007075	0.0197	Altered group
KISS1	1q32.1	3.47	3.01	1.78	1.72	0.46	0.009162	0.0246	Altered group
AP2S1	19q13.32	10.68	10.23	0.54	0.48	0.45	2.43e-15	6.55e-13	Altered group
DGUOK	2p13.1	9.98	9.53	0.55	0.42	0.45	2.67e-15	6.8e-13	Altered group
TAF10	11p15.4	10.22	9.77	0.57	0.46	0.45	8.81e-15	1.77e-12	Altered group
MRPL2	6p21.1	9.42	8.98	0.56	0.5	0.45	2.55e-14	4.07e-12	Altered group
MRPL17	11p15.4	10.44	9.99	0.6	0.47	0.45	1.15e-13	1.37e-11	Altered group
MRGBP	20q13.33	9.2	8.75	0.58	0.58	0.45	2.87e-13	3.04e-11	Altered group
MRPL21	11q13.3	9.41	8.96	0.62	0.58	0.45	2.32e-12	1.7e-10	Altered group
PHF5A	22q13.2	9.28	8.83	0.65	0.51	0.45	4.83e-12	3.08e-10	Altered group
IFT43	14q24.3	8.33	7.88	0.64	0.55	0.45	7.4e-12	4.35e-10	Altered group
VPS28	8q24.3	11.13	10.69	0.63	0.6	0.45	9.69e-12	5.38e-10	Altered group
POLR2J	7q22.1	10.39	9.94	0.66	0.51	0.45	1.17e-11	6.32e-10	Altered group
PGLS	19p13.11	10.17	9.72	0.68	0.63	0.45	7.64e-11	3.03e-09	Altered group
MRPL11	11q13.2	9.95	9.51	0.7	0.54	0.45	1.46e-10	5.13e-09	Altered group
NDUFAF8	17q25.3	8.42	7.98	0.72	0.6	0.45	4.68e-10	1.37e-08	Altered group
OXLD1	17q25.3	9.07	8.62	0.7	0.68	0.45	4.98e-10	1.45e-08	Altered group
NFKBIE	6p21.1	9.41	8.96	0.7	0.68	0.45	5.18e-10	1.5e-08	Altered group
HYPK	15q15.3	9.85	9.4	0.73	0.61	0.45	7.31e-10	2.03e-08	Altered group
LAMTOR5	1p13.3	10.78	10.33	0.75	0.55	0.45	1.48e-09	3.65e-08	Altered group
LSM7	19p13.3	9.32	8.86	0.75	0.7	0.45	2.72e-09	6.11e-08	Altered group
CIB1	15q26.1	11.79	11.34	0.75	0.67	0.45	3.17e-09	6.95e-08	Altered group
H2AFX	11q23.3	10.09	9.63	0.74	0.76	0.45	4.67e-09	9.55e-08	Altered group
ATP5F1D	19p13.3	10	9.55	0.78	0.69	0.45	1.01e-08	1.84e-07	Altered group
PFDN5	12q13.13	12.39	11.94	0.85	0.53	0.45	3.35e-08	5.15e-07	Altered group
NTHL1	16p13.3	9.01	8.56	0.79	0.82	0.45	3.89e-08	5.86e-07	Altered group
RPP40	6p25.1	7.08	6.63	0.82	0.79	0.45	5.45e-08	7.75e-07	Altered group
SH2D3A	19p13.3	9.3	8.85	0.79	0.91	0.45	1.34e-07	1.673e-06	Altered group
PSMA6	14q13.2	11.99	11.54	0.86	0.77	0.45	1.5e-07	1.844e-06	Altered group
DNLZ	9q34.3	7.35	6.9	0.85	0.8	0.45	1.52e-07	1.86e-06	Altered group
PPDPF	20q13.33	12.32	11.87	0.89	0.83	0.45	5.71e-07	5.791e-06	Altered group
IFI35	17q21.31	9.91	9.45	0.91	0.85	0.45	7.87e-07	7.659e-06	Altered group
TP53TG1	7q21.12	8.23	7.77	1	0.82	0.45	3.636e-06	2.895e-05	Altered group
SDSL	12q24.13	8.43	7.98	0.97	0.93	0.45	4.12e-06	3.229e-05	Altered group
CENPU	4q35.1	8.53	8.08	0.92	1.12	0.45	4.994e-06	3.821e-05	Altered group
ASF1B	19p13.12	8.72	8.28	0.94	1.09	0.45	7.707e-06	5.568e-05	Altered group
PHLDA3	1q32.1	10.44	9.99	1.05	1.03	0.45	2.788e-05	0.0001695	Altered group
PLAUR	19q13.31	10.85	10.39	1.04	1.11	0.45	2.851e-05	0.0001726	Altered group
CDCA8	1p34.3	8.64	8.2	1	1.21	0.45	3.188e-05	0.0001897	Altered group
PGD	1p36.22	12.38	11.93	1.14	0.94	0.45	5.252e-05	0.0002903	Altered group
LY6E	8q24.3	13.02	12.57	1.15	1.27	0.45	0.0001447	0.0006943	Altered group
KIFC1	6p21.32	8.91	8.46	1.12	1.27	0.45	0.0001527	0.0007278	Altered group
NME2P1	12q24.23	7.08	6.62	1.19	1.17	0.45	0.0001637	0.0007726	Altered group
CDCA5	11q13.1	8.8	8.35	1.18	1.3	0.45	0.0002179	0.0009871	Altered group
LRFN4	11q13.2	8.6	8.15	1.25	1.19	0.45	0.0003347	0.00143	Altered group
HIST1H2BO	6p22.1	1.89	1.44	1.29	1.11	0.45	0.0003669	0.001548	Altered group
NAPRT	8q24.3	10.32	9.87	1.34	1.05	0.45	0.000449	0.001844	Altered group
AGMAT	1p36.21	5.75	5.3	1.28	1.25	0.45	0.0004525	0.001858	Altered group
TTK	6q14.1	7.39	6.94	1.28	1.58	0.45	0.001013	0.003731	Altered group
BEND6	6p12.1	5.37	4.92	1.43	1.49	0.45	0.00212	0.007043	Altered group
MAST1	19p13.13	4.82	4.37	1.41	1.61	0.45	0.002366	0.007764	Altered group
CCDC169	13q13.3	3.47	3.02	1.58	1.52	0.45	0.004489	0.0134	Altered group
MMP17	12q24.33	6.79	6.34	1.59	1.76	0.45	0.006502	0.0183	Altered group
C6ORF15	6p21.33	1.39	0.94	1.86	1.62	0.45	0.0133	0.0336	Altered group
DUSP5P1	1q42.13	3.14	2.69	1.83	1.76	0.45	0.0143	0.0356	Altered group
DMKN	19q13.12	9.03	8.58	1.9	1.73	0.45	0.0157	0.0384	Altered group
NUTF2	16q22.1	11.11	10.67	0.51	0.49	0.44	5.29e-16	2.31e-13	Altered group
TOMM22	22q13.1	10.68	10.25	0.56	0.52	0.44	5.1e-14	6.91e-12	Altered group
COX8A	11q13.1	11.53	11.09	0.6	0.52	0.44	6.44e-13	5.89e-11	Altered group
PSMB6	17p13.2	11.05	10.61	0.61	0.48	0.44	9.46e-13	8.28e-11	Altered group
SIRT7	17q25.3	9.33	8.89	0.6	0.6	0.44	1.99e-12	1.5e-10	Altered group
BCL2L12	19q13.33	8.67	8.24	0.6	0.67	0.44	1.38e-11	7.19e-10	Altered group
ATP6V1F	7q32.1	11.3	10.87	0.66	0.5	0.44	3.32e-11	1.52e-09	Altered group
FAM207A	21q22.3	7.82	7.37	0.63	0.68	0.44	3.83e-11	1.72e-09	Altered group
NAA10	Xq28	10.29	9.84	0.66	0.56	0.44	4.5e-11	1.98e-09	Altered group
GEMIN7	19q13.32	8.76	8.31	0.69	0.53	0.44	9.88e-11	3.74e-09	Altered group
TMEM14C	6p24.2	11.31	10.87	0.72	0.49	0.44	4.59e-10	1.35e-08	Altered group
SEM1	7q21.3	11.12	10.68	0.69	0.61	0.44	5.4e-10	1.55e-08	Altered group
PSMG4	6p25.2	7.91	7.47	0.74	0.57	0.44	1.37e-09	3.41e-08	Altered group
NOP16	5q35.2	8.27	7.83	0.72	0.63	0.44	1.66e-09	4e-08	Altered group
HEBP2	6q24.1	10.28	9.84	0.73	0.66	0.44	2.08e-09	4.85e-08	Altered group
RPLP0	12q24.23	14.75	14.31	0.75	0.64	0.44	6e-09	1.19e-07	Altered group
LYRM4	6p25.1	8.86	8.42	0.76	0.59	0.44	6.82e-09	1.32e-07	Altered group
RPS11	19q13.33	14.64	14.2	0.78	0.61	0.44	1.15e-08	2.04e-07	Altered group
HCFC1R1	16p13.3	9.96	9.51	0.78	0.68	0.44	1.21e-08	2.13e-07	Altered group
DNPH1	6p21.1	9.46	9.01	0.77	0.72	0.44	1.84e-08	3.08e-07	Altered group
PKP3	11p15.5	10.9	10.46	0.82	0.81	0.44	1.24e-07	1.566e-06	Altered group
POLB	8p11.21	9.13	8.68	0.84	0.74	0.44	1.44e-07	1.775e-06	Altered group
COX7A2	6q14.1	11.01	10.57	0.87	0.63	0.44	2.03e-07	2.383e-06	Altered group
CDC42EP2	11q13.1	8.21	7.77	0.92	0.89	0.44	2.538e-06	2.139e-05	Altered group
MAFG-DT	17q25.3	7.22	6.78	0.93	0.87	0.44	2.748e-06	2.286e-05	Altered group
SERINC2	1p35.2	12.09	11.65	0.94	0.95	0.44	5.843e-06	4.39e-05	Altered group
TST	22q12.3	10.18	9.74	0.99	1.02	0.44	1.224e-05	8.264e-05	Altered group
SELENOM	22q12.2	10.11	9.67	1.05	0.97	0.44	2.517e-05	0.0001554	Altered group
LINC00628	1q32.1	1.56	1.12	1.06	0.93	0.44	3.121e-05	0.0001864	Altered group
TRIB3	20p13	9.64	9.2	1.12	0.96	0.44	6.41e-05	0.0003433	Altered group
VAMP5	2p11.2	9.88	9.44	1.2	1.11	0.44	0.0002343	0.001052	Altered group
PRR7	5q35.3	5.69	5.26	1.14	1.27	0.44	0.0002513	0.001118	Altered group
LAYN	11q23.1	7.39	6.96	1.24	1.06	0.44	0.0003327	0.001423	Altered group
CCNA2	4q27	8.65	8.22	1.22	1.24	0.44	0.0004421	0.00182	Altered group
HMMR	5q34	8.1	7.66	1.21	1.34	0.44	0.0004442	0.001828	Altered group
RRM2	2p25.1	9.97	9.53	1.2	1.37	0.44	0.000558	0.002222	Altered group
C20ORF141	20p13	0.84	0.4	1.39	0.82	0.44	0.000629	0.002468	Altered group
HIST1H1E	6p22.2	2.85	2.42	1.32	1.19	0.44	0.0007578	0.002911	Altered group
PSAT1	9q21.2	8.96	8.52	1.48	1.51	0.44	0.003632	0.0112	Altered group
SRPX2	Xq22.1	8.88	8.44	1.54	1.5	0.44	0.004227	0.0127	Altered group
PPEF1	Xp22.13	3.79	3.35	1.53	1.56	0.44	0.004717	0.014	Altered group
NKX3-2	4p15.33	2.54	2.1	1.55	1.68	0.44	0.006111	0.0174	Altered group
CGB8	19q13.33	0.94	0.51	1.7	1.14	0.44	0.006162	0.0175	Altered group
FRMD5	15q15.3	5.87	5.42	1.69	1.59	0.44	0.008509	0.023	Altered group
HAMP	19q13.12	4.33	3.88	1.68	1.69	0.44	0.008657	0.0234	Altered group
MSX2	5q35.2	5.06	4.62	1.71	1.63	0.44	0.009426	0.0252	Altered group
PLAU	10q22.2	11.39	10.96	1.74	1.6	0.44	0.0108	0.0282	Altered group
AFP	4q13.3	1.05	0.6	1.89	1.19	0.44	0.0115	0.0296	Altered group
CDSN	6p21.33	5.42	4.99	1.88	1.59	0.44	0.0162	0.0396	Altered group
KLRC2	12p13.2	3.37	2.93	1.97	1.63	0.44	0.021	0.0493	Altered group
PSMD13	11p15.5	11.57	11.14	0.47	0.44	0.43	9.58e-18	1.13e-14	Altered group
RUVBL2	19q13.33	10.83	10.39	0.51	0.53	0.43	2.47e-15	6.55e-13	Altered group
POMP	13q12.3	10.93	10.49	0.53	0.5	0.43	9.31e-15	1.85e-12	Altered group
POLR2G	11q12.3	10.19	9.76	0.57	0.44	0.43	1.37e-13	1.59e-11	Altered group
ATP5PD	17q25.1	11.48	11.06	0.6	0.47	0.43	1.41e-12	1.15e-10	Altered group
MRPL38	17q25.1	10.45	10.03	0.59	0.53	0.43	2.28e-12	1.68e-10	Altered group
COA8	14q32.33	9.18	8.75	0.61	0.5	0.43	4.03e-12	2.62e-10	Altered group
NUBP2	16p13.3	10.27	9.84	0.59	0.66	0.43	1.05e-11	5.74e-10	Altered group
SCNM1	1q21.3	9.45	9.02	0.62	0.55	0.43	1.34e-11	7.1e-10	Altered group
OVCA2	17p13.3	9.4	8.97	0.66	0.47	0.43	4.71e-11	2.06e-09	Altered group
ZDHHC12	9q34.11	10.01	9.58	0.63	0.62	0.43	5.44e-11	2.28e-09	Altered group
ATP5MC2	12q13.13	12.43	12	0.66	0.5	0.43	6.77e-11	2.73e-09	Altered group
BZW2	7p21.1	11.19	10.76	0.64	0.63	0.43	1.19e-10	4.35e-09	Altered group
LAMTOR2	1q22	10.33	9.9	0.67	0.55	0.43	1.35e-10	4.83e-09	Altered group
GET4	7p22.3	10.43	10.01	0.64	0.63	0.43	1.48e-10	5.19e-09	Altered group
ATP5MPL	14q32.33	10.16	9.72	0.7	0.55	0.43	3.7e-10	1.13e-08	Altered group
DDX39A	19p13.12	10.24	9.82	0.67	0.66	0.43	9.14e-10	2.47e-08	Altered group
RPS20	8q12.1	14.24	13.81	0.68	0.66	0.43	1.19e-09	3.03e-08	Altered group
TIGD5	8q24.3	7.83	7.4	0.68	0.79	0.43	4.42e-09	9.15e-08	Altered group
TIMM17B	Xp11.23	10.09	9.65	0.72	0.67	0.43	4.45e-09	9.19e-08	Altered group
TRAPPC2L	16q24.3	9.5	9.06	0.76	0.57	0.43	6e-09	1.19e-07	Altered group
POLE4	2p12	9.53	9.1	0.76	0.6	0.43	1.14e-08	2.04e-07	Altered group
RPS9	19q13.42	14.04	13.61	0.77	0.67	0.43	2.18e-08	3.59e-07	Altered group
SCO2	22q13.33	9.62	9.19	0.8	0.65	0.43	3.76e-08	5.68e-07	Altered group
RPS15	19p13.3	12.17	11.73	0.78	0.71	0.43	4.19e-08	6.21e-07	Altered group
CDK4	12q14.1	11.63	11.2	0.8	0.68	0.43	8.2e-08	1.097e-06	Altered group
BID	22q11.21	9.48	9.05	0.81	0.77	0.43	1.35e-07	1.678e-06	Altered group
GALE	1p36.11	10.86	10.43	0.82	0.74	0.43	1.72e-07	2.066e-06	Altered group
RPL29	3p21.2	13.37	12.94	0.85	0.71	0.43	2.56e-07	2.932e-06	Altered group
NME4	16p13.3	11	10.56	0.85	0.74	0.43	2.96e-07	3.308e-06	Altered group
ANXA2P2	9p13.3	12.73	12.3	0.84	0.85	0.43	5.52e-07	5.619e-06	Altered group
COX7B	Xq21.1	10.74	10.31	0.91	0.6	0.43	5.69e-07	5.776e-06	Altered group
RPS15A	16p12.3	13.48	13.04	0.9	0.66	0.43	6.63e-07	6.603e-06	Altered group
ELMO3	16q22.1	9.9	9.47	0.84	1.03	0.43	2.168e-06	1.855e-05	Altered group
SQOR	15q21.1	11.19	10.76	0.91	0.85	0.43	2.501e-06	2.112e-05	Altered group
CCZ1P-OR7E38P	7q21.3	7.22	6.79	0.97	0.91	0.43	8.075e-06	5.786e-05	Altered group
GLI4	8q24.3	7.36	6.92	1	0.97	0.43	1.861e-05	0.0001188	Altered group
IL18	11q23.1	8.75	8.32	1.1	1.23	0.43	0.0001904	0.0008792	Altered group
NANOS3	19p13.12	2.6	2.17	1.16	1.09	0.43	0.0002082	0.0009496	Altered group
TACSTD2	1p32.1	12.79	12.36	1.18	1.24	0.43	0.0004368	0.001801	Altered group
SAPCD2	9q34.3	8.64	8.21	1.19	1.28	0.43	0.0004826	0.001962	Altered group
CDC6	17q21.2	8.64	8.21	1.17	1.37	0.43	0.000484	0.001966	Altered group
LINC00592	12q13.13	1.5	1.08	1.24	1.1	0.43	0.0005131	0.00207	Altered group
PTGR1	9q31.3	9.93	9.5	1.28	1.16	0.43	0.000802	0.003056	Altered group
CD7	17q25.3	7.95	7.52	1.36	1.28	0.43	0.001369	0.004843	Altered group
G6PD	Xq28	11.53	11.1	1.41	1.29	0.43	0.001929	0.006503	Altered group
PMAIP1	18q21.32	8.57	8.14	1.46	1.37	0.43	0.00285	0.009088	Altered group
LYPD5	19q13.31	6.17	5.74	1.52	1.41	0.43	0.004414	0.0132	Altered group
GDPD3	16p11.2	6.52	6.09	1.52	1.54	0.43	0.005139	0.015	Altered group
CLRN3	10q26.2	2.47	2.04	1.72	1.67	0.43	0.0121	0.0309	Altered group
IFI27	14q32.12	11.85	11.42	1.75	1.6	0.43	0.0128	0.0324	Altered group
IFNE	9p21.3	1.74	1.3	1.88	1.51	0.43	0.0158	0.0388	Altered group
PICSAR	21q22.3	1.28	0.86	1.92	1.38	0.43	0.0176	0.0424	Altered group
SHOX2	3q25.32	4.24	3.81	1.8	1.93	0.43	0.0199	0.047	Altered group
PIGU	20q11.22	9.7	9.28	0.49	0.51	0.42	1.78e-15	5.34e-13	Altered group
PYM1	12q13.2	9.6	9.18	0.53	0.43	0.42	9.83e-15	1.92e-12	Altered group
COPE	19p13.11	11.56	11.14	0.57	0.56	0.42	2.84e-12	1.98e-10	Altered group
NDUFB10	16p13.3	10.61	10.19	0.6	0.45	0.42	5.58e-12	3.43e-10	Altered group
LSM5	7p14.3	9.6	9.18	0.59	0.56	0.42	7.03e-12	4.16e-10	Altered group
PDRG1	20q11.21	9.05	8.63	0.6	0.52	0.42	7.4e-12	4.35e-10	Altered group
HSPBP1	19q13.42	9.88	9.45	0.61	0.61	0.42	3.22e-11	1.48e-09	Altered group
UCHL3	13q22.2	8.74	8.32	0.65	0.59	0.42	1.99e-10	6.76e-09	Altered group
STYXL1	7q11.23	9.81	9.38	0.66	0.59	0.42	2.34e-10	7.7e-09	Altered group
MTG1	10q26.3	9.22	8.8	0.65	0.6	0.42	2.78e-10	8.92e-09	Altered group
THAP3	1p36.31	8.44	8.02	0.69	0.56	0.42	1.04e-09	2.72e-08	Altered group
GLRX3	10q26.3	10.39	9.98	0.69	0.55	0.42	1.25e-09	3.17e-08	Altered group
POLR2L	11p15.5	11.02	10.6	0.69	0.62	0.42	1.73e-09	4.16e-08	Altered group
SLC2A4RG	20q13.33	10.71	10.29	0.67	0.72	0.42	2.3e-09	5.29e-08	Altered group
PPIAL4G	1q21.2	4.4	3.97	0.7	0.66	0.42	2.82e-09	6.27e-08	Altered group
MRPS17	7p11.2	8.38	7.96	0.7	0.68	0.42	4.34e-09	9.02e-08	Altered group
CARD19	9q22.31	8.39	7.97	0.69	0.66	0.42	4.6e-09	9.42e-08	Altered group
MRPL57	13q12.11	9.86	9.44	0.74	0.53	0.42	7.12e-09	1.37e-07	Altered group
CCNQ	Xq28	8.94	8.52	0.75	0.59	0.42	8.83e-09	1.65e-07	Altered group
MCRIP1	17q25.3	10.56	10.15	0.7	0.71	0.42	1.22e-08	2.14e-07	Altered group
ARPC1B	7q22.1	12.82	12.41	0.74	0.63	0.42	1.56e-08	2.67e-07	Altered group
CD151	11p15.5	13.08	12.67	0.73	0.68	0.42	1.65e-08	2.82e-07	Altered group
ATP6V0B	1p34.1	11.66	11.24	0.75	0.6	0.42	1.77e-08	2.98e-07	Altered group
KRTCAP2	1q22	11.47	11.06	0.75	0.64	0.42	2.74e-08	4.34e-07	Altered group
CCDC58	3q21.1	7.9	7.47	0.76	0.69	0.42	3.22e-08	4.98e-07	Altered group
CLTB	5q35.2	10.59	10.17	0.75	0.74	0.42	4.33e-08	6.4e-07	Altered group
RPLP1	15q23	14.68	14.27	0.77	0.65	0.42	5.35e-08	7.63e-07	Altered group
FAAP20	1p36.33	9.44	9.01	0.78	0.69	0.42	5.95e-08	8.33e-07	Altered group
DESI1	22q13.2	8.99	8.57	0.79	0.7	0.42	1.49e-07	1.832e-06	Altered group
TEX30	13q33.1	7.31	6.88	0.8	0.74	0.42	2.24e-07	2.598e-06	Altered group
COA3	17q21.2	10.56	10.14	0.83	0.65	0.42	2.71e-07	3.079e-06	Altered group
CKLF	16q21	9.36	8.94	0.82	0.73	0.42	2.94e-07	3.291e-06	Altered group
TRAPPC6A	19q13.32	8.81	8.4	0.8	0.82	0.42	4.13e-07	4.421e-06	Altered group
NDUFA2	5q31.3	10.18	9.76	0.9	0.59	0.42	9.05e-07	8.662e-06	Altered group
RPS14	5q33.1	13.9	13.48	0.92	0.73	0.42	2.925e-06	2.409e-05	Altered group
NME3	16p13.3	9.71	9.29	0.89	0.83	0.42	3.165e-06	2.566e-05	Altered group
CHCHD10	22q11.23	9.2	8.78	0.95	0.76	0.42	4.892e-06	3.753e-05	Altered group
ST20	15q25.1	6.13	5.71	0.9	0.91	0.42	5.586e-06	4.22e-05	Altered group
PACSIN3	11p11.2	9.6	9.17	0.93	0.91	0.42	6.638e-06	4.887e-05	Altered group
STMN1	1p36.11	11.58	11.16	0.96	1.04	0.42	2.566e-05	0.000158	Altered group
LAD1	1q32.1	11.63	11.21	0.97	1.15	0.42	5.807e-05	0.000316	Altered group
GINS1	20p11.21	8.18	7.76	1.07	1.2	0.42	0.0002039	0.0009328	Altered group
NXNL2	9q22.1	1.42	1	1.18	0.96	0.42	0.0002396	0.001072	Altered group
LBX2	2p13.1	4.07	3.64	1.15	1.09	0.42	0.0002418	0.00108	Altered group
AURKA	20q13.2	8.83	8.4	1.17	1.23	0.42	0.0004491	0.001844	Altered group
NCAPG	4p15.31	8.39	7.97	1.18	1.36	0.42	0.0008254	0.003131	Altered group
BOP1	8q24.3	8.41	7.99	1.31	1.19	0.42	0.0011	0.00401	Altered group
SMCO2	12p11.23	1.91	1.49	1.37	1.16	0.42	0.001601	0.00555	Altered group
CCNE1	19q12	7.14	6.72	1.3	1.42	0.42	0.001806	0.006152	Altered group
JMJD1C-AS1	10q21.3	4.72	4.3	1.44	1.36	0.42	0.003418	0.0106	Altered group
ANXA1	9q21.13	12.57	12.15	1.47	1.48	0.42	0.004571	0.0136	Altered group
NPB	17q25.3	2.36	1.94	1.51	1.44	0.42	0.005511	0.016	Altered group
ANXA2P3	10q21.3	3.91	3.5	1.47	1.63	0.42	0.006218	0.0176	Altered group
ALOXE3	17p13.1	2.99	2.57	1.71	1.45	0.42	0.0115	0.0296	Altered group
C1QL1	17q21.31	2.78	2.36	1.68	1.67	0.42	0.0125	0.0318	Altered group
IRX4	5p15.33	1.02	0.6	1.88	1.5	0.42	0.0201	0.0474	Altered group
SNU13	22q13.2	11.44	11.03	0.47	0.41	0.41	1.54e-16	9.09e-14	Altered group
MEA1	6p21.1	10.59	10.18	0.55	0.47	0.41	2.74e-13	2.96e-11	Altered group
MRPS18A	6p21.1	9.93	9.51	0.54	0.53	0.41	3.31e-13	3.47e-11	Altered group
SLC25A39	17q21.31	12.07	11.66	0.53	0.57	0.41	6.01e-13	5.57e-11	Altered group
TBRG4	7p13	10.49	10.08	0.56	0.59	0.41	3.19e-12	2.17e-10	Altered group
PSMD14	2q24.2	10.83	10.42	0.57	0.57	0.41	6.94e-12	4.12e-10	Altered group
PSMB1	6q27	11.6	11.19	0.6	0.48	0.41	9.27e-12	5.23e-10	Altered group
PSMA7	20q13.33	11.95	11.54	0.59	0.54	0.41	1.89e-11	9.46e-10	Altered group
NR2C2AP	19p13.11	8.83	8.42	0.59	0.58	0.41	2.08e-11	1.03e-09	Altered group
RPS19BP1	22q13.1	10.33	9.93	0.59	0.58	0.41	5.23e-11	2.22e-09	Altered group
PRELID1	5q35.3	11.1	10.69	0.63	0.49	0.41	7.18e-11	2.87e-09	Altered group
RANBP1	22q11.21	10.22	9.8	0.62	0.62	0.41	1.27e-10	4.58e-09	Altered group
EMC6	17p13.2	8.63	8.22	0.68	0.55	0.41	2.32e-09	5.34e-08	Altered group
RPL37A	2q35	14.04	13.63	0.7	0.62	0.41	6.55e-09	1.28e-07	Altered group
CYCS	7p15.3	11.67	11.26	0.7	0.66	0.41	8.42e-09	1.58e-07	Altered group
ALDOA	16p11.2	15.03	14.62	0.7	0.67	0.41	8.67e-09	1.62e-07	Altered group
SYNGR2	17q25.3	13.06	12.66	0.68	0.69	0.41	8.9e-09	1.66e-07	Altered group
BRI3	7q21.3	11.32	10.92	0.72	0.6	0.41	1.59e-08	2.71e-07	Altered group
RCC1	1p35.3	10.27	9.86	0.69	0.8	0.41	2.64e-08	4.21e-07	Altered group
MRPL24	1q23.1	10.5	10.09	0.75	0.63	0.41	3.5e-08	5.35e-07	Altered group
MPG	16p13.3	10.33	9.92	0.74	0.71	0.41	3.7e-08	5.6e-07	Altered group
C17ORF58	17q24.2	8.13	7.72	0.75	0.67	0.41	4.83e-08	7e-07	Altered group
NDUFS6	5p15.33	10.47	10.07	0.74	0.69	0.41	5.01e-08	7.22e-07	Altered group
RPL26L1	5q35.1	8.27	7.86	0.77	0.59	0.41	5.82e-08	8.19e-07	Altered group
NTPCR	1q42.2	9.26	8.85	0.83	0.68	0.41	4.12e-07	4.415e-06	Altered group
RPL24	3q12.3	13.3	12.89	0.87	0.65	0.41	1.263e-06	1.157e-05	Altered group
RPSA	3p22.1	12.64	12.23	0.87	0.67	0.41	1.299e-06	1.186e-05	Altered group
GSTZ1	14q24.3	8.64	8.23	0.85	0.84	0.41	2.931e-06	2.411e-05	Altered group
TACC3	4p16.3	10.03	9.62	0.88	0.89	0.41	5.841e-06	4.39e-05	Altered group
SMIM4	3p21.1	7.31	6.9	0.94	0.72	0.41	8.012e-06	5.754e-05	Altered group
STAP2	19p13.3	9.42	9.02	0.92	0.81	0.41	8.094e-06	5.796e-05	Altered group
SERPINB1	6p25.2	11.82	11.41	0.92	0.9	0.41	1.12e-05	7.646e-05	Altered group
LGALS3	14q22.3	12.92	12.51	0.95	0.88	0.41	1.678e-05	0.0001085	Altered group
MACROD1	11q13.1	7.82	7.41	0.94	1.01	0.41	3.214e-05	0.0001909	Altered group
KDELR3	22q13.1	10.17	9.77	1.06	0.96	0.41	0.0001063	0.0005304	Altered group
HIST1H2BE	6p22.2	3.95	3.53	1.07	1.01	0.41	0.0001191	0.0005851	Altered group
RPL22L1	3q26.2	9.22	8.81	1.12	0.93	0.41	0.0001634	0.0007717	Altered group
ADA	20q13.12	7.46	7.05	1.13	1.01	0.41	0.0002197	0.0009947	Altered group
TAP1	6p21.32	12.11	11.7	1.13	0.95	0.41	0.0002349	0.001054	Altered group
RAD51AP1	12p13.32	7.52	7.11	1.16	1.2	0.41	0.0005115	0.002065	Altered group
FATE1	Xq28	2.48	2.08	1.18	1.19	0.41	0.0007041	0.002727	Altered group
HIST1H2BD	6p22.2	8.64	8.23	1.25	1.12	0.41	0.0009432	0.003505	Altered group
NAMPT	7q22.3	12.25	11.84	1.27	1.12	0.41	0.001063	0.003888	Altered group
BATF3	1q32.3	6.25	5.84	1.27	1.26	0.41	0.001382	0.004881	Altered group
ADPRHL1	13q34	6.69	6.28	1.31	1.17	0.41	0.00161	0.00557	Altered group
FSTL3	19p13.3	9.93	9.52	1.33	1.17	0.41	0.001789	0.006101	Altered group
SPATC1L	21q22.3	7.33	6.92	1.32	1.42	0.41	0.002585	0.008361	Altered group
VEGFC	4q34.3	7.25	6.84	1.44	1.1	0.41	0.002862	0.009121	Altered group
DEPDC1	1p31.3	7.55	7.14	1.28	1.58	0.41	0.0029	0.009219	Altered group
STMN3	20q13.33	9.34	8.93	1.43	1.28	0.41	0.003553	0.011	Altered group
SPOCD1	1p35.2	7.16	6.75	1.61	1.46	0.41	0.00932	0.0249	Altered group
SYNGR4	19q13.33	2.26	1.85	1.6	1.48	0.41	0.0102	0.0269	Altered group
TRIM7	5q35.3	5.05	4.63	1.67	1.67	0.41	0.0145	0.0361	Altered group
CFHR1	1q31.3	1.26	0.85	1.75	1.45	0.41	0.0155	0.0381	Altered group
HOXA11-AS	7p15.2	1.46	1.05	1.77	1.47	0.41	0.0156	0.0383	Altered group
ISM2	14q24.3	1.68	1.27	1.74	1.46	0.41	0.0156	0.0383	Altered group
PTGER1	19p13.12	3.68	3.27	1.77	1.38	0.41	0.0157	0.0385	Altered group
S100A14	1q21.3	11.57	11.17	1.71	1.61	0.41	0.0163	0.0398	Altered group
PHB	17q21.33	11.86	11.46	0.46	0.44	0.4	6.19e-16	2.54e-13	Altered group
WDR74	11q12.3	9.61	9.21	0.47	0.46	0.4	9.59e-16	3.53e-13	Altered group
RALY	20q11.22	12.2	11.8	0.49	0.42	0.4	1.74e-15	5.3e-13	Altered group
DYNLL1	12q24.31	11.83	11.43	0.48	0.47	0.4	5.69e-15	1.26e-12	Altered group
ADRM1	20q13.33	11.37	10.97	0.48	0.56	0.4	2.5e-14	4.03e-12	Altered group
TMEM258	11q12.2	10.84	10.44	0.53	0.48	0.4	2.32e-13	2.54e-11	Altered group
THOC6	16p13.3	9.38	8.98	0.53	0.52	0.4	5.3e-13	5.18e-11	Altered group
ACOT8	20q13.12	9.01	8.61	0.55	0.49	0.4	1.25e-12	1.03e-10	Altered group
PSMC4	19q13.2	11.17	10.76	0.56	0.47	0.4	2.74e-12	1.92e-10	Altered group
PEX16	11p11.2	9.13	8.73	0.55	0.54	0.4	4.51e-12	2.89e-10	Altered group
SNRPE	1q32.1	10.08	9.68	0.54	0.59	0.4	6.58e-12	3.95e-10	Altered group
PSMB4	1q21.3	12.55	12.15	0.57	0.53	0.4	8.93e-12	5.09e-10	Altered group
PTRH2	17q23.1	9.12	8.72	0.57	0.55	0.4	9.37e-12	5.26e-10	Altered group
NTMT1	9q34.11	9.08	8.68	0.57	0.53	0.4	1.34e-11	7.1e-10	Altered group
PSMB7	9q33.3	11.02	10.61	0.59	0.46	0.4	1.37e-11	7.18e-10	Altered group
PSMA2	7p14.1	11.41	11.01	0.58	0.5	0.4	1.55e-11	8.02e-10	Altered group
MRPL51	12p13.31	10.84	10.43	0.59	0.52	0.4	2.8e-11	1.33e-09	Altered group
TAX1BP3	17p13.2	11.56	11.16	0.6	0.54	0.4	9.61e-11	3.67e-09	Altered group
FAM89B	11q13.1	10.48	10.09	0.59	0.59	0.4	1.54e-10	5.38e-09	Altered group
COMMD7	20q11.21	10.38	9.98	0.63	0.46	0.4	1.61e-10	5.58e-09	Altered group
ISOC2	19q13.42	9.96	9.56	0.59	0.62	0.4	2.09e-10	7.01e-09	Altered group
NDUFB8	10q24.31	10.72	10.32	0.65	0.45	0.4	4.37e-10	1.31e-08	Altered group
NDUFA6	22q13.2	10.24	9.84	0.65	0.51	0.4	5.02e-10	1.45e-08	Altered group
SRM	1p36.22	10.59	10.18	0.64	0.59	0.4	6.04e-10	1.73e-08	Altered group
SSNA1	9q34.3	10.15	9.75	0.63	0.56	0.4	6.36e-10	1.8e-08	Altered group
SNRPA1	15q26.3	9.17	8.78	0.63	0.61	0.4	1.03e-09	2.69e-08	Altered group
TPRKB	2p13.1	8.35	7.95	0.65	0.55	0.4	1.05e-09	2.73e-08	Altered group
PPCDC	15q24.2	7.87	7.47	0.65	0.55	0.4	1.23e-09	3.13e-08	Altered group
MRPL53	2p13.1	9.61	9.21	0.68	0.53	0.4	2.06e-09	4.81e-08	Altered group
SNRPF	12q23.1	9.84	9.44	0.65	0.66	0.4	3.93e-09	8.32e-08	Altered group
CPTP	1p36.33	9.79	9.39	0.69	0.58	0.4	7.89e-09	1.5e-07	Altered group
CARHSP1	16p13.2	10.84	10.44	0.71	0.57	0.4	1.03e-08	1.87e-07	Altered group
BYSL	6p21.1	9.29	8.88	0.73	0.62	0.4	3.3e-08	5.1e-07	Altered group
RPUSD1	16p13.3	9.21	8.81	0.69	0.7	0.4	3.53e-08	5.38e-07	Altered group
SNRPGP15	19p13.12	6.53	6.13	0.75	0.56	0.4	3.94e-08	5.92e-07	Altered group
PSME2	14q12	11.58	11.17	0.73	0.64	0.4	3.95e-08	5.94e-07	Altered group
LIN37	19q13.12	7.48	7.08	0.75	0.6	0.4	5.11e-08	7.35e-07	Altered group
NDUFA7	19p13.2	9.29	8.89	0.76	0.58	0.4	6.79e-08	9.3e-07	Altered group
NDUFA3	19q13.42	9.57	9.18	0.75	0.6	0.4	6.84e-08	9.35e-07	Altered group
RPL41	12q13.2	14.12	13.72	0.78	0.61	0.4	1.57e-07	1.912e-06	Altered group
PRDX1	1p34.1	13.32	12.93	0.75	0.72	0.4	2.1e-07	2.458e-06	Altered group
RPS8	1p34.1	14.41	14.01	0.78	0.66	0.4	2.74e-07	3.101e-06	Altered group
SNHG17	20q11.23	8.73	8.33	0.76	0.8	0.4	3.34e-07	3.657e-06	Altered group
CHMP4C	8q21.13	9.31	8.91	0.74	0.84	0.4	3.52e-07	3.838e-06	Altered group
SLX1B	16p11.2	9.4	9	0.8	0.67	0.4	4.76e-07	4.97e-06	Altered group
RPL13AP20	12p13.1	5.73	5.34	0.78	0.75	0.4	6.16e-07	6.197e-06	Altered group
EBPL	13q14.2	9.37	8.97	0.81	0.72	0.4	6.99e-07	6.919e-06	Altered group
CAPG	2p11.2	12.24	11.84	0.79	0.82	0.4	8.54e-07	8.223e-06	Altered group
CLDN7	17p13.1	11.91	11.51	0.78	0.85	0.4	1.117e-06	1.047e-05	Altered group
PTRHD1	2p23.3	9.08	8.68	0.85	0.67	0.4	1.977e-06	1.704e-05	Altered group
PHPT1	9q34.3	10.64	10.24	0.85	0.74	0.4	2.232e-06	1.903e-05	Altered group
NDUFB1	14q32.12	9.53	9.13	0.91	0.63	0.4	3.885e-06	3.069e-05	Altered group
TRAIP	3p21.31	6.66	6.26	0.84	0.91	0.4	4.971e-06	3.805e-05	Altered group
FAM173A	16p13.3	7.66	7.27	0.88	0.83	0.4	6.931e-06	5.069e-05	Altered group
HOMER3	19p13.11	9.15	8.75	0.89	0.9	0.4	1.168e-05	7.936e-05	Altered group
SPSB2	12p13.31	8.9	8.51	0.97	0.97	0.4	5.463e-05	0.0003004	Altered group
EFCAB11	14q32.11	5.85	5.45	1.04	1.06	0.4	0.0001645	0.0007757	Altered group
MC1R	16q24.3	7.74	7.34	1.09	1.06	0.4	0.0002574	0.001141	Altered group
MAPK12	22q13.33	7.73	7.32	1.09	1.1	0.4	0.0002802	0.001228	Altered group
LETM2	8p11.23	6.09	5.69	1.2	1.05	0.4	0.000604	0.002382	Altered group
FAM72B	1p11.2	6.97	6.57	1.19	1.39	0.4	0.001365	0.00483	Altered group
ANKRD2	10q24.2	1.7	1.31	1.31	1.11	0.4	0.001946	0.006553	Altered group
STX1A	7q11.23	8.15	7.75	1.36	1.18	0.4	0.002593	0.008383	Altered group
CDC42EP5	19q13.42	6.99	6.58	1.39	1.47	0.4	0.004659	0.0138	Altered group
MCM10	10p13	7.14	6.74	1.38	1.61	0.4	0.005547	0.016	Altered group
ULBP2	6q25.1	5.32	4.93	1.45	1.58	0.4	0.008237	0.0224	Altered group
SLC34A3	9q34.3	3.36	2.96	1.56	1.47	0.4	0.009694	0.0258	Altered group
HSPB9	17q21.2	2.82	2.42	1.63	1.36	0.4	0.0121	0.0308	Altered group
ERGIC3	20q11.22	12.68	12.29	0.44	0.46	0.39	2.85e-16	1.43e-13	Altered group
IMP4	2q21.1	9.79	9.39	0.47	0.46	0.39	3.2e-15	7.84e-13	Altered group
PPP1CA	11q13.2	12.33	11.94	0.49	0.41	0.39	1.24e-14	2.22e-12	Altered group
PFN1	17p13.2	13.8	13.42	0.49	0.39	0.39	1.31e-14	2.31e-12	Altered group
C12ORF10	12q13.13	9.62	9.23	0.54	0.44	0.39	7.37e-13	6.6e-11	Altered group
STUB1	16p13.3	10.92	10.53	0.53	0.52	0.39	1.59e-12	1.24e-10	Altered group
METTL5	2q31.1	9.17	8.78	0.53	0.52	0.39	1.74e-12	1.33e-10	Altered group
JMJD4	1q42.13	9.45	9.05	0.55	0.53	0.39	5.14e-12	3.21e-10	Altered group
NMRAL1	16p13.3	10	9.61	0.56	0.53	0.39	2.84e-11	1.34e-09	Altered group
ARL2	11q13.1	10.32	9.93	0.58	0.51	0.39	2.91e-11	1.36e-09	Altered group
NSUN5	7q11.23	9.72	9.33	0.55	0.61	0.39	3.45e-11	1.57e-09	Altered group
SSBP1	7q34	10.41	10.02	0.6	0.48	0.39	9.77e-11	3.71e-09	Altered group
ATOX1	5q33.1	9.63	9.24	0.6	0.53	0.39	1.41e-10	4.99e-09	Altered group
TARBP2	12q13.13	9.41	9.02	0.59	0.56	0.39	1.65e-10	5.72e-09	Altered group
CHCHD1	10q22.2	9.62	9.23	0.62	0.49	0.39	1.88e-10	6.44e-09	Altered group
TIMM13	19p13.3	10.05	9.66	0.58	0.61	0.39	2.18e-10	7.21e-09	Altered group
ARF5	7q32.1	11.7	11.31	0.64	0.52	0.39	1.09e-09	2.81e-08	Altered group
DPY30	2p22.3	10.05	9.66	0.64	0.52	0.39	1.26e-09	3.18e-08	Altered group
EEF1D	8q24.3	13.29	12.9	0.61	0.66	0.39	1.36e-09	3.41e-08	Altered group
PSMA3	14q23.1	10.87	10.48	0.64	0.55	0.39	1.39e-09	3.47e-08	Altered group
UQCR10	22q12.2	10.81	10.41	0.66	0.58	0.39	3.3e-09	7.19e-08	Altered group
MYL12B	18p11.31	13.13	12.73	0.67	0.53	0.39	3.85e-09	8.18e-08	Altered group
RPS2	16p13.3	13.79	13.4	0.67	0.63	0.39	9.31e-09	1.72e-07	Altered group
ATP5MG	11q23.3	11.72	11.33	0.71	0.51	0.39	1.78e-08	3e-07	Altered group
JOSD2	19q13.33	8.54	8.14	0.64	0.8	0.39	2.12e-08	3.49e-07	Altered group
PDCD6	5p15.33	11.44	11.06	0.69	0.63	0.39	2.78e-08	4.38e-07	Altered group
TSFM	12q14.1	9.65	9.25	0.72	0.59	0.39	2.8e-08	4.41e-07	Altered group
DYNLT1	6q25.3	10.77	10.38	0.72	0.58	0.39	3.63e-08	5.52e-07	Altered group
ZNF524	19q13.42	8.43	8.04	0.68	0.75	0.39	5.17e-08	7.41e-07	Altered group
SIVA1	14q32.33	10.39	9.99	0.71	0.67	0.39	5.51e-08	7.82e-07	Altered group
RAN	12q24.33	12.36	11.97	0.74	0.62	0.39	9.21e-08	1.218e-06	Altered group
RPL35A	3q29	13.24	12.85	0.78	0.65	0.39	3.81e-07	4.122e-06	Altered group
HTATIP2	11p15.1	10.64	10.25	0.76	0.71	0.39	4.23e-07	4.504e-06	Altered group
MPST	22q12.3	10.56	10.18	0.78	0.75	0.39	1.187e-06	1.097e-05	Altered group
FBXL6	8q24.3	9.18	8.79	0.78	0.81	0.39	1.51e-06	1.358e-05	Altered group
ABRACL	6q24.1	9.7	9.31	0.82	0.71	0.39	1.672e-06	1.478e-05	Altered group
RPS3	11q13.4	14.72	14.32	0.85	0.71	0.39	2.454e-06	2.074e-05	Altered group
C19ORF48	19q13.33	9.94	9.56	0.82	0.79	0.39	3.217e-06	2.606e-05	Altered group
RPSAP58	19p12	13.03	12.65	0.85	0.66	0.39	3.261e-06	2.637e-05	Altered group
URB1-AS1	21q22.11	6.87	6.48	0.83	0.8	0.39	3.59e-06	2.868e-05	Altered group
LHPP	10q26.13	9.07	8.68	0.87	0.77	0.39	6.047e-06	4.528e-05	Altered group
NQO2	6p25.2	9	8.62	0.88	0.78	0.39	9.584e-06	6.706e-05	Altered group
RMI2	16p13.13	8.36	7.98	0.87	0.92	0.39	1.843e-05	0.0001178	Altered group
RASSF7	11p15.5	10.53	10.13	0.9	0.99	0.39	3.217e-05	0.0001911	Altered group
UFSP1	7q22.1	5.37	4.98	0.95	0.87	0.39	3.886e-05	0.0002238	Altered group
S100A13	1q21.3	10.92	10.53	1	0.77	0.39	5.283e-05	0.0002917	Altered group
DSCC1	8q24.12	7.15	6.76	0.99	1.18	0.39	0.0001906	0.0008799	Altered group
FXYD5	19q13.12	11.03	10.64	1.12	1	0.39	0.0004198	0.001742	Altered group
CLCA3P	1p22.3	1.13	0.74	1.18	0.9	0.39	0.0005393	0.002157	Altered group
GAS5	1q25.1	11.29	10.9	1.2	0.97	0.39	0.0007	0.002711	Altered group
LINC00518	6p24.3	0.96	0.58	1.2	0.9	0.39	0.0007534	0.002897	Altered group
NDC80	18p11.32	7.61	7.22	1.15	1.47	0.39	0.001828	0.006213	Altered group
SKA1	18q21.1	6.67	6.28	1.21	1.43	0.39	0.002389	0.007831	Altered group
SPC24	19p13.2	4.29	3.9	1.31	1.35	0.39	0.003191	0.01	Altered group
EPHA2	1p36.13	10.41	10.03	1.31	1.32	0.39	0.003637	0.0112	Altered group
S100A4	1q21.3	11.48	11.1	1.35	1.35	0.39	0.004535	0.0135	Altered group
PLAAT4	11q12.3	10.51	10.12	1.5	1.43	0.39	0.009016	0.0242	Altered group
SLC17A9	20q13.33	8.39	8	1.67	1.43	0.39	0.0156	0.0384	Altered group
ARL9	4q12	3.03	2.64	1.67	1.54	0.39	0.0175	0.0423	Altered group
IL11	19q13.42	4.33	3.93	1.68	1.64	0.39	0.0191	0.0454	Altered group
TH	11p15.5	1.51	1.12	1.76	1.42	0.39	0.0205	0.0483	Altered group
CFL1	11q13.1	14.37	13.99	0.4	0.38	0.38	2.26e-18	3.5e-15	Altered group
TPD52L2	20q13.33	11.94	11.56	0.49	0.46	0.38	1.16e-13	1.37e-11	Altered group
NIP7	16q22.1	9.63	9.25	0.53	0.48	0.38	2.81e-12	1.96e-10	Altered group
PUF60	8q24.3	11.86	11.48	0.5	0.56	0.38	3.07e-12	2.11e-10	Altered group
EDEM2	20q11.22	10.46	10.08	0.55	0.47	0.38	6.43e-12	3.88e-10	Altered group
FKBPL	6p21.32	7.6	7.21	0.56	0.56	0.38	5.46e-11	2.29e-09	Altered group
MRPL18	6q25.3	10	9.62	0.58	0.45	0.38	6.17e-11	2.53e-09	Altered group
MRPS11	15q25.3	9.12	8.74	0.59	0.48	0.38	1.12e-10	4.13e-09	Altered group
NDUFAB1	16p12.2	10.15	9.78	0.62	0.47	0.38	6.34e-10	1.8e-08	Altered group
LYPLA2	1p36.11	11.12	10.75	0.6	0.56	0.38	1.01e-09	2.65e-08	Altered group
COA4	11q13.4	10.14	9.76	0.62	0.54	0.38	1.17e-09	3e-08	Altered group
TMEM126A	11q14.1	8.3	7.92	0.64	0.51	0.38	2.14e-09	4.97e-08	Altered group
ZMAT5	22q12.2	8.56	8.17	0.64	0.55	0.38	2.65e-09	5.96e-08	Altered group
ATP5PF	21q21.3	10.62	10.23	0.67	0.49	0.38	6.11e-09	1.21e-07	Altered group
SMUG1	12q13.13	9.58	9.21	0.64	0.57	0.38	6.25e-09	1.23e-07	Altered group
TMEM134	11q13.2	9.62	9.24	0.63	0.64	0.38	7.84e-09	1.49e-07	Altered group
NT5C	17q25.1	9.11	8.73	0.63	0.66	0.38	9.81e-09	1.8e-07	Altered group
MAGOHB	12p13.2	8.36	7.98	0.65	0.63	0.38	1.96e-08	3.26e-07	Altered group
RPL30	8q22.2	14	13.62	0.65	0.68	0.38	1.99e-08	3.31e-07	Altered group
TBCB	19q13.12	10.41	10.03	0.7	0.55	0.38	3.45e-08	5.29e-07	Altered group
UQCRH	1p33	11.07	10.69	0.69	0.59	0.38	4.16e-08	6.18e-07	Altered group
TOMM40	19q13.32	10.45	10.06	0.69	0.61	0.38	4.29e-08	6.35e-07	Altered group
DGCR6L	22q11.21	9.68	9.3	0.68	0.66	0.38	5.22e-08	7.47e-07	Altered group
TOMM5	9p13.2	10.06	9.68	0.71	0.6	0.38	5.37e-08	7.66e-07	Altered group
RPS13	11p15.1	12.91	12.53	0.71	0.57	0.38	6.66e-08	9.17e-07	Altered group
FBXO22-AS1	15q24.2	6.07	5.69	0.71	0.61	0.38	1.06e-07	1.376e-06	Altered group
RABAC1	19q13.2	10.97	10.59	0.73	0.66	0.38	2.04e-07	2.395e-06	Altered group
ATRAID	2p23.3	11.57	11.19	0.76	0.55	0.38	2.2e-07	2.552e-06	Altered group
ACOT13	6p22.3	9.87	9.49	0.79	0.55	0.38	3.62e-07	3.94e-06	Altered group
HDDC3	15q26.1	8.33	7.95	0.77	0.56	0.38	4.04e-07	4.336e-06	Altered group
HSD3B7	16p11.2	9.88	9.5	0.72	0.79	0.38	4.7e-07	4.927e-06	Altered group
ACY1	3p21.2	9.73	9.35	0.75	0.73	0.38	5.23e-07	5.373e-06	Altered group
RPL32	3p25.2	13.9	13.51	0.77	0.64	0.38	5.46e-07	5.564e-06	Altered group
EBP	Xp11.23	10.13	9.75	0.78	0.69	0.38	8.45e-07	8.163e-06	Altered group
DERA	12p12.3	9.92	9.54	0.79	0.64	0.38	1e-06	9.47e-06	Altered group
NENF	1q32.3	10.5	10.12	0.84	0.63	0.38	2.548e-06	2.146e-05	Altered group
POC1A	3p21.2	7.69	7.31	0.77	0.88	0.38	3.849e-06	3.045e-05	Altered group
PRADC1	2p13.2	8.43	8.04	0.89	0.57	0.38	5.027e-06	3.841e-05	Altered group
GMNN	6p22.3	8.65	8.27	0.87	0.76	0.38	9.045e-06	6.371e-05	Altered group
DTX2	7q11.23	10.2	9.81	0.86	0.86	0.38	1.057e-05	7.279e-05	Altered group
C12ORF60	12p13.1-p12.3	4.34	3.97	0.87	0.81	0.38	1.526e-05	0.0001002	Altered group
FKBP4	12p13.33	11.38	11	0.87	0.81	0.38	1.564e-05	0.0001023	Altered group
SNHG6	8q13.1|8q13	10.04	9.66	0.88	0.85	0.38	1.834e-05	0.0001173	Altered group
SELENOW	19q13.33	12.28	11.9	0.89	0.81	0.38	2.185e-05	0.0001371	Altered group
C12ORF57	12p13.31	10.48	10.09	0.95	0.7	0.38	2.619e-05	0.0001609	Altered group
FMC1	7q34	7.9	7.52	0.94	0.76	0.38	2.642e-05	0.0001622	Altered group
GSTP1	11q13.2	13.8	13.42	0.97	0.83	0.38	5.583e-05	0.000306	Altered group
ANXA2P1	4q31.3	6.92	6.54	1.02	1.06	0.38	0.0002357	0.001056	Altered group
COX7A1	19q13.12	6.46	6.08	1.03	1.03	0.38	0.000258	0.001143	Altered group
BCAR3	1p22.1	8.97	8.59	1.08	0.95	0.38	0.0003079	0.001332	Altered group
GPR39	2q21.2	9.1	8.72	0.95	1.35	0.38	0.0003998	0.001671	Altered group
FAM25A	10q23.2	0.6	0.21	1.21	0.7	0.38	0.0005474	0.002184	Altered group
HIST1H3B	6p22.2	1.14	0.77	1.15	0.86	0.38	0.0005792	0.002297	Altered group
HIST1H2BN	6p22.1	3.79	3.41	1.19	1.1	0.38	0.001209	0.00434	Altered group
EME1	17q21.33	6.26	5.89	1.14	1.23	0.38	0.001383	0.004882	Altered group
HILPDA	7q32.1	8.79	8.41	1.24	1.21	0.38	0.00211	0.007016	Altered group
VMO1	17p13.2	6.31	5.93	1.22	1.38	0.38	0.002893	0.0092	Altered group
TMEM249	8q24.3	2.62	2.24	1.35	1.14	0.38	0.004128	0.0125	Altered group
IER5L	9q34.11	8.6	8.22	1.39	1.11	0.38	0.004221	0.0127	Altered group
NTF4	19q13.33	4.78	4.4	1.5	1.49	0.38	0.0112	0.029	Altered group
XCL2	1q24.2	3.95	3.57	1.56	1.31	0.38	0.0128	0.0323	Altered group
ASGR2	17p13.1	3.73	3.34	1.62	1.27	0.38	0.013	0.0329	Altered group
CALHM6	6q22.1	7.13	6.75	1.57	1.5	0.38	0.0149	0.0368	Altered group
SYNDIG1	20p11.21	5.44	5.06	1.57	1.61	0.38	0.0168	0.0408	Altered group
CRP	1q23.2	0.98	0.61	1.75	0.88	0.38	0.0176	0.0424	Altered group
C8G	9q34.3	2.34	1.96	1.74	1.34	0.38	0.0207	0.0488	Altered group
PSMC3	11p11.2	11.41	11.04	0.44	0.39	0.37	5.77e-16	2.42e-13	Altered group
DIABLO	12q24.31	10.14	9.77	0.55	0.48	0.37	3.78e-11	1.7e-09	Altered group
COMMD4	15q24.2	10.21	9.84	0.55	0.53	0.37	8.55e-11	3.32e-09	Altered group
BLOC1S4	4p16.1	8.81	8.44	0.57	0.52	0.37	2.04e-10	6.9e-09	Altered group
NDUFA12	12q22	9.74	9.38	0.58	0.48	0.37	3.31e-10	1.02e-08	Altered group
MPLKIP	7p14.1	9.13	8.76	0.59	0.53	0.37	5.86e-10	1.68e-08	Altered group
TRAPPC1	17p13.1	10.83	10.47	0.61	0.45	0.37	8.62e-10	2.35e-08	Altered group
ARPC3	12q24.11	12.44	12.07	0.61	0.46	0.37	9.7e-10	2.59e-08	Altered group
OSER1	20q13.12	9.66	9.29	0.61	0.5	0.37	1.11e-09	2.85e-08	Altered group
RPL19	17q12	14.51	14.13	0.62	0.53	0.37	1.75e-09	4.19e-08	Altered group
MRPL47	3q26.33	9.4	9.03	0.61	0.57	0.37	2.35e-09	5.37e-08	Altered group
PDF	16q22.1	7.57	7.2	0.58	0.62	0.37	2.43e-09	5.54e-08	Altered group
MIIP	1p36.22	9.23	8.86	0.6	0.64	0.37	2.65e-09	5.97e-08	Altered group
TXNDC9	2q11.2	9.73	9.37	0.62	0.49	0.37	3.14e-09	6.89e-08	Altered group
C1ORF122	1p34.3	9.77	9.4	0.61	0.59	0.37	3.19e-09	6.96e-08	Altered group
ERH	14q24.1	11.11	10.74	0.63	0.51	0.37	3.37e-09	7.32e-08	Altered group
CTU2	16q24.3	8.43	8.05	0.61	0.6	0.37	3.91e-09	8.3e-08	Altered group
PGP	16p13.3	9.08	8.71	0.62	0.57	0.37	4.45e-09	9.19e-08	Altered group
SERTAD3	19q13.2	9.75	9.38	0.63	0.53	0.37	4.53e-09	9.33e-08	Altered group
POLR2K	8q22.2	10.25	9.88	0.61	0.6	0.37	4.57e-09	9.39e-08	Altered group
TRAF4	17q11.2	11.33	10.97	0.6	0.63	0.37	4.92e-09	1e-07	Altered group
ENO1	1p36.23	15.49	15.12	0.61	0.63	0.37	5.88e-09	1.17e-07	Altered group
SNRNP25	16p13.3	9.44	9.07	0.64	0.58	0.37	1.15e-08	2.05e-07	Altered group
COX6C	8q22.2	11.1	10.73	0.61	0.69	0.37	1.87e-08	3.13e-07	Altered group
CDK5	7q36.1	8.63	8.26	0.65	0.57	0.37	2.22e-08	3.63e-07	Altered group
MRPL40	22q11.21	9.46	9.09	0.68	0.52	0.37	2.81e-08	4.43e-07	Altered group
GLRX2	1q31.2	7.27	6.9	0.67	0.57	0.37	3.61e-08	5.5e-07	Altered group
RFC2	7q11.23	9.6	9.23	0.67	0.59	0.37	3.74e-08	5.65e-07	Altered group
RBM42	19q13.12	10.75	10.38	0.68	0.57	0.37	4.04e-08	6.03e-07	Altered group
BNIP1	5q35.1	8.02	7.65	0.69	0.54	0.37	4.29e-08	6.35e-07	Altered group
NDUFB2	7q34	10.62	10.25	0.7	0.5	0.37	4.43e-08	6.52e-07	Altered group
COX5A	15q24.2	10.7	10.34	0.68	0.55	0.37	4.73e-08	6.89e-07	Altered group
LOC388955	2p15	8.82	8.45	0.7	0.57	0.37	9.75e-08	1.282e-06	Altered group
HSCB	22q12.1	8.07	7.7	0.71	0.55	0.37	1.13e-07	1.446e-06	Altered group
SEC61G	7p11.2	10.6	10.23	0.68	0.68	0.37	1.57e-07	1.912e-06	Altered group
EEF1AKMT1	13q12.11	6.74	6.38	0.7	0.65	0.37	1.94e-07	2.285e-06	Altered group
ARPC1A	7q22.1	11.77	11.4	0.74	0.53	0.37	2.31e-07	2.671e-06	Altered group
PTS	11q23.1	8.3	7.93	0.74	0.64	0.37	4.57e-07	4.811e-06	Altered group
SPR	2p13.2	10.04	9.67	0.75	0.66	0.37	6.05e-07	6.1e-06	Altered group
DCTPP1	16p11.2	9.93	9.56	0.76	0.61	0.37	7.07e-07	6.994e-06	Altered group
TMA7	3p21.31	10.38	10	0.79	0.55	0.37	7.42e-07	7.267e-06	Altered group
CNIH4	1q42.11	10.57	10.2	0.79	0.61	0.37	1.554e-06	1.392e-05	Altered group
RPL12	9q33.3	13.53	13.15	0.78	0.71	0.37	1.807e-06	1.579e-05	Altered group
ALKBH7	19p13.3	9.29	8.92	0.79	0.7	0.37	2.55e-06	2.147e-05	Altered group
MRPS21	1q21.2	10.47	10.11	0.79	0.67	0.37	2.593e-06	2.177e-05	Altered group
C1QBP	17p13.2	10.67	10.3	0.8	0.65	0.37	2.679e-06	2.236e-05	Altered group
ASPSCR1	17q25.3	9.52	9.15	0.76	0.82	0.37	3.139e-06	2.546e-05	Altered group
GNPNAT1	14q22.1	10.36	9.99	0.78	0.76	0.37	3.601e-06	2.874e-05	Altered group
NDUFAF2	5q12.1	7.54	7.17	0.81	0.68	0.37	3.89e-06	3.072e-05	Altered group
NRM	6p21.33	8.54	8.16	0.82	0.7	0.37	4.414e-06	3.429e-05	Altered group
TEAD4	12p13.33	8.04	7.67	0.89	0.8	0.37	2.601e-05	0.00016	Altered group
GEMIN8P4	1p22.2	4.88	4.51	0.85	0.89	0.37	2.696e-05	0.0001647	Altered group
FAM83H	8q24.3	11.57	11.2	0.89	0.81	0.37	2.858e-05	0.0001728	Altered group
TP53I3	2p23.3	9.8	9.43	0.92	0.82	0.37	4.684e-05	0.0002634	Altered group
SPA17	11q24.2	7.43	7.06	0.89	0.95	0.37	5.954e-05	0.0003222	Altered group
FTL	19q13.33	16.51	16.14	0.94	0.83	0.37	6.944e-05	0.0003673	Altered group
HSBP1L1	18q23	7.91	7.54	0.97	0.84	0.37	8.702e-05	0.0004457	Altered group
RPL13AP3	14q22.3	4.26	3.89	0.93	0.93	0.37	9.421e-05	0.0004771	Altered group
FAM24B	10q26.13	5.23	4.86	0.92	1.08	0.37	0.0001295	0.0006302	Altered group
RGS10	10q26.11	9.36	8.99	0.98	0.9	0.37	0.0001419	0.0006828	Altered group
DDIT3	12q13.3	8.88	8.51	1.06	0.86	0.37	0.0003639	0.00154	Altered group
MGST1	12p12.3	12.62	12.24	1.05	1.16	0.37	0.0006567	0.002565	Altered group
MAP1LC3A	20q11.22	8.36	7.99	1.12	1.01	0.37	0.0008692	0.003269	Altered group
SNORD17	20p11.23	1.77	1.39	1.15	0.98	0.37	0.0009133	0.003408	Altered group
IFI27L2	14q32.12	8.23	7.86	1.18	1.02	0.37	0.001137	0.004124	Altered group
HSD17B1	17q21.2	6.12	5.76	1.23	1.13	0.37	0.002675	0.008613	Altered group
MFAP2	1p36.13	9.34	8.97	1.21	1.25	0.37	0.002824	0.009017	Altered group
GALNT3	2q24.3	10.38	10	1.22	1.41	0.37	0.003444	0.0107	Altered group
NCAPH	2q11.2	7.99	7.61	1.23	1.36	0.37	0.003458	0.0107	Altered group
FAM83D	20q11.23	8.16	7.8	1.23	1.33	0.37	0.003872	0.0118	Altered group
ASPH	8q12.3	12.89	12.52	1.36	1.21	0.37	0.005873	0.0168	Altered group
CITED4	1p34.2|1p35-p34	6.91	6.54	1.45	1.27	0.37	0.009329	0.0249	Altered group
LINC00520	14q22.3	1.54	1.18	1.48	1.2	0.37	0.0102	0.0268	Altered group
OSR2	8q22.2	6.3	5.93	1.39	1.71	0.37	0.0127	0.0322	Altered group
OVOL1	11q13.1	6.98	6.61	1.46	1.54	0.37	0.0129	0.0327	Altered group
ARHGDIG	16p13.3	1.34	0.97	1.6	1.22	0.37	0.014	0.0351	Altered group
ITGB4	17q25.1	11.85	11.48	1.57	1.62	0.37	0.0208	0.0489	Altered group
FADD	11q13.3	9.63	9.27	0.5	0.44	0.36	1.58e-12	1.24e-10	Altered group
DRG1	22q12.2	10.12	9.76	0.48	0.46	0.36	2.07e-12	1.55e-10	Altered group
GMPPA	2q35	10.18	9.82	0.5	0.46	0.36	2.85e-12	1.98e-10	Altered group
GFER	16p13.3	9.1	8.74	0.51	0.48	0.36	8.99e-12	5.11e-10	Altered group
AUP1	2p13.1	11.91	11.55	0.53	0.45	0.36	2.55e-11	1.23e-09	Altered group
PRMT1	19q13.33	11.3	10.94	0.52	0.5	0.36	5.09e-11	2.18e-09	Altered group
NDUFS3	11p11.2	10.59	10.23	0.55	0.42	0.36	5.31e-11	2.24e-09	Altered group
NABP2	12q13.3	9.73	9.36	0.55	0.51	0.36	9.9e-11	3.74e-09	Altered group
NSMCE1	16p12.1	10.03	9.66	0.58	0.47	0.36	3.27e-10	1.01e-08	Altered group
UBA52	19p13.11	13.04	12.68	0.56	0.52	0.36	4.59e-10	1.35e-08	Altered group
TRPT1	11q13.1	8.8	8.43	0.57	0.56	0.36	8.14e-10	2.24e-08	Altered group
MICOS10	1p36.13	10.19	9.84	0.59	0.45	0.36	9.75e-10	2.6e-08	Altered group
MYDGF	19p13.3	11.43	11.06	0.63	0.56	0.36	8.72e-09	1.63e-07	Altered group
ATP5MC3	2q31.1	11.79	11.43	0.63	0.52	0.36	1.15e-08	2.04e-07	Altered group
TRUB2	9q34.11	9.55	9.2	0.63	0.5	0.36	1.19e-08	2.11e-07	Altered group
PSMD8	19q13.2	11.74	11.38	0.67	0.44	0.36	2e-08	3.33e-07	Altered group
EIF3K	19q13.2	11.62	11.25	0.67	0.48	0.36	2.32e-08	3.78e-07	Altered group
FDX2	19p13.2	8.19	7.83	0.62	0.64	0.36	2.41e-08	3.89e-07	Altered group
TMEM120A	7q11.23	9.74	9.38	0.64	0.58	0.36	2.46e-08	3.96e-07	Altered group
SOD1	21q22.11	11.88	11.52	0.65	0.55	0.36	2.65e-08	4.21e-07	Altered group
UBALD2	17q25.1	10.38	10.02	0.65	0.59	0.36	3.03e-08	4.72e-07	Altered group
BAK1	6p21.31	9.67	9.3	0.66	0.56	0.36	3.06e-08	4.75e-07	Altered group
PPIH	1p34.2	8.8	8.45	0.65	0.58	0.36	4.41e-08	6.51e-07	Altered group
SURF1	9q34.2	9.96	9.6	0.68	0.5	0.36	5.18e-08	7.42e-07	Altered group
TUBA1B	12q13.12	14.28	13.91	0.66	0.61	0.36	5.55e-08	7.86e-07	Altered group
ITPA	20p13	9.9	9.54	0.67	0.57	0.36	5.86e-08	8.23e-07	Altered group
HGH1	8q24.3	9.69	9.33	0.64	0.65	0.36	6.59e-08	9.08e-07	Altered group
BCL2L1	20q11.21	12.01	11.64	0.67	0.61	0.36	7.8e-08	1.053e-06	Altered group
CCT5	5p15.2	12.67	12.32	0.62	0.72	0.36	8.06e-08	1.081e-06	Altered group
MED10	5p15.31	9.37	9.01	0.66	0.64	0.36	9.84e-08	1.291e-06	Altered group
C8ORF76	8q24.13	9.24	8.87	0.65	0.7	0.36	1.42e-07	1.761e-06	Altered group
NUP37	12q23.2	8.74	8.39	0.7	0.58	0.36	2.57e-07	2.932e-06	Altered group
SDHAF1	19q13.12	8.17	7.8	0.73	0.53	0.36	3.22e-07	3.546e-06	Altered group
PPIL1	6p21.2	9.83	9.46	0.72	0.6	0.36	3.83e-07	4.143e-06	Altered group
STOML1	15q24.1	8.49	8.13	0.67	0.73	0.36	4.59e-07	4.818e-06	Altered group
SMIM26	20p11.23	9.22	8.86	0.74	0.54	0.36	5.01e-07	5.176e-06	Altered group
DDT	22q11.23	9.58	9.21	0.74	0.65	0.36	8.66e-07	8.329e-06	Altered group
C8ORF82	8q24.3	9.02	8.66	0.72	0.77	0.36	1.734e-06	1.524e-05	Altered group
UQCRHL	1p36.21	9.1	8.74	0.75	0.66	0.36	1.826e-06	1.593e-05	Altered group
NAXE	1q22	11.5	11.14	0.76	0.68	0.36	1.838e-06	1.602e-05	Altered group
NSMCE2	8q24.13	8.58	8.21	0.77	0.67	0.36	2.225e-06	1.898e-05	Altered group
ASL	7q11.21	10.22	9.86	0.75	0.75	0.36	3.013e-06	2.463e-05	Altered group
LAGE3	Xq28	9.14	8.78	0.77	0.74	0.36	4.05e-06	3.183e-05	Altered group
C6ORF226	6p21.1	6.5	6.14	0.76	0.77	0.36	4.106e-06	3.219e-05	Altered group
TMED3	15q25.1	11.71	11.35	0.81	0.68	0.36	6.349e-06	4.704e-05	Altered group
MED31	17p13.1	7.42	7.05	0.88	0.54	0.36	1.166e-05	7.924e-05	Altered group
EFHD2	1p36.21	11.38	11.02	0.83	0.76	0.36	1.2e-05	8.128e-05	Altered group
GNB1L	22q11.21	6.95	6.58	0.78	0.9	0.36	1.351e-05	9.006e-05	Altered group
ATP5F1EP2	13q12.2	5.89	5.53	0.87	0.91	0.36	5.879e-05	0.000319	Altered group
YEATS4	12q15	8.56	8.21	0.91	0.78	0.36	6.384e-05	0.0003419	Altered group
TTC9B	19q13.2	0.88	0.52	1.02	0.64	0.36	0.0001284	0.0006257	Altered group
STARD10	11q13.4	11.3	10.93	0.95	0.94	0.36	0.0001529	0.0007286	Altered group
SNHG29	17p11.2	12.73	12.37	1.02	0.92	0.36	0.0004043	0.001688	Altered group
HSD17B8	6p21.32	8.28	7.92	1.1	0.86	0.36	0.0007967	0.003042	Altered group
PYCARD	16p11.2	9.06	8.7	1.09	0.99	0.36	0.000949	0.003523	Altered group
LHB	19q13.33	1.78	1.42	1.21	1.06	0.36	0.002585	0.008361	Altered group
PPM1J	1p13.2	5.15	4.8	1.21	1.32	0.36	0.00416	0.0125	Altered group
FAM72A	1q32.1	4.65	4.28	1.26	1.44	0.36	0.00594	0.017	Altered group
SLC6A8	Xq28	9.56	9.2	1.27	1.37	0.36	0.00665	0.0187	Altered group
SNHG9	16p13.3	5.09	4.73	1.37	1.1	0.36	0.006932	0.0193	Altered group
EPN3	17q21.33	8.54	8.17	1.3	1.44	0.36	0.007012	0.0195	Altered group
RBP7	1p36.22	5.57	5.21	1.48	1.15	0.36	0.0105	0.0276	Altered group
MELK	9p13.2	7.96	7.6	1.36	1.58	0.36	0.012	0.0307	Altered group
SP6	17q21.32	6.48	6.12	1.44	1.44	0.36	0.0126	0.0321	Altered group
HBQ1	16p13.3	1.07	0.71	1.61	1.23	0.36	0.0186	0.0445	Altered group
P2RY6	11q13.4	8.24	7.88	1.56	1.49	0.36	0.0186	0.0445	Altered group
TNFRSF18	1p36.33	6.9	6.55	1.48	1.58	0.36	0.0189	0.045	Altered group
VSIG10L	19q13.41	6.82	6.46	1.52	1.52	0.36	0.019	0.0452	Altered group
EFNA2	19p13.3	1.41	1.05	1.61	1.38	0.36	0.0197	0.0468	Altered group
ANKRD22	10q23.31	8.78	8.41	1.5	1.69	0.36	0.0206	0.0486	Altered group
TACO1	17q23.3	9.12	8.78	0.51	0.44	0.35	3.11e-11	1.45e-09	Altered group
EIF3I	1p35.2	12.19	11.84	0.53	0.41	0.35	3.91e-11	1.75e-09	Altered group
YWHAZ	8q22.3	14.6	14.25	0.5	0.58	0.35	1.13e-10	4.18e-09	Altered group
TXN2	22q12.3	10.58	10.24	0.54	0.46	0.35	2.15e-10	7.17e-09	Altered group
SARNP	12q13.2	9.94	9.59	0.55	0.47	0.35	4.47e-10	1.33e-08	Altered group
EIF4A3	17q25.3	11.1	10.75	0.54	0.54	0.35	7.02e-10	1.97e-08	Altered group
RNASEK	17p13.1	11.16	10.81	0.59	0.46	0.35	1.28e-09	3.22e-08	Altered group
MRPL32	7p14.1	9.89	9.54	0.58	0.52	0.35	2.35e-09	5.38e-08	Altered group
B4GALT2	1p34.1	10.5	10.15	0.56	0.57	0.35	2.6e-09	5.89e-08	Altered group
PSMC6	14q22.1	10.66	10.31	0.59	0.5	0.35	3.33e-09	7.25e-08	Altered group
PSMC1	14q32.11	9.41	9.06	0.61	0.5	0.35	4.81e-09	9.8e-08	Altered group
MRPS10	6p21.1	10.33	9.98	0.59	0.52	0.35	5.7e-09	1.14e-07	Altered group
PQBP1	Xp11.23	10.34	10	0.6	0.51	0.35	7.51e-09	1.43e-07	Altered group
MRPL43	10q24.31	10.32	9.97	0.63	0.44	0.35	8.7e-09	1.63e-07	Altered group
COPS6	7q22.1	11.16	10.81	0.64	0.47	0.35	2.49e-08	4.01e-07	Altered group
PSMB5	14q11.2	11.45	11.1	0.62	0.57	0.35	2.49e-08	4.01e-07	Altered group
FNTA	8p11.21	10.76	10.41	0.65	0.55	0.35	5.11e-08	7.35e-07	Altered group
YIF1B	19q13.2	9.82	9.47	0.64	0.57	0.35	5.18e-08	7.42e-07	Altered group
TMEM219	16p11.2	11.36	11.01	0.65	0.53	0.35	5.58e-08	7.89e-07	Altered group
ANKRD39	2q11.2	8.03	7.68	0.65	0.58	0.35	6.25e-08	8.7e-07	Altered group
MRPL22	5q33.2	8.92	8.57	0.67	0.52	0.35	1.06e-07	1.376e-06	Altered group
SURF2	9q34.2	8.19	7.85	0.66	0.57	0.35	1.16e-07	1.481e-06	Altered group
NUDT5	10p14	9.97	9.63	0.66	0.58	0.35	1.32e-07	1.657e-06	Altered group
NIT2	3q12.2	9.66	9.3	0.69	0.53	0.35	1.57e-07	1.912e-06	Altered group
NDUFB4	3q13.33	10.92	10.56	0.71	0.5	0.35	2.41e-07	2.773e-06	Altered group
EXOSC8	13q13.3	8.31	7.97	0.69	0.57	0.35	2.95e-07	3.308e-06	Altered group
ZNF581	19q13.42	8.79	8.44	0.68	0.6	0.35	3e-07	3.345e-06	Altered group
RPS27A	2p16.1	13.11	12.76	0.69	0.55	0.35	3.08e-07	3.431e-06	Altered group
TAGLN2	1q23.2	14.77	14.41	0.69	0.66	0.35	3.95e-07	4.248e-06	Altered group
CDKN2AIPNL	5q31.1	8.8	8.45	0.72	0.57	0.35	6.63e-07	6.602e-06	Altered group
C11ORF80	11q13.2	8.82	8.47	0.68	0.73	0.35	7.38e-07	7.248e-06	Altered group
THAP7	22q11.21	8.82	8.47	0.72	0.63	0.35	1.203e-06	1.109e-05	Altered group
YAE1	7p14.1	7.97	7.61	0.74	0.58	0.35	1.218e-06	1.119e-05	Altered group
PTRH1	9q34.11	7.43	7.08	0.69	0.78	0.35	1.65e-06	1.463e-05	Altered group
NR2F6	19p13.11	10.46	10.11	0.73	0.65	0.35	1.934e-06	1.675e-05	Altered group
EMC9	14q12	7.58	7.24	0.72	0.73	0.35	2.672e-06	2.232e-05	Altered group
SPINT2	19q13.2	13.72	13.37	0.74	0.77	0.35	3.566e-06	2.852e-05	Altered group
ACOT7	1p36.31	9.46	9.11	0.76	0.74	0.35	4.646e-06	3.587e-05	Altered group
RPL13A	19q13.33	14.08	13.73	0.79	0.67	0.35	6.967e-06	5.088e-05	Altered group
BBC3	19q13.32	7.83	7.48	0.76	0.85	0.35	1.165e-05	7.919e-05	Altered group
CCT2	12q15	11.71	11.36	0.81	0.77	0.35	2.206e-05	0.0001381	Altered group
TPT1	13q14.13	16.04	15.68	0.86	0.72	0.35	3.176e-05	0.0001892	Altered group
PDLIM7	5q35.3	10.19	9.85	0.83	0.82	0.35	3.308e-05	0.0001954	Altered group
NOL3	16q22.1	9.58	9.24	0.84	0.81	0.35	4.253e-05	0.0002421	Altered group
RPP25	15q24.2	8.52	8.16	0.86	0.86	0.35	5.656e-05	0.0003087	Altered group
DCXR	17q25.3	10.09	9.74	0.88	0.77	0.35	5.709e-05	0.0003111	Altered group
ETHE1	19q13.31	9.01	8.65	0.9	0.81	0.35	6.959e-05	0.0003678	Altered group
GCHFR	15q15.1	9.01	8.66	0.89	0.85	0.35	7.59e-05	0.0003977	Altered group
ENDOV	17q25.3	8.17	7.82	0.85	0.95	0.35	8.592e-05	0.0004411	Altered group
KPNA2	17q24.2	11.2	10.86	0.86	1	0.35	0.0001342	0.0006504	Altered group
RAD54B	8q22.1	6.85	6.5	0.9	0.99	0.35	0.000199	0.0009138	Altered group
ACTR3C	7q36.1	6.03	5.68	0.97	0.96	0.35	0.0003331	0.001424	Altered group
C1ORF54	1q21.2	6.94	6.59	0.98	0.9	0.35	0.0003767	0.001584	Altered group
CAPZA2	7q31.2	11.69	11.34	1.1	0.57	0.35	0.0004889	0.001983	Altered group
FAM71E1	19q13.33	5.75	5.4	0.99	1.02	0.35	0.0005222	0.002099	Altered group
SCARNA10	12p13.31	1.5	1.16	1.03	0.89	0.35	0.0005853	0.002316	Altered group
IFNL1	19q13.2	0.93	0.58	1.06	0.77	0.35	0.0005913	0.002337	Altered group
PRDM12	9q34.12	1.96	1.61	1.03	0.98	0.35	0.0006845	0.002662	Altered group
SLC27A5	19q13.43	6.57	6.22	1.09	0.88	0.35	0.001008	0.003713	Altered group
C1QTNF6	22q12.3	9.3	8.95	1.06	1.09	0.35	0.001088	0.003971	Altered group
GPRIN1	5q35.2	7.74	7.38	1.03	1.21	0.35	0.001234	0.004422	Altered group
KIF20A	5q31.2	8.53	8.17	1.07	1.26	0.35	0.001771	0.006049	Altered group
C3ORF14	3p14.2	7.8	7.46	1.18	0.96	0.35	0.002476	0.008076	Altered group
FAM83C	20q11.22	0.95	0.61	1.16	1.05	0.35	0.002543	0.008252	Altered group
ESCO2	8p21.1	6.49	6.14	1.12	1.25	0.35	0.002713	0.008711	Altered group
SEMA7A	15q24.1	8.42	8.07	1.29	1.19	0.35	0.005597	0.0162	Altered group
CDCA2	8p21.2	6.68	6.33	1.21	1.36	0.35	0.005997	0.0171	Altered group
SGO1	3p24.3	5.93	5.58	1.27	1.4	0.35	0.00741	0.0204	Altered group
HIST2H4A	1q21.2	8.75	8.4	1.38	1.07	0.35	0.007507	0.0207	Altered group
IL1RN	2q14.1	8.38	8.02	1.28	1.44	0.35	0.00795	0.0217	Altered group
GULP1	2q32.1-q32.2	9.1	8.75	1.34	1.31	0.35	0.009232	0.0247	Altered group
EXO1	1q43	7.21	6.86	1.26	1.51	0.35	0.009835	0.0261	Altered group
SLC52A3	20p13	7.57	7.22	1.36	1.36	0.35	0.009944	0.0263	Altered group
FOXM1	12p13.33	9.54	9.19	1.37	1.42	0.35	0.0121	0.0309	Altered group
KRT80	12q13.13	10.2	9.85	1.44	1.3	0.35	0.0126	0.032	Altered group
ZNF702P	19q13.41	7.14	6.79	1.43	1.32	0.35	0.0139	0.0347	Altered group
CCL4L1	17q12	6.59	6.24	1.45	1.35	0.35	0.0153	0.0377	Altered group
APOM	6p21.33	4.86	4.51	1.56	1.07	0.35	0.017	0.0412	Altered group
NKG7	19q13.41	7.46	7.1	1.53	1.42	0.35	0.0187	0.0446	Altered group
OTUB1	11q13.1	11.23	10.88	0.4	0.38	0.34	6.94e-16	2.8e-13	Altered group
WDR83OS	19p13.13	10.88	10.54	0.44	0.43	0.34	4.18e-13	4.23e-11	Altered group
CSNK2B	6p21.33	11.58	11.24	0.49	0.4	0.34	3.43e-12	2.29e-10	Altered group
GPS1	17q25.3	11.34	11	0.47	0.5	0.34	6.68e-12	3.99e-10	Altered group
MAF1	8q24.3	11.5	11.16	0.46	0.5	0.34	7.76e-12	4.51e-10	Altered group
BRMS1	11q13.2	10.2	9.86	0.48	0.46	0.34	1.66e-11	8.38e-10	Altered group
EEF2KMT	16p13.3	8.87	8.53	0.5	0.46	0.34	8.77e-11	3.39e-09	Altered group
RAMAC	15q25.2	8.71	8.37	0.52	0.47	0.34	1.35e-10	4.83e-09	Altered group
RPS6KB2	11q13.2	10.23	9.89	0.52	0.53	0.34	2.89e-10	9.23e-09	Altered group
PA2G4	12q13.2	11.79	11.45	0.54	0.45	0.34	4.19e-10	1.26e-08	Altered group
HSF1	8q24.3	11.13	10.79	0.52	0.57	0.34	7.76e-10	2.15e-08	Altered group
POLR1C	6p21.1	9.21	8.87	0.55	0.53	0.34	1.06e-09	2.76e-08	Altered group
ATG101	12q13.13	10.28	9.94	0.52	0.56	0.34	1.1e-09	2.83e-08	Altered group
ENY2	8q23.1	9.57	9.23	0.54	0.56	0.34	1.55e-09	3.78e-08	Altered group
GTF2E2	8p12	9.53	9.19	0.56	0.54	0.34	2.74e-09	6.15e-08	Altered group
CISD3	17q12	9.98	9.64	0.55	0.56	0.34	4.13e-09	8.67e-08	Altered group
ELP5	17p13.1	9.27	8.93	0.6	0.44	0.34	4.96e-09	1.01e-07	Altered group
MRPS7	17q25.1	10.62	10.28	0.59	0.45	0.34	5.58e-09	1.12e-07	Altered group
SEC61B	9q22.33	10.73	10.39	0.58	0.5	0.34	6.75e-09	1.31e-07	Altered group
NEDD8	14q12	11.26	10.92	0.6	0.49	0.34	1.03e-08	1.87e-07	Altered group
CCDC12	3p21.31	9.42	9.08	0.59	0.51	0.34	1.07e-08	1.92e-07	Altered group
EDF1	9q34.3	12.06	11.72	0.6	0.46	0.34	1.43e-08	2.49e-07	Altered group
PKM	15q23	14.97	14.63	0.57	0.59	0.34	1.45e-08	2.52e-07	Altered group
VASP	19q13.32	11.51	11.17	0.59	0.55	0.34	1.7e-08	2.87e-07	Altered group
CACYBP	1q25.1	10.86	10.52	0.6	0.55	0.34	2.3e-08	3.75e-07	Altered group
CDC34	19p13.3	10.1	9.75	0.59	0.64	0.34	3.43e-08	5.26e-07	Altered group
LSM10	1p34.3	9.21	8.87	0.64	0.45	0.34	4.59e-08	6.72e-07	Altered group
ATP5F1C	10p14	11.62	11.29	0.63	0.5	0.34	4.6e-08	6.73e-07	Altered group
SRA1	5q31.3	9.66	9.32	0.63	0.47	0.34	5.35e-08	7.63e-07	Altered group
PDZD11	Xq13.1	9.9	9.56	0.64	0.54	0.34	6.34e-08	8.8e-07	Altered group
FLAD1	1q21.3	10.33	9.99	0.62	0.61	0.34	6.54e-08	9.02e-07	Altered group
SPRYD4	12q13.3	8.53	8.19	0.63	0.57	0.34	7.86e-08	1.058e-06	Altered group
SNRPD1	18q11.2	9.84	9.5	0.63	0.63	0.34	2.16e-07	2.52e-06	Altered group
LSM1	8p11.23	9.36	9.02	0.63	0.64	0.34	2.18e-07	2.536e-06	Altered group
TUBB	6p21.33	14.19	13.86	0.63	0.64	0.34	2.24e-07	2.602e-06	Altered group
HRAS	11p15.5	9.1	8.76	0.63	0.64	0.34	2.65e-07	3.017e-06	Altered group
NDUFA9	12p13.32	10.38	10.04	0.67	0.57	0.34	2.84e-07	3.197e-06	Altered group
UXT	Xp11.23	10.06	9.72	0.7	0.5	0.34	4.54e-07	4.787e-06	Altered group
TPI1	12p13.31	13.52	13.19	0.67	0.63	0.34	6.78e-07	6.731e-06	Altered group
PLIN3	19p13.3	11.04	10.7	0.67	0.64	0.34	7.39e-07	7.248e-06	Altered group
VDAC3	8p11.21	10.98	10.64	0.7	0.68	0.34	1.531e-06	1.373e-05	Altered group
PMS2P1	7q22.1	8.11	7.77	0.74	0.52	0.34	2.083e-06	1.787e-05	Altered group
MRPL23	11p15.5	9.65	9.32	0.72	0.6	0.34	2.377e-06	2.017e-05	Altered group
TMEM42	3p21.31	8	7.67	0.73	0.59	0.34	2.386e-06	2.024e-05	Altered group
MIEN1	17q12	10.03	9.68	0.73	0.72	0.34	3.929e-06	3.1e-05	Altered group
MRPS33	7q34	9.6	9.26	0.76	0.59	0.34	4.57e-06	3.541e-05	Altered group
PPIB	15q22.31	13.62	13.29	0.74	0.64	0.34	4.683e-06	3.613e-05	Altered group
TOP1P2	22q11.23	3.52	3.17	0.75	0.74	0.34	5.749e-06	4.326e-05	Altered group
RPL37	5p13.1	13.99	13.65	0.76	0.71	0.34	7.262e-06	5.281e-05	Altered group
HPRT1	Xq26.2-q26.3	9.7	9.37	0.77	0.69	0.34	1.185e-05	8.038e-05	Altered group
EFNA4	1q21.3	8.87	8.53	0.77	0.81	0.34	1.348e-05	8.988e-05	Altered group
NDUFAF6	8q22.1	8.2	7.86	0.77	0.78	0.34	1.582e-05	0.0001031	Altered group
GOLT1B	12p12.1	10.55	10.2	0.81	0.71	0.34	1.788e-05	0.0001148	Altered group
CNIH1	14q22.2	10.73	10.4	0.84	0.58	0.34	2.4e-05	0.0001491	Altered group
NUDT14	14q32.33	9.31	8.98	0.77	0.83	0.34	2.597e-05	0.0001598	Altered group
FAM162A	3q21.1	9.85	9.51	0.86	0.7	0.34	4.123e-05	0.0002357	Altered group
LSR	19q13.12	12.38	12.05	0.8	0.88	0.34	5.371e-05	0.0002958	Altered group
L3HYPDH	14q23.1	6.75	6.41	0.85	0.78	0.34	5.847e-05	0.0003179	Altered group
VWA1	1p36.33	11.75	11.41	0.84	0.9	0.34	7.932e-05	0.0004132	Altered group
ZNF296	19q13.32	5.95	5.61	0.86	0.84	0.34	8.972e-05	0.0004572	Altered group
RILP	17p13.3	8.19	7.85	0.88	0.79	0.34	0.0001038	0.0005193	Altered group
RPS6	9p22.1	14.74	14.4	0.92	0.75	0.34	0.0001269	0.000619	Altered group
SNHG15	7p13	9.12	8.78	0.87	0.91	0.34	0.0001544	0.0007349	Altered group
PERP	6q23.3	12.54	12.19	0.9	0.91	0.34	0.0001653	0.0007783	Altered group
RAB32	6q24.3	8.94	8.6	0.9	0.83	0.34	0.0001687	0.0007928	Altered group
MTHFD2	2p13.1	10.71	10.37	0.86	0.97	0.34	0.000187	0.0008662	Altered group
HYAL3	3p21.31	6.42	6.08	0.92	0.87	0.34	0.0001904	0.0008792	Altered group
LINC00467	1q32.3	7.76	7.42	0.95	0.77	0.34	0.0002075	0.000947	Altered group
IRF7	11p15.5	10.1	9.76	0.93	0.88	0.34	0.0002434	0.001087	Altered group
CLDN4	7q11.23	13.3	12.96	0.96	0.92	0.34	0.0004745	0.001934	Altered group
OAZ3	1q21.3	5.57	5.23	1.01	1.02	0.34	0.0007896	0.003017	Altered group
LY96	8q21.11	8	7.65	1.06	0.91	0.34	0.0008982	0.00336	Altered group
CYBA	16q24.2	11.63	11.29	1.06	0.95	0.34	0.001211	0.004348	Altered group
PLPP2	19p13.3	10.81	10.48	1.06	1.07	0.34	0.001737	0.005951	Altered group
TCTEX1D2	3q29	6.54	6.21	1.1	1.12	0.34	0.002392	0.00784	Altered group
GIP	17q21.32	0.69	0.35	1.2	0.88	0.34	0.00281	0.008981	Altered group
AGAP2-AS1	12q14.1	7.34	7	1.17	1.17	0.34	0.003539	0.0109	Altered group
RHEBL1	12q13.12	5.05	4.71	1.2	1.09	0.34	0.003754	0.0115	Altered group
SNORC	2q37.1	1.54	1.2	1.24	1	0.34	0.003792	0.0116	Altered group
DUSP5	10q25.2	9.82	9.48	1.26	1.09	0.34	0.006039	0.0172	Altered group
LINC00313	21q22.3	1.21	0.87	1.39	0.91	0.34	0.008554	0.0231	Altered group
UGDH	4p14	11.36	11.02	1.33	1.19	0.34	0.009928	0.0263	Altered group
KIF4A	Xq13.1	8.35	8.01	1.3	1.58	0.34	0.0142	0.0355	Altered group
LINC00326	6q23.2	1.2	0.86	1.39	1.32	0.34	0.0143	0.0357	Altered group
ASS1	9q34.11	11.43	11.09	1.41	1.32	0.34	0.0149	0.0369	Altered group
CTXN1	19p13.2	6.95	6.62	1.43	1.36	0.34	0.0183	0.0439	Altered group
CLCN1	7q34	1.56	1.22	1.55	1.23	0.34	0.0212	0.0497	Altered group
SDHAF2	11q12.2	9.72	9.38	0.42	0.34	0.33	8.46e-15	1.76e-12	Altered group
AHSA1	14q24.3	11.1	10.77	0.46	0.47	0.33	1.58e-11	8.08e-10	Altered group
RRP36	6p21.1	9.86	9.53	0.48	0.45	0.33	2.06e-11	1.02e-09	Altered group
UQCRC1	3p21.31	11.66	11.33	0.5	0.45	0.33	8.27e-11	3.25e-09	Altered group
MLST8	16p13.3	9.88	9.55	0.47	0.53	0.33	9.94e-11	3.75e-09	Altered group
ABT1	6p22.2	9.82	9.49	0.51	0.45	0.33	1.4e-10	4.98e-09	Altered group
MRPL20	1p36.33	10.58	10.26	0.51	0.41	0.33	2.39e-10	7.81e-09	Altered group
PARK7	1p36.23	12.04	11.71	0.54	0.38	0.33	2.4e-10	7.84e-09	Altered group
SMIM12	1p34.3	9.6	9.27	0.53	0.41	0.33	4.88e-10	1.42e-08	Altered group
CHMP2A	19q13.43	11.25	10.92	0.54	0.42	0.33	6.47e-10	1.83e-08	Altered group
PSMD4	1q21.3	11.94	11.61	0.52	0.52	0.33	8.77e-10	2.38e-08	Altered group
UFD1	22q11.21	10.34	10.01	0.52	0.5	0.33	9.96e-10	2.63e-08	Altered group
RRP1	21q22.3	9.53	9.19	0.52	0.54	0.33	1.01e-09	2.65e-08	Altered group
C17ORF49	17p13.1	10.25	9.92	0.55	0.43	0.33	1.52e-09	3.73e-08	Altered group
TSSC4	11p15.5	9.42	9.09	0.5	0.6	0.33	1.59e-09	3.86e-08	Altered group
SF3B6	2p23.3	10.6	10.28	0.54	0.45	0.33	1.81e-09	4.3e-08	Altered group
NDUFC2	11q14.1	11.03	10.69	0.58	0.44	0.33	5.51e-09	1.11e-07	Altered group
PMM2	16p13.2	10.51	10.18	0.57	0.51	0.33	7.1e-09	1.37e-07	Altered group
CCT3	1q22	12.93	12.6	0.54	0.59	0.33	9.23e-09	1.71e-07	Altered group
ASNA1	19p13.13	10.47	10.14	0.58	0.48	0.33	9.51e-09	1.75e-07	Altered group
ARPC5	1q25.3	12.41	12.08	0.59	0.44	0.33	1.71e-08	2.89e-07	Altered group
FBL	19q13.2	11.28	10.94	0.59	0.53	0.33	2.38e-08	3.85e-07	Altered group
TRIAP1	12q24.31	9.27	8.94	0.61	0.47	0.33	2.77e-08	4.37e-07	Altered group
NDUFB3	2q33.1	9.59	9.26	0.61	0.48	0.33	5.67e-08	8e-07	Altered group
AIMP2	7p22.1	9.3	8.97	0.59	0.62	0.33	6.9e-08	9.42e-07	Altered group
C1ORF35	1q42.13	8.83	8.5	0.58	0.64	0.33	9.48e-08	1.248e-06	Altered group
SNHG11	20q11.23	7.6	7.27	0.6	0.65	0.33	1.35e-07	1.675e-06	Altered group
FAHD2A	2q11.1	8.36	8.03	0.62	0.57	0.33	1.48e-07	1.825e-06	Altered group
CNPY2	12q13.3	11.02	10.69	0.63	0.59	0.33	2.15e-07	2.501e-06	Altered group
MRPL48	11q13.4	8.89	8.55	0.64	0.6	0.33	2.23e-07	2.585e-06	Altered group
GPN1	2p23.3	10.21	9.87	0.67	0.48	0.33	2.42e-07	2.783e-06	Altered group
BZW1	2q33.1	12.52	12.18	0.65	0.57	0.33	2.71e-07	3.079e-06	Altered group
BAD	11q13.1	10.08	9.75	0.63	0.59	0.33	2.86e-07	3.216e-06	Altered group
DCUN1D5	11q22.3	9.06	8.74	0.64	0.58	0.33	3.84e-07	4.145e-06	Altered group
ATP5PO	21q22.11	11.33	11	0.68	0.48	0.33	4.27e-07	4.543e-06	Altered group
NCBP2AS2	3q29	8.19	7.86	0.65	0.59	0.33	4.32e-07	4.584e-06	Altered group
MOSPD3	7q22.1	8.94	8.62	0.63	0.62	0.33	4.57e-07	4.807e-06	Altered group
CMC2	16q23.2	8.79	8.46	0.65	0.57	0.33	4.85e-07	5.038e-06	Altered group
NHP2	5q35.3	10.51	10.19	0.66	0.57	0.33	7.11e-07	7.026e-06	Altered group
NDUFS5	1p34.3	11.28	10.95	0.67	0.58	0.33	7.29e-07	7.172e-06	Altered group
HIGD2A	5q35.2	10.15	9.82	0.68	0.52	0.33	9.28e-07	8.862e-06	Altered group
CBX8	17q25.3	7.88	7.56	0.66	0.7	0.33	1.663e-06	1.474e-05	Altered group
BRIX1	5p13.2	10	9.67	0.68	0.71	0.33	2.341e-06	1.989e-05	Altered group
ALKBH2	12q24.11	8.01	7.68	0.7	0.65	0.33	3.102e-06	2.523e-05	Altered group
MRPS35	12p11.22	10.67	10.34	0.7	0.67	0.33	3.6e-06	2.874e-05	Altered group
TES	7q31.2	11.35	11.01	0.75	0.56	0.33	3.744e-06	2.972e-05	Altered group
TBC1D7	6p24.1	8.49	8.16	0.71	0.68	0.33	4.606e-06	3.566e-05	Altered group
CMC1	3p24.1	7.67	7.35	0.76	0.55	0.33	7.432e-06	5.388e-05	Altered group
HDHD3	9q32	9.43	9.1	0.73	0.71	0.33	8.347e-06	5.947e-05	Altered group
NDUFB5	3q26.33	10.49	10.16	0.79	0.53	0.33	9.68e-06	6.761e-05	Altered group
TRAPPC2B	19q13.43	7.19	6.86	0.77	0.56	0.33	1.05e-05	7.245e-05	Altered group
PRDX2	19p13.13	11.64	11.31	0.72	0.8	0.33	1.534e-05	0.0001006	Altered group
PDSS1	10p12.1	6.69	6.36	0.76	0.73	0.33	1.946e-05	0.0001239	Altered group
PPP1R16A	8q24.3	10	9.67	0.73	0.85	0.33	1.953e-05	0.0001244	Altered group
PLGRKT	9p24.1	8.51	8.18	0.79	0.74	0.33	2.605e-05	0.0001601	Altered group
ANKRD19P	9q22.31	5.91	5.58	0.77	0.75	0.33	2.791e-05	0.0001696	Altered group
DGAT1	8q24.3	10.29	9.97	0.8	0.74	0.33	4.153e-05	0.0002373	Altered group
CENPP	9q22.31	5.89	5.56	0.8	0.84	0.33	5.368e-05	0.0002958	Altered group
FKBP2	11q13.1	10.57	10.24	0.84	0.71	0.33	5.584e-05	0.000306	Altered group
BOLA1	1q21.2	8.41	8.08	0.85	0.72	0.33	6.604e-05	0.0003514	Altered group
SDHAF3	7q21.3	8.24	7.91	0.88	0.67	0.33	8.449e-05	0.0004346	Altered group
CENPN	16q23.2	8.46	8.12	0.85	0.8	0.33	8.963e-05	0.0004568	Altered group
EEF1B2	2q33.3	12.28	11.95	0.89	0.65	0.33	0.0001017	0.0005103	Altered group
ADK	10q22.2|10q11-q24	9.49	9.16	0.86	0.76	0.33	0.0001046	0.0005224	Altered group
PAQR4	16p13.3	9.46	9.13	0.83	0.87	0.33	0.000109	0.0005414	Altered group
CRB3	19p13.3	9.12	8.79	0.82	0.92	0.33	0.0001103	0.0005479	Altered group
CHAC2	2p16.2	6.34	6.01	0.88	0.83	0.33	0.0001518	0.0007239	Altered group
TMEM106C	12q13.11	10.72	10.38	0.95	0.75	0.33	0.0002855	0.001248	Altered group
MAL2	8q24.12	13.19	12.86	0.84	1.06	0.33	0.0002919	0.001274	Altered group
ACOT4	14q24.3	7.03	6.71	0.95	0.88	0.33	0.0005339	0.002138	Altered group
PRKAR1B	7p22.3	8.23	7.9	1.02	0.89	0.33	0.0008838	0.003313	Altered group
CHAC1	15q15.1	6.7	6.37	1.07	1.1	0.33	0.002568	0.008316	Altered group
FJX1	11p13	6.42	6.09	1.15	1.03	0.33	0.00347	0.0108	Altered group
SHCBP1	16q11.2	7.72	7.39	1.12	1.14	0.33	0.003576	0.011	Altered group
UNC13D	17q25.1	10.17	9.83	1.16	1.27	0.33	0.005601	0.0162	Altered group
LIME1	20q13.33	7.51	7.18	1.23	1.17	0.33	0.006358	0.018	Altered group
IFITM1	11p15.5	11.85	11.52	1.22	1.23	0.33	0.007215	0.02	Altered group
PSG6	19q13.31	0.5	0.18	1.37	0.73	0.33	0.009017	0.0242	Altered group
PLCD3	17q21.31	8.25	7.92	1.27	1.21	0.33	0.009167	0.0246	Altered group
DDIT4	10q22.1	11.88	11.55	1.24	1.28	0.33	0.009885	0.0262	Altered group
CCL3	17q12	7.46	7.12	1.35	1.27	0.33	0.0131	0.033	Altered group
CLVS1	8q12.2-q12.3	2.6	2.27	1.38	1.23	0.33	0.0142	0.0354	Altered group
NOX4	11q14.3	6.32	6	1.33	1.37	0.33	0.0154	0.038	Altered group
TMIGD2	19p13.3	3.2	2.86	1.45	1.21	0.33	0.0167	0.0405	Altered group
RMRP	9p13.3	4.23	3.91	1.37	1.33	0.33	0.0167	0.0406	Altered group
C1QL4	12q13.12	1.33	1.01	1.43	1.25	0.33	0.0193	0.0459	Altered group
HSPA6	1q23.3	8.65	8.32	1.5	1.21	0.33	0.0203	0.0479	Altered group
CHMP4B	20q11.22	12.31	11.99	0.47	0.38	0.32	1.55e-11	8.02e-10	Altered group
TSR3	16p13.3	9.99	9.67	0.44	0.49	0.32	3.37e-11	1.53e-09	Altered group
[truncated: 1,934 more rows]

## Sheet: PAAD
Gene	Cytoband	Altered group	Unaltered group	Altered group	Unaltered group	Log Ratio	p-Value	q-Value	Higher expression in
[truncated: 2,378 more rows]

[truncated: 1 more sheets: LGG]
