# Supplementary material for: eIF6 as a Promising Diagnostic and Prognostic Biomarker for Poorer Survival of Cutaneous Melanoma
Source: Front Oncol. 2022 May 30;12:848346. doi: 10.3389/fonc.2022.848346 (PMC9189357; doi:10.3389/fonc.2022.848346)
Supplement: Supplementary file 3 [file Table_2.xlsx]

## Sheet: lihc table
Gene	Cytoband	Altered group	Unaltered group	Altered group	Unaltered group	Log Ratio	p-Value	q-Value	Higher methylation in
SQLE	8q24.13	0.15	0.26	0.05	0.2	-0.12	5.16e-14	7.98e-10	Unaltered group
CDR2	16p12.2	0.14	0.25	0.06	0.17	-0.11	1.29e-12	9.93e-09	Unaltered group
REX1BD	19p13.11	0.03	0.05	0.01	0.07	-0.02	1.23e-09	6.32e-06	Unaltered group
ZNF517	8q24.3	0.25	0.39	0.1	0.21	-0.14	3.16e-09	1.223e-05	Unaltered group
BOLA1	1q21.2	0.03	0.06	0.01	0.07	-0.03	4.9e-09	1.513e-05	Unaltered group
FKBP11	12q13.12	0.11	0.19	0.06	0.15	-0.08	7e-09	1.803e-05	Unaltered group
ELOVL2	6p24.2	0.12	0.22	0.07	0.19	-0.1	8.41e-09	1.857e-05	Unaltered group
RPS28	19p13.2	0.19	0.31	0.09	0.16	-0.12	1.17e-08	2.265e-05	Unaltered group
CENPO	2p23.3	0.03	0.05	0.01	0.05	-0.02	1.33e-08	2.279e-05	Unaltered group
MTSS1	8q24.13	0.2	0.27	0.06	0.15	-0.07	1.78e-08	2.749e-05	Unaltered group
SGSH	17q25.3	0.09	0.15	0.04	0.09	-0.05	3.04e-08	3.961e-05	Unaltered group
MPI	15q24.1	0.15	0.23	0.06	0.13	-0.08	3.08e-08	3.961e-05	Unaltered group
GFUS	8q24.3	0.02	0.02	0	0.01	0	3.88e-08	4.195e-05	Unaltered group
ST3GAL3	1p34.1	0.04	0.07	0.01	0.07	-0.02	4.32e-08	4.195e-05	Unaltered group
UBE2S	19q13.42	0.38	0.46	0.06	0.11	-0.08	4.65e-08	4.195e-05	Unaltered group
TSPAN31	12q14.1	0.06	0.09	0.02	0.08	-0.03	4.81e-08	4.195e-05	Unaltered group
PUS1	12q24.33	0.09	0.12	0.02	0.06	-0.03	4.89e-08	4.195e-05	Unaltered group
IMP3	15q24.2	0.03	0.05	0.01	0.05	-0.02	5.9e-08	4.795e-05	Unaltered group
RPL17	18q21.1	0.08	0.13	0.04	0.13	-0.06	6.42e-08	4.93e-05	Unaltered group
ANXA6	5q33.1	0.05	0.1	0.04	0.15	-0.06	6.7e-08	4.93e-05	Unaltered group
MTCH2	11p11.2	0.29	0.42	0.11	0.23	-0.13	8.36e-08	5.872e-05	Unaltered group
UCKL1-AS1	20q13.33	0.06	0.09	0.02	0.08	-0.03	1.01e-07	6.806e-05	Unaltered group
TLE1	9q21.32	0.34	0.46	0.1	0.19	-0.12	1.18e-07	7.367e-05	Unaltered group
RPL27A	11p15.4	0.16	0.25	0.09	0.14	-0.1	1.19e-07	7.367e-05	Unaltered group
FANCA	16q24.3	0.05	0.09	0.03	0.11	-0.04	1.28e-07	7.597e-05	Unaltered group
NR1I3	1q23.3	0.2	0.29	0.07	0.18	-0.09	1.7e-07	9.12e-05	Unaltered group
EEF1D	8q24.3	0.02	0.02	0	0	0	1.7e-07	9.12e-05	Unaltered group
HNRNPC	14q11.2	0.16	0.24	0.06	0.13	-0.07	1.71e-07	9.12e-05	Unaltered group
TMEM98	17q11.2	0.08	0.11	0.02	0.09	-0.03	2.3e-07	0.0001185	Unaltered group
IL24	1q32.1	0.29	0.46	0.15	0.24	-0.17	2.56e-07	0.0001278	Unaltered group
LY6E-DT	8q24.3	0.24	0.31	0.07	0.13	-0.07	3.31e-07	0.0001596	Unaltered group
SOCS5	2p21	0.15	0.29	0.13	0.26	-0.14	3.84e-07	0.00018	Unaltered group
ADHFE1	8q13.1	0.21	0.32	0.1	0.18	-0.11	4.35e-07	0.0001977	Unaltered group
ZNF507	19q13.11	0.07	0.1	0.02	0.08	-0.03	4.78e-07	0.0002081	Unaltered group
RPSA	3p22.1	0.1	0.2	0.08	0.19	-0.1	4.85e-07	0.0002081	Unaltered group
ZNRF2	7p14.3	0.06	0.09	0.02	0.08	-0.03	5.28e-07	0.0002204	Unaltered group
ANKRD46	8q22.3	0.07	0.11	0.03	0.08	-0.04	5.72e-07	0.0002326	Unaltered group
C10ORF88	10q26.13	0.2	0.29	0.08	0.15	-0.08	6.05e-07	0.0002399	Unaltered group
CASTOR3	7q22.1	0.27	0.35	0.07	0.13	-0.07	6.43e-07	0.0002486	Unaltered group
THPO	3q27.1	0.47	0.6	0.13	0.2	-0.13	7.18e-07	0.0002706	Unaltered group
TPI1	12p13.31	0.07	0.09	0.02	0.06	-0.02	8.23e-07	0.0003028	Unaltered group
PSMA7	20q13.33	0.02	0.03	0	0.01	0	9.43e-07	0.000339	Unaltered group
NDUFAF6	8q22.1	0.4	0.52	0.12	0.13	-0.12	1.13e-06	0.0003969	Unaltered group
EGLN1	1q42.2	0.08	0.13	0.04	0.11	-0.05	1.161e-06	0.0003988	Unaltered group
TMCO6	5q31.3	0.04	0.05	0.01	0.04	-0.01	1.303e-06	0.0004379	Unaltered group
TXNRD2	22q11.21	0.12	0.16	0.04	0.08	-0.04	1.362e-06	0.000448	Unaltered group
CHRD	3q27.1	0.5	0.65	0.15	0.2	-0.15	1.489e-06	0.0004794	Unaltered group
PIGU	20q11.22	0.02	0.02	0	0.01	0	1.905e-06	0.000601	Unaltered group
CBWD2	2q14.1	0.06	0.09	0.03	0.06	-0.03	2.054e-06	0.0006294	Unaltered group
HMGCS1	5p12	0.27	0.38	0.11	0.2	-0.11	2.079e-06	0.0006294	Unaltered group
PCBP1	2p13.3	0.03	0.07	0.01	0.13	-0.04	2.117e-06	0.0006294	Unaltered group
CLUL1	18p11.32	0.04	0.06	0.02	0.09	-0.03	2.88e-06	0.0008399	Unaltered group
GRID1	10q23.1-q23.2	0.07	0.11	0.04	0.12	-0.04	3.396e-06	0.0009721	Unaltered group
GGT1	22q11.23	0.47	0.58	0.11	0.16	-0.11	3.532e-06	0.0009924	Unaltered group
TUBGCP5	15q11.2	0.02	0.05	0.01	0.09	-0.02	3.596e-06	0.0009924	Unaltered group
ARNT	1q21.3	0.25	0.31	0.07	0.16	-0.07	3.855e-06	0.001045	Unaltered group
ACAT2	6q25.3	0.33	0.42	0.09	0.16	-0.09	4.035e-06	0.001075	Unaltered group
LINC00339	1p36.12	0.04	0.05	0.01	0.06	-0.02	4.284e-06	0.001122	Unaltered group
KYAT1	9q34.11	0.08	0.12	0.04	0.11	-0.04	4.509e-06	0.001151	Unaltered group
CCNP	19q13.2	0.01	0.04	0.01	0.1	-0.03	4.559e-06	0.001151	Unaltered group
NME3	16p13.3	0.18	0.3	0.13	0.2	-0.12	4.618e-06	0.001151	Unaltered group
NOP56	20p13	0.18	0.31	0.13	0.19	-0.12	4.923e-06	0.001184	Unaltered group
ZNF543	19q13.43	0.06	0.09	0.02	0.09	-0.03	4.976e-06	0.001184	Unaltered group
CDCA8	1p34.3	0.24	0.31	0.08	0.13	-0.07	4.978e-06	0.001184	Unaltered group
BCL2L1	20q11.21	0.07	0.1	0.03	0.09	-0.04	5.146e-06	0.001201	Unaltered group
TIMM8B	11q23.1	0.37	0.49	0.13	0.16	-0.12	5.207e-06	0.001201	Unaltered group
TMX4	20p12.3	0.29	0.38	0.1	0.16	-0.09	5.973e-06	0.00135	Unaltered group
ARSB	5q14.1	0.27	0.39	0.13	0.2	-0.12	6.057e-06	0.00135	Unaltered group
LSS	21q22.3	0.31	0.41	0.11	0.19	-0.1	6.115e-06	0.00135	Unaltered group
MOGAT1	2q36.1	0.17	0.22	0.05	0.12	-0.05	7.379e-06	0.001573	Unaltered group
PDCD2L	19q13.11	0.15	0.19	0.04	0.07	-0.04	7.383e-06	0.001573	Unaltered group
KIF20B	10q23.31	0.54	0.72	0.21	0.17	-0.18	7.427e-06	0.001573	Unaltered group
FADS3	11q12.2	0.1	0.15	0.06	0.11	-0.05	7.932e-06	0.001657	Unaltered group
HSF1	8q24.3	0.22	0.36	0.15	0.18	-0.14	8.412e-06	0.001731	Unaltered group
SEC14L5	16p13.3	0.13	0.19	0.05	0.14	-0.06	8.513e-06	0.001731	Unaltered group
ACSL3	2q36.1	0.46	0.59	0.15	0.15	-0.13	8.699e-06	0.001733	Unaltered group
PC	11q13.2	0.35	0.48	0.15	0.22	-0.13	8.747e-06	0.001733	Unaltered group
ATIC	2q35	0.15	0.21	0.07	0.13	-0.07	8.883e-06	0.001738	Unaltered group
TRMT9B	8p22	0.07	0.09	0.02	0.07	-0.02	1.024e-05	0.001979	Unaltered group
TYSND1	10q22.1	0.05	0.07	0.02	0.07	-0.02	1.09e-05	0.00208	Unaltered group
PROK1	1p13.3	0.15	0.2	0.05	0.12	-0.05	1.21e-05	0.002281	Unaltered group
TNFRSF12A	16p13.3	0.1	0.14	0.04	0.1	-0.04	1.259e-05	0.002344	Unaltered group
RNASEH2C	11q13.1	0.07	0.14	0.08	0.16	-0.07	1.292e-05	0.002378	Unaltered group
TAF10	11p15.4	0.07	0.1	0.03	0.05	-0.02	1.334e-05	0.002405	Unaltered group
EEF1B2	2q33.3	0.2	0.29	0.1	0.12	-0.08	1.383e-05	0.002457	Unaltered group
TIPIN	15q22.31	0.12	0.15	0.03	0.08	-0.03	1.538e-05	0.002701	Unaltered group
PEX6	6p21.1	0.14	0.18	0.04	0.08	-0.04	1.599e-05	0.002776	Unaltered group
FCGRT	19q13.33	0.05	0.06	0.01	0.04	-0.01	1.686e-05	0.002864	Unaltered group
TRIM27	6p22.1	0.34	0.45	0.12	0.19	-0.11	1.688e-05	0.002864	Unaltered group
SLC22A5	5q31.1	0.06	0.08	0.02	0.04	-0.02	1.723e-05	0.002864	Unaltered group
UBE2V2	8q11.21	0.02	0.02	0	0	0	1.723e-05	0.002864	Unaltered group
CCT6P1	7q11.21	0.21	0.3	0.1	0.16	-0.09	1.791e-05	0.002886	Unaltered group
FAU	11q13.1	0.07	0.09	0.02	0.05	-0.02	1.793e-05	0.002886	Unaltered group
HOMEZ	14q11.2	0.07	0.1	0.02	0.1	-0.03	1.793e-05	0.002886	Unaltered group
TNFSF14	19p13.3	0.12	0.19	0.08	0.19	-0.07	1.833e-05	0.00292	Unaltered group
NHP2	5q35.3	0.29	0.37	0.08	0.15	-0.07	1.861e-05	0.002923	Unaltered group
POLG2	17q23.3	0.07	0.1	0.03	0.08	-0.03	1.872e-05	0.002923	Unaltered group
ARFRP1	20q13.33	0.03	0.03	0	0.01	0	2.019e-05	0.003045	Unaltered group
PHF20	20q11.22-q11.23	0.02	0.02	0	0.01	0	2.028e-05	0.003045	Unaltered group
ZNF706	8q22.3	0.02	0.02	0	0.01	0	2.034e-05	0.003045	Unaltered group
CASKIN1	16p13.3	0.53	0.67	0.16	0.16	-0.14	2.04e-05	0.003045	Unaltered group
SPIDR	8q11.21	0.17	0.22	0.06	0.11	-0.05	2.049e-05	0.003045	Unaltered group
MESD	15q25.1	0.19	0.26	0.08	0.17	-0.07	2.13e-05	0.003133	Unaltered group
NCKAP5	2q21.2	0.35	0.47	0.14	0.23	-0.12	2.149e-05	0.003133	Unaltered group
GFER	16p13.3	0.02	0.05	0.01	0.11	-0.03	2.199e-05	0.003176	Unaltered group
TMEM115	3p21.31	0.39	0.49	0.12	0.15	-0.1	2.245e-05	0.003213	Unaltered group
ETHE1	19q13.31	0.03	0.04	0.01	0.03	-0.01	2.297e-05	0.003257	Unaltered group
EIF6	20q11.22	0.38	0.52	0.16	0.24	-0.14	2.384e-05	0.00335	Unaltered group
APOF	12q13.3	0.55	0.69	0.16	0.21	-0.14	2.602e-05	0.003623	Unaltered group
CPVL	7p14.3	0.08	0.12	0.03	0.12	-0.03	2.694e-05	0.003718	Unaltered group
POLR2L	11p15.5	0.34	0.44	0.12	0.17	-0.1	2.747e-05	0.003758	Unaltered group
SLC25A20	3p21.31	0.14	0.18	0.04	0.12	-0.04	2.846e-05	0.003859	Unaltered group
C9	5p13.1	0.23	0.32	0.1	0.17	-0.09	2.887e-05	0.003879	Unaltered group
ZFAS1	20q13.13	0.48	0.69	0.27	0.22	-0.22	3.155e-05	0.004149	Unaltered group
CPN1	10q24.2	0.27	0.36	0.11	0.19	-0.09	3.194e-05	0.004149	Unaltered group
CGN	1q21.3	0.21	0.26	0.06	0.13	-0.05	3.201e-05	0.004149	Unaltered group
RIOX2	3q11.2	0.14	0.21	0.07	0.15	-0.06	3.23e-05	0.004149	Unaltered group
SULT1A2	16p11.2	0.39	0.49	0.11	0.18	-0.09	3.235e-05	0.004149	Unaltered group
RPL35	9q33.3	0.21	0.28	0.08	0.14	-0.07	3.248e-05	0.004149	Unaltered group
MRAP2	6q14.2	0.04	0.06	0.01	0.08	-0.02	3.287e-05	0.004164	Unaltered group
EXOSC4	8q24.3	0.01	0.02	0	0	0	3.424e-05	0.004242	Unaltered group
CDK5RAP1	20q11.21	0.31	0.43	0.14	0.19	-0.11	3.426e-05	0.004242	Unaltered group
COQ8A	1q42.13	0.33	0.4	0.08	0.14	-0.07	3.431e-05	0.004242	Unaltered group
ZNF689	16p11.2	0.02	0.04	0.01	0.08	-0.02	3.487e-05	0.004278	Unaltered group
BPNT2	8q12.1	0.05	0.06	0.01	0.03	-0.01	3.542e-05	0.004311	Unaltered group
FCGR2B	1q23.3	0.3	0.37	0.07	0.17	-0.07	3.579e-05	0.004322	Unaltered group
PRNP	20p13	0.04	0.06	0.01	0.09	-0.02	3.617e-05	0.004334	Unaltered group
GLRX3	10q26.3	0.02	0.03	0.01	0.02	-0.01	3.732e-05	0.004409	Unaltered group
PAQR7	1p36.11	0.31	0.39	0.1	0.16	-0.08	3.762e-05	0.004409	Unaltered group
RPL22L1	3q26.2	0.49	0.68	0.23	0.24	-0.19	3.765e-05	0.004409	Unaltered group
HJURP	2q37.1	0.37	0.51	0.18	0.19	-0.14	3.883e-05	0.004512	Unaltered group
DYNLL1	12q24.31	0.48	0.59	0.14	0.19	-0.11	3.996e-05	0.00461	Unaltered group
NOP16	5q35.2	0.52	0.63	0.13	0.14	-0.11	4.176e-05	0.004774	Unaltered group
RPS23	5q14.2	0.13	0.22	0.11	0.17	-0.09	4.201e-05	0.004774	Unaltered group
MRPL53	2p13.1	0.11	0.14	0.03	0.09	-0.03	4.323e-05	0.004877	Unaltered group
SSR2	1q22	0.16	0.22	0.07	0.14	-0.06	4.423e-05	0.004953	Unaltered group
C14ORF93	14q11.2	0.08	0.09	0.02	0.06	-0.02	4.878e-05	0.005397	Unaltered group
TUBB2A	6p25.2	0.11	0.18	0.09	0.19	-0.08	4.888e-05	0.005397	Unaltered group
DSC2	18q12.1	0.04	0.06	0.01	0.08	-0.02	5.032e-05	0.005516	Unaltered group
ACKR3	2q37.3	0.07	0.1	0.03	0.09	-0.03	5.095e-05	0.005545	Unaltered group
RPS6KL1	14q24.2	0.33	0.42	0.12	0.17	-0.09	5.3e-05	0.005728	Unaltered group
FEN1	11q12.2	0.25	0.34	0.12	0.16	-0.1	5.36e-05	0.005753	Unaltered group
LRP2	2q31.1	0.03	0.05	0.01	0.06	-0.02	5.433e-05	0.005772	Unaltered group
SNAPIN	1q21.3	0.01	0.02	0	0.01	0	5.519e-05	0.005772	Unaltered group
CERS4	19p13.2	0.15	0.21	0.07	0.17	-0.06	5.55e-05	0.005772	Unaltered group
LINC00653	20p11.23	0.16	0.21	0.07	0.12	-0.06	5.569e-05	0.005772	Unaltered group
MAB21L1	13q13.3	0.23	0.34	0.14	0.21	-0.11	5.579e-05	0.005772	Unaltered group
DHRS13	17q11.2	0.43	0.52	0.12	0.16	-0.09	5.602e-05	0.005772	Unaltered group
IL17RD	3p14.3	0.02	0.03	0	0.05	-0.01	5.876e-05	0.006014	Unaltered group
TMEM74	8q23.1	0.36	0.5	0.18	0.24	-0.14	5.93e-05	0.00603	Unaltered group
ZFYVE27	10q24.2	0.05	0.06	0.01	0.05	-0.02	6.264e-05	0.006328	Unaltered group
CCT6A	7p11.2	0.22	0.31	0.11	0.14	-0.09	6.354e-05	0.006377	Unaltered group
SNAP29	22q11.21	0.11	0.14	0.04	0.08	-0.03	6.456e-05	0.006438	Unaltered group
MRPS34	16p13.3	0.14	0.21	0.08	0.14	-0.07	6.609e-05	0.006548	Unaltered group
PRDX2	19p13.13	0.05	0.07	0.02	0.04	-0.01	6.693e-05	0.006553	Unaltered group
SLC2A4RG	20q13.33	0.1	0.13	0.04	0.09	-0.03	6.699e-05	0.006553	Unaltered group
CCDC3	10p13	0.05	0.06	0.01	0.05	-0.01	7.088e-05	0.00689	Unaltered group
DGAT2	11q13.5	0.15	0.18	0.04	0.09	-0.03	7.188e-05	0.00691	Unaltered group
SERPINF1	17p13.3	0.29	0.34	0.06	0.12	-0.05	7.198e-05	0.00691	Unaltered group
FAM131A	3q27.1	0.12	0.18	0.07	0.14	-0.06	7.326e-05	0.006989	Unaltered group
NUP210	3p25.1	0.19	0.23	0.05	0.09	-0.04	7.392e-05	0.007009	Unaltered group
PLGLB2	2p11.2	0.34	0.43	0.11	0.14	-0.08	7.497e-05	0.007065	Unaltered group
EXOSC6	16q22.1	0.02	0.03	0	0.07	-0.02	7.729e-05	0.00724	Unaltered group
MTTP	4q23	0.23	0.3	0.08	0.17	-0.07	7.776e-05	0.00724	Unaltered group
MINDY1	1q21.3	0.12	0.17	0.06	0.13	-0.05	7.85e-05	0.007265	Unaltered group
NECAB2	16q23.3	0.31	0.38	0.1	0.17	-0.08	8.136e-05	0.007463	Unaltered group
IGFBP2	2q35	0.35	0.51	0.21	0.21	-0.16	8.16e-05	0.007463	Unaltered group
TRABD2A	2p11.2	0.05	0.07	0.02	0.08	-0.02	8.415e-05	0.007651	Unaltered group
LRRC61	7q36.1	0.36	0.43	0.09	0.15	-0.07	8.531e-05	0.007705	Unaltered group
BAHD1	15q15.1	0.18	0.26	0.11	0.16	-0.08	8.574e-05	0.007705	Unaltered group
UBE2R2	9p13.3	0.32	0.4	0.1	0.16	-0.08	8.695e-05	0.007728	Unaltered group
PALMD	1p21.2	0.09	0.13	0.04	0.14	-0.04	8.7e-05	0.007728	Unaltered group
LNX2	13q12.2	0.01	0.01	0	0	0	9.147e-05	0.00804	Unaltered group
PCSK9	1p32.3	0.4	0.49	0.13	0.17	-0.1	9.156e-05	0.00804	Unaltered group
NR2F6	19p13.11	0.21	0.27	0.07	0.13	-0.06	9.278e-05	0.00808	Unaltered group
C20ORF27	20p13	0.3	0.4	0.13	0.14	-0.1	9.306e-05	0.00808	Unaltered group
ASGR1	17p13.1	0.27	0.31	0.05	0.12	-0.04	9.368e-05	0.008081	Unaltered group
SLC35F6	2p23.3	0.23	0.29	0.08	0.12	-0.06	9.472e-05	0.008081	Unaltered group
MINPP1	10q23.2	0.41	0.57	0.22	0.24	-0.16	9.475e-05	0.008081	Unaltered group
PPP1R3E	14q11.2	0.12	0.16	0.04	0.11	-0.04	9.516e-05	0.008081	Unaltered group
SLC19A2	1q24.2	0.28	0.38	0.12	0.22	-0.09	9.777e-05	0.008209	Unaltered group
RRM2	2p25.1	0.12	0.19	0.09	0.16	-0.07	9.786e-05	0.008209	Unaltered group
AQP4	18q11.2	0.06	0.08	0.02	0.07	-0.02	9.826e-05	0.008209	Unaltered group
UBXN1	11q12.3	0.02	0.02	0	0.01	0	9.93e-05	0.008252	Unaltered group
C2ORF74	2p15	0.05	0.06	0.01	0.06	-0.02	0.0001001	0.008271	Unaltered group
AHCY	20q11.22	0.27	0.34	0.09	0.15	-0.07	0.0001026	0.008437	Unaltered group
DNTTIP1	20q13.12	0.02	0.02	0	0	0	0.0001051	0.008552	Unaltered group
FAM13C	10q21.1	0.05	0.06	0.01	0.05	-0.01	0.0001079	0.008731	Unaltered group
ETFB	19q13.41	0.54	0.68	0.18	0.16	-0.13	0.0001107	0.008913	Unaltered group
PTDSS1	8q22.1	0.15	0.23	0.1	0.2	-0.08	0.000113	0.009014	Unaltered group
NDUFAF3	3p21.31	0.27	0.36	0.12	0.18	-0.09	0.0001136	0.009014	Unaltered group
FBLN7	2q13	0.12	0.19	0.1	0.18	-0.08	0.0001138	0.009014	Unaltered group
ATP7B	13q14.3	0.39	0.54	0.2	0.22	-0.15	0.0001162	0.009072	Unaltered group
DSP	6p24.3	0.24	0.3	0.09	0.14	-0.07	0.0001162	0.009072	Unaltered group
ABHD6	3p14.3	0.36	0.45	0.11	0.19	-0.09	0.0001171	0.009074	Unaltered group
SH3RF2	5q32	0.06	0.09	0.03	0.11	-0.03	0.0001174	0.009074	Unaltered group
MLST8	16p13.3	0.36	0.44	0.1	0.15	-0.07	0.0001227	0.009432	Unaltered group
STAU1	20q13.13	0.19	0.25	0.08	0.14	-0.06	0.0001275	0.009756	Unaltered group
APRT	16q24.3	0.03	0.03	0	0.01	0	0.00013	0.009886	Unaltered group
FGFR4	5q35.2	0.33	0.41	0.11	0.16	-0.08	0.0001305	0.009886	Unaltered group
SDC2	8q22.1	0.34	0.43	0.12	0.19	-0.09	0.0001333	0.01	Unaltered group
RPS15A	16p12.3	0.23	0.34	0.15	0.17	-0.11	0.0001355	0.0101	Unaltered group
ZNF284	19q13.31	0.06	0.09	0.03	0.08	-0.03	0.0001355	0.0101	Unaltered group
CYB561D2	3p21.31	0.44	0.52	0.1	0.15	-0.07	0.0001365	0.0101	Unaltered group
RETSAT	2p11.2	0.08	0.1	0.02	0.05	-0.02	0.0001377	0.0102	Unaltered group
KRTAP5-7	11q13.4	0.29	0.36	0.09	0.18	-0.07	0.0001394	0.0102	Unaltered group
CTNNBL1	20q11.23	0.03	0.03	0	0.01	0	0.0001399	0.0102	Unaltered group
GGCT	7p14.3	0.12	0.16	0.05	0.12	-0.04	0.0001407	0.0102	Unaltered group
PAPSS2	10q23.2-q23.31	0.14	0.2	0.08	0.15	-0.06	0.0001448	0.0104	Unaltered group
ARPC3	12q24.11	0.02	0.03	0	0.01	0	0.0001451	0.0104	Unaltered group
SEC61G	7p11.2	0.18	0.26	0.09	0.18	-0.07	0.0001468	0.0105	Unaltered group
TBC1D24	16p13.3	0.3	0.37	0.09	0.16	-0.07	0.000149	0.0106	Unaltered group
ATP5ME	4p16.3	0.21	0.32	0.15	0.24	-0.11	0.0001491	0.0106	Unaltered group
MPHOSPH10	2p13.3	0.23	0.31	0.1	0.16	-0.08	0.0001536	0.0108	Unaltered group
SMYD5	2p13.2	0.41	0.53	0.16	0.18	-0.12	0.0001557	0.0109	Unaltered group
PCTP	17q22	0.27	0.36	0.12	0.16	-0.09	0.0001557	0.0109	Unaltered group
RSPO2	8q23.1	0.37	0.53	0.22	0.25	-0.16	0.000158	0.011	Unaltered group
MGMT	10q26.3	0.13	0.16	0.03	0.09	-0.03	0.0001589	0.011	Unaltered group
PYCR3	8q24.3	0.02	0.02	0	0.01	0	0.0001623	0.0111	Unaltered group
GPR137B	1q42.3	0.04	0.05	0.01	0.05	-0.01	0.0001623	0.0111	Unaltered group
IQSEC1	3p25.2	0.21	0.29	0.09	0.18	-0.07	0.0001648	0.0112	Unaltered group
EBAG9	8q23.2	0.02	0.03	0	0.01	0	0.0001657	0.0112	Unaltered group
ATPSCKMT	5p15.2	0.03	0.03	0	0.01	0	0.0001657	0.0112	Unaltered group
SERF2	15q15.3	0.37	0.44	0.1	0.1	-0.07	0.000166	0.0112	Unaltered group
VPS28	8q24.3	0.41	0.46	0.06	0.09	-0.05	0.0001674	0.0113	Unaltered group
HOGA1	10q24.2	0.3	0.39	0.13	0.17	-0.09	0.0001702	0.0114	Unaltered group
SELENOK	3p21.1	0.09	0.12	0.04	0.05	-0.03	0.0001734	0.0116	Unaltered group
NDUFAF7	2p22.2	0.03	0.04	0.01	0.01	-0.01	0.0001751	0.0116	Unaltered group
MRPL33	2p23.2	0.02	0.02	0	0.01	0	0.0001771	0.0117	Unaltered group
CMTM8	3p22.3	0.07	0.09	0.02	0.07	-0.02	0.0001858	0.0122	Unaltered group
ZNF749	19q13.43	0.56	0.64	0.12	0.11	-0.09	0.0001906	0.0125	Unaltered group
SETMAR	3p26.1	0.12	0.16	0.05	0.11	-0.04	0.0001921	0.0125	Unaltered group
NDUFC2	11q14.1	0.22	0.27	0.06	0.15	-0.05	0.0001959	0.0127	Unaltered group
MIR17HG	13q31.3	0.4	0.52	0.16	0.21	-0.12	0.0001982	0.0128	Unaltered group
NECAB3	20q11.22	0.42	0.55	0.18	0.2	-0.13	0.0001985	0.0128	Unaltered group
MARS2	2q33.1	0.31	0.45	0.19	0.22	-0.14	0.0001995	0.0128	Unaltered group
AOX1	2q33.1	0.04	0.06	0.01	0.09	-0.02	0.0002036	0.013	Unaltered group
PXMP2	12q24.33	0.21	0.28	0.09	0.18	-0.07	0.0002054	0.013	Unaltered group
SSR3	3q25.31	0.46	0.6	0.2	0.21	-0.14	0.0002089	0.0132	Unaltered group
UBE3A	15q11.2	0.05	0.07	0.01	0.04	-0.01	0.0002124	0.0133	Unaltered group
GPAA1	8q24.3	0.02	0.02	0	0.01	0	0.0002162	0.0135	Unaltered group
MAGEL2	15q11.2	0.19	0.25	0.07	0.11	-0.05	0.0002174	0.0136	Unaltered group
DCTN2	12q13.3	0.47	0.58	0.15	0.18	-0.11	0.000219	0.0136	Unaltered group
LMO7	13q22.2	0.1	0.13	0.04	0.06	-0.03	0.0002243	0.0139	Unaltered group
PKMYT1	16p13.3	0.16	0.22	0.07	0.12	-0.05	0.0002251	0.0139	Unaltered group
TM7SF2	11q13.1	0.53	0.61	0.11	0.13	-0.08	0.0002269	0.0139	Unaltered group
DBNDD1	16q24.3	0.45	0.56	0.15	0.21	-0.11	0.0002293	0.014	Unaltered group
CCT5	5p15.2	0.45	0.62	0.23	0.25	-0.16	0.0002306	0.014	Unaltered group
DDIT3	12q13.3	0.32	0.47	0.21	0.25	-0.15	0.000231	0.014	Unaltered group
KIZ	20p11.23	0.05	0.06	0.02	0.04	-0.01	0.0002328	0.0141	Unaltered group
APOC1	19q13.32	0.15	0.2	0.07	0.12	-0.05	0.0002406	0.0144	Unaltered group
TTLL1	22q13.2	0.01	0.02	0	0.01	0	0.0002408	0.0144	Unaltered group
CLPB	11q13.4	0.03	0.04	0.01	0.04	-0.01	0.0002424	0.0145	Unaltered group
CCT3	1q22	0.05	0.08	0.03	0.09	-0.03	0.0002441	0.0145	Unaltered group
CPQ	8q22.1	0.02	0.03	0	0.02	0	0.000246	0.0145	Unaltered group
ITCH	20q11.22	0.18	0.24	0.09	0.15	-0.06	0.0002472	0.0145	Unaltered group
IRAK2	3p25.3	0.02	0.03	0.01	0.05	-0.01	0.0002476	0.0145	Unaltered group
SGO2	2q33.1	0.26	0.35	0.12	0.2	-0.09	0.0002476	0.0145	Unaltered group
TPGS1	19p13.3	0.03	0.03	0	0.01	0	0.0002504	0.0146	Unaltered group
DUSP14	17q12	0.45	0.6	0.22	0.21	-0.15	0.0002532	0.0147	Unaltered group
NCDN	1p34.3	0.63	0.7	0.09	0.09	-0.06	0.0002584	0.015	Unaltered group
MFSD3	8q24.3	0.02	0.02	0	0	0	0.0002619	0.0151	Unaltered group
RHBDL1	16p13.3	0.4	0.49	0.12	0.15	-0.08	0.000262	0.0151	Unaltered group
ZNF580	19q13.42	0.06	0.09	0.04	0.1	-0.03	0.0002672	0.0153	Unaltered group
CHD1L	1q21.1	0.03	0.05	0.01	0.09	-0.02	0.0002769	0.0158	Unaltered group
RPL30	8q22.2	0.39	0.51	0.18	0.22	-0.12	0.0002799	0.0159	Unaltered group
TATDN2	3p25.3	0.24	0.38	0.21	0.24	-0.14	0.0002807	0.0159	Unaltered group
SLC35G1	10q23.33	0.39	0.5	0.16	0.22	-0.11	0.0002817	0.0159	Unaltered group
BLOC1S3	19q13.32	0.44	0.54	0.14	0.17	-0.1	0.0002821	0.0159	Unaltered group
CD1E	1q23.1	0.03	0.04	0.01	0.05	-0.01	0.0002862	0.016	Unaltered group
TTC38	22q13.31	0.1	0.13	0.04	0.11	-0.03	0.0002862	0.016	Unaltered group
SRM	1p36.22	0.51	0.62	0.16	0.17	-0.11	0.000287	0.016	Unaltered group
SLC16A10	6q21	0.03	0.05	0.01	0.09	-0.02	0.000291	0.0161	Unaltered group
ALG3	3q27.1	0.33	0.39	0.08	0.11	-0.05	0.000302	0.0167	Unaltered group
VWA1	1p36.33	0.44	0.53	0.12	0.15	-0.09	0.0003042	0.0167	Unaltered group
TTLL11	9q33.2	0.12	0.16	0.05	0.11	-0.04	0.0003057	0.0168	Unaltered group
C19ORF73	19q13.33	0.02	0.02	0	0.01	0	0.0003105	0.0169	Unaltered group
AZIN1	8q22.3	0.03	0.03	0.01	0.01	0	0.0003112	0.0169	Unaltered group
CASP12	11q22.3	0.08	0.12	0.05	0.15	-0.04	0.000315	0.017	Unaltered group
DPM1	20q13.13	0.03	0.03	0.01	0.01	0	0.000319	0.0171	Unaltered group
ATP2B2	3p25.3	0.14	0.18	0.05	0.11	-0.04	0.0003193	0.0171	Unaltered group
FAM178B	2q11.2	0.38	0.5	0.18	0.22	-0.12	0.0003282	0.0176	Unaltered group
KIF3B	20q11.21	0.29	0.37	0.12	0.17	-0.08	0.0003295	0.0176	Unaltered group
TSPAN8	12q21.1	0.36	0.49	0.18	0.25	-0.13	0.0003316	0.0176	Unaltered group
UBXN2B	8q12.1	0.31	0.4	0.13	0.19	-0.09	0.0003327	0.0176	Unaltered group
WNT5B	12p13.33	0.35	0.41	0.09	0.12	-0.06	0.0003333	0.0176	Unaltered group
FBXO43	8q22.2	0.06	0.09	0.04	0.11	-0.03	0.0003494	0.0184	Unaltered group
SCAPER	15q24.3	0.57	0.73	0.25	0.21	-0.17	0.0003512	0.0184	Unaltered group
RBX1	22q13.2	0.06	0.08	0.02	0.09	-0.02	0.0003535	0.0185	Unaltered group
UBE2V1	20q13.13	0.02	0.02	0	0	0	0.0003551	0.0185	Unaltered group
TMUB1	7q36.1	0.36	0.45	0.12	0.18	-0.09	0.0003585	0.0186	Unaltered group
CRYBG2	1p36.11	0.2	0.27	0.11	0.19	-0.08	0.0003638	0.0188	Unaltered group
IQCN	19p13.11	0.36	0.44	0.12	0.16	-0.08	0.0003648	0.0188	Unaltered group
POLR1H	6p22.1	0.29	0.39	0.14	0.17	-0.1	0.0003663	0.0188	Unaltered group
GKAP1	9q21.32	0.06	0.08	0.02	0.06	-0.02	0.0003706	0.019	Unaltered group
CMPK2	2p25.2	0.55	0.67	0.18	0.19	-0.12	0.0003726	0.019	Unaltered group
PKLR	1q22	0.4	0.5	0.15	0.21	-0.1	0.0003763	0.0191	Unaltered group
BUB3	10q26.13	0.43	0.56	0.19	0.2	-0.13	0.0003816	0.0191	Unaltered group
NNAT	20q11.23	0.19	0.25	0.09	0.13	-0.06	0.0003818	0.0191	Unaltered group
UFSP1	7q22.1	0.47	0.57	0.16	0.18	-0.11	0.0003827	0.0191	Unaltered group
TMEM250	9q34.3	0.01	0.02	0	0.01	0	0.0003827	0.0191	Unaltered group
NKIRAS2	17q21.2	0.02	0.03	0	0.02	0	0.0003839	0.0191	Unaltered group
MRPL15	8q11.23	0.01	0.01	0	0	0	0.0003846	0.0191	Unaltered group
RPL8	8q24.3	0.31	0.4	0.14	0.15	-0.09	0.0003866	0.0192	Unaltered group
ACOT2	14q24.3	0.24	0.32	0.11	0.16	-0.08	0.0003891	0.0192	Unaltered group
FZD5	2q33.3	0.31	0.36	0.08	0.13	-0.05	0.0003954	0.0193	Unaltered group
POLA2	11q13.1	0.16	0.25	0.13	0.22	-0.09	0.0003967	0.0193	Unaltered group
MTRFR	12q24.31	0.25	0.3	0.08	0.13	-0.06	0.0003997	0.0194	Unaltered group
ZNF252P-AS1	8q24.3	0.02	0.02	0	0.01	0	0.0004022	0.0195	Unaltered group
SHARPIN	8q24.3	0.02	0.02	0	0	0	0.0004045	0.0195	Unaltered group
NT5E	6q14.3	0.39	0.49	0.15	0.17	-0.1	0.0004051	0.0195	Unaltered group
CD1C	1q23.1	0.22	0.31	0.12	0.17	-0.08	0.0004123	0.0198	Unaltered group
SNUPN	15q24.2	0.08	0.1	0.02	0.06	-0.01	0.0004158	0.0199	Unaltered group
SSTR2	17q25.1	0.12	0.18	0.09	0.15	-0.06	0.0004176	0.0199	Unaltered group
SHF	15q21.1	0.25	0.33	0.11	0.2	-0.08	0.000419	0.0199	Unaltered group
CEBPD	8q11.21	0.02	0.02	0	0	0	0.0004209	0.02	Unaltered group
RPL7A	9q34.2	0.45	0.57	0.18	0.18	-0.12	0.0004254	0.0201	Unaltered group
PWWP3A	19p13.3	0.11	0.14	0.04	0.12	-0.04	0.0004263	0.0201	Unaltered group
HDHD5-AS1	22q11.1	0.16	0.21	0.07	0.11	-0.05	0.0004309	0.0202	Unaltered group
HMGCR	5q13.3	0.02	0.02	0	0.02	0	0.0004311	0.0202	Unaltered group
ZNF341	20q11.22	0.02	0.02	0	0.02	0	0.0004379	0.0204	Unaltered group
MACROD2	20p12.1	0.02	0.03	0	0.03	-0.01	0.0004385	0.0204	Unaltered group
CBFA2T2	20q11.21-q11.22	0.26	0.34	0.11	0.17	-0.07	0.0004422	0.0205	Unaltered group
FER1L4	20q11.22	0.31	0.4	0.15	0.17	-0.1	0.000444	0.0205	Unaltered group
FAM83H	8q24.3	0.32	0.4	0.12	0.16	-0.08	0.0004476	0.0207	Unaltered group
ZC2HC1A	8q21.13	0.17	0.25	0.12	0.16	-0.08	0.0004499	0.0207	Unaltered group
ZNF416	19q13.43	0.06	0.08	0.03	0.08	-0.03	0.0004577	0.021	Unaltered group
APOA2	1q23.3	0.16	0.22	0.08	0.15	-0.06	0.0004643	0.0212	Unaltered group
MCRIP1	17q25.3	0.24	0.36	0.18	0.21	-0.12	0.0004821	0.0219	Unaltered group
MIR1915HG	10p12.31	0.45	0.56	0.17	0.2	-0.11	0.0004824	0.0219	Unaltered group
ARMH1	1p34.1	0.36	0.43	0.1	0.14	-0.07	0.0004836	0.0219	Unaltered group
DOC2B	17p13.3	0.36	0.43	0.1	0.16	-0.07	0.0004867	0.022	Unaltered group
NDUFA12	12q22	0.06	0.08	0.02	0.05	-0.01	0.0004886	0.022	Unaltered group
NEK11	3q22.1	0.02	0.03	0	0.03	-0.01	0.0004901	0.022	Unaltered group
EXO5	1p34.2	0.05	0.06	0.01	0.08	-0.02	0.0005047	0.0225	Unaltered group
MEIG1	10p13	0.02	0.02	0	0.01	0	0.0005061	0.0225	Unaltered group
SDF2	17q11.2	0.03	0.04	0.01	0.01	0	0.0005157	0.0228	Unaltered group
GCNT2	6p24.3-p24.2	0.28	0.35	0.09	0.18	-0.07	0.0005163	0.0228	Unaltered group
SLC48A1	12q13.11	0.1	0.15	0.06	0.14	-0.05	0.0005173	0.0228	Unaltered group
KEAP1	19p13.2	0.04	0.05	0.01	0.03	-0.01	0.0005175	0.0228	Unaltered group
ZFP41	8q24.3	0.02	0.02	0	0.01	0	0.0005211	0.0229	Unaltered group
RAB2A	8q12.1-q12.2	0.03	0.03	0.01	0.01	0	0.0005283	0.0231	Unaltered group
MXD3	5q35.3	0.18	0.24	0.09	0.14	-0.06	0.0005311	0.0232	Unaltered group
TRAF4	17q11.2	0.06	0.07	0.02	0.03	-0.01	0.0005336	0.0232	Unaltered group
SNHG6	8q13.1	0.53	0.72	0.3	0.25	-0.19	0.000534	0.0232	Unaltered group
C1ORF220	1q25.2	0.17	0.2	0.04	0.08	-0.03	0.0005361	0.0232	Unaltered group
SNAPC4	9q34.3	0.36	0.44	0.13	0.14	-0.08	0.0005374	0.0232	Unaltered group
PAK1	11q13.5-q14.1	0.34	0.47	0.2	0.23	-0.13	0.0005386	0.0232	Unaltered group
USP31	16p12.2	0.32	0.42	0.15	0.21	-0.1	0.000541	0.0232	Unaltered group
NOXA1	9q34.3	0.25	0.3	0.07	0.12	-0.05	0.0005434	0.0233	Unaltered group
IQUB	7q31.32	0.02	0.02	0	0.02	0	0.0005459	0.0233	Unaltered group
COBL	7p12.1	0.32	0.44	0.19	0.23	-0.12	0.0005471	0.0233	Unaltered group
UGT1A10	2q37.1	0.38	0.45	0.11	0.17	-0.07	0.0005482	0.0233	Unaltered group
HSBP1L1	18q23	0.02	0.03	0.01	0.04	-0.01	0.0005537	0.0234	Unaltered group
C8ORF76	8q24.13	0.86	0.88	0.03	0.03	-0.02	0.0005635	0.0238	Unaltered group
UBALD1	16p13.3	0.34	0.41	0.1	0.13	-0.07	0.0005723	0.0241	Unaltered group
TONSL	8q24.3	0.83	0.85	0.04	0.03	-0.03	0.0005737	0.0241	Unaltered group
HSPB8	12q24.23	0.03	0.06	0.03	0.09	-0.02	0.0005811	0.0243	Unaltered group
ARL6IP4	12q24.31	0.02	0.02	0	0.01	0	0.0005948	0.0248	Unaltered group
TMEM143	19q13.32	0.02	0.02	0	0.01	0	0.0005956	0.0248	Unaltered group
GPX2	14q23.3	0.52	0.66	0.23	0.2	-0.14	0.0006021	0.025	Unaltered group
RASSF1	3p21.31	0.47	0.61	0.22	0.22	-0.14	0.0006081	0.0251	Unaltered group
COMMD5	8q24.3	0.02	0.02	0	0.01	0	0.0006089	0.0251	Unaltered group
LRP6	12p13.2	0.19	0.24	0.07	0.14	-0.05	0.000609	0.0251	Unaltered group
TMEM183A	1q32.1	0.37	0.5	0.19	0.23	-0.13	0.00061	0.0251	Unaltered group
DISP1	1q41	0.19	0.25	0.08	0.18	-0.06	0.0006119	0.0251	Unaltered group
ADAMTSL5	19p13.3	0.12	0.17	0.08	0.15	-0.06	0.0006181	0.0253	Unaltered group
CENPN	16q23.2	0.11	0.15	0.06	0.12	-0.04	0.0006205	0.0253	Unaltered group
RPL23A	17q11.2	0.53	0.7	0.27	0.21	-0.17	0.0006208	0.0253	Unaltered group
CUTA	6p21.32	0.02	0.02	0	0.01	0	0.0006274	0.0255	Unaltered group
C2ORF88	2q32.2	0.61	0.74	0.22	0.16	-0.14	0.0006338	0.0256	Unaltered group
CUTC	10q24.2	0.61	0.78	0.27	0.2	-0.17	0.0006399	0.0258	Unaltered group
RGS9	17q24.1	0.11	0.15	0.05	0.09	-0.03	0.0006434	0.0258	Unaltered group
HSP90AB1	6p21.1	0.52	0.62	0.16	0.15	-0.1	0.0006445	0.0258	Unaltered group
MEP1A	6p12.3	0.28	0.36	0.13	0.2	-0.08	0.0006458	0.0258	Unaltered group
RPS2	16p13.3	0.61	0.73	0.2	0.15	-0.12	0.0006463	0.0258	Unaltered group
ENTPD2	9q34.3	0.26	0.3	0.05	0.11	-0.04	0.0006498	0.0259	Unaltered group
ZNF34	8q24.3	0.02	0.02	0.01	0.01	0	0.0006578	0.0261	Unaltered group
SCAND1	20q11.23	0.02	0.02	0	0.01	0	0.0006607	0.0262	Unaltered group
FASTK	7q36.1	0.34	0.4	0.09	0.15	-0.06	0.0006621	0.0262	Unaltered group
CHORDC1	11q14.3	0.54	0.7	0.25	0.2	-0.16	0.0006797	0.0267	Unaltered group
SUPT6H	17q11.2	0.29	0.38	0.14	0.2	-0.09	0.0006797	0.0267	Unaltered group
TSTD1	1q23.3	0.27	0.36	0.15	0.2	-0.1	0.0006966	0.0273	Unaltered group
TBC1D8	2q11.2	0.23	0.33	0.15	0.21	-0.1	0.0006984	0.0273	Unaltered group
SHFL	19p13.2	0.2	0.3	0.15	0.21	-0.1	0.0007005	0.0273	Unaltered group
GRIN2A	16p13.2	0.04	0.1	0.08	0.15	-0.05	0.0007013	0.0273	Unaltered group
LYPLA1	8q11.23	0.02	0.02	0	0	0	0.0007108	0.0276	Unaltered group
MZT1	13q21.33	0.05	0.06	0.01	0.04	-0.01	0.0007119	0.0276	Unaltered group
NDUFB1	14q31.3	0.05	0.05	0.01	0.02	-0.01	0.0007329	0.0283	Unaltered group
SNHG1	11q12.3	0.45	0.57	0.19	0.19	-0.12	0.0007355	0.0283	Unaltered group
ACD	16q22.1	0.18	0.26	0.11	0.15	-0.07	0.0007389	0.0284	Unaltered group
LRP11	6q25.1	0.38	0.47	0.14	0.2	-0.09	0.0007431	0.0285	Unaltered group
NKX3-1	8p21.2	0.28	0.37	0.13	0.2	-0.09	0.0007512	0.0287	Unaltered group
CENPBD1	16q24.3	0.3	0.37	0.1	0.16	-0.07	0.0007628	0.0291	Unaltered group
U2AF1L4	19q13.12	0.03	0.03	0	0	0	0.0007645	0.0291	Unaltered group
ERLIN1	10q24.31	0.34	0.44	0.16	0.21	-0.1	0.0007652	0.0291	Unaltered group
F5	1q24.2	0.11	0.13	0.03	0.08	-0.02	0.0007929	0.03	Unaltered group
GANAB	11q12.3	0.36	0.43	0.11	0.16	-0.07	0.0007948	0.03	Unaltered group
AGTR1	3q24	0.13	0.17	0.05	0.12	-0.04	0.0007973	0.03	Unaltered group
RBM42	19q13.12	0.02	0.03	0	0.01	0	0.0007977	0.03	Unaltered group
TUSC2	3p21.31	0.09	0.11	0.02	0.05	-0.02	0.0008138	0.0305	Unaltered group
GADD45GIP1	19p13.13	0.02	0.02	0	0	0	0.0008188	0.0306	Unaltered group
PRKAB2	1q21.1	0.35	0.46	0.17	0.23	-0.11	0.0008253	0.0307	Unaltered group
SEMA4G	10q24.31	0.49	0.59	0.16	0.17	-0.1	0.0008313	0.0309	Unaltered group
RABGGTB	1p31.1	0.38	0.5	0.2	0.21	-0.12	0.0008387	0.0311	Unaltered group
ZNF222	19q13.31	0.14	0.21	0.1	0.17	-0.07	0.0008447	0.0312	Unaltered group
BBOF1	14q24.3	0.32	0.43	0.17	0.24	-0.11	0.0008538	0.0314	Unaltered group
GALM	2p22.1	0.12	0.16	0.07	0.14	-0.05	0.0008562	0.0314	Unaltered group
RPS8	1p34.1	0.16	0.21	0.09	0.12	-0.06	0.0008575	0.0314	Unaltered group
PLA2G2A	1p36.13	0.45	0.57	0.18	0.22	-0.11	0.0008584	0.0314	Unaltered group
ALDH3A2	17p11.2	0.38	0.47	0.14	0.19	-0.09	0.0008603	0.0314	Unaltered group
ACADSB	10q26.13	0.07	0.09	0.02	0.1	-0.02	0.000874	0.0318	Unaltered group
ANKS4B	16p12.2	0.2	0.26	0.09	0.19	-0.06	0.0008766	0.0318	Unaltered group
NME1-NME2	17q21.33	0.58	0.7	0.19	0.17	-0.12	0.000878	0.0318	Unaltered group
CAMKK2	12q24.31	0.18	0.24	0.1	0.13	-0.06	0.0008797	0.0318	Unaltered group
CTNS	17p13.2	0.02	0.03	0	0.03	-0.01	0.0008831	0.0319	Unaltered group
RPL31	2q11.2	0.02	0.02	0	0.01	0	0.0009026	0.0324	Unaltered group
XYLB	3p22.2	0.08	0.1	0.03	0.1	-0.03	0.0009041	0.0324	Unaltered group
CYP4A22	1p33	0.22	0.26	0.06	0.12	-0.04	0.0009045	0.0324	Unaltered group
AKAP1	17q22	0.62	0.73	0.18	0.18	-0.11	0.0009127	0.0327	Unaltered group
KRT7	12q13.13	0.3	0.35	0.08	0.12	-0.05	0.0009151	0.0327	Unaltered group
ASB1	2q37.3	0.71	0.82	0.17	0.13	-0.1	0.0009192	0.0327	Unaltered group
CCDC97	19q13.2	0.33	0.4	0.1	0.13	-0.06	0.0009256	0.0329	Unaltered group
DRG1	22q12.2	0.54	0.65	0.18	0.18	-0.11	0.0009279	0.0329	Unaltered group
SELENOH	11q12.1	0.2	0.27	0.11	0.18	-0.07	0.0009359	0.033	Unaltered group
SLC23A1	5q31.2	0.26	0.32	0.08	0.14	-0.05	0.000938	0.033	Unaltered group
ZNF252P	8q24.3	0.02	0.02	0	0.01	0	0.0009418	0.033	Unaltered group
SWI5	9q34.11	0.25	0.3	0.08	0.09	-0.05	0.0009439	0.033	Unaltered group
ZSCAN22	19q13.43	0.01	0.02	0	0.01	0	0.000949	0.033	Unaltered group
GMPPB	3p21.31	0.44	0.51	0.1	0.13	-0.07	0.0009518	0.033	Unaltered group
GINS2	16q24.1	0.39	0.49	0.17	0.19	-0.11	0.0009527	0.033	Unaltered group
TRAPPC2	Xp22.2	0.06	0.09	0.04	0.09	-0.03	0.0009546	0.033	Unaltered group
AFG3L2	18p11.21	0.16	0.2	0.07	0.11	-0.04	0.0009561	0.033	Unaltered group
CSNK1A1L	13q13.3	0.37	0.5	0.21	0.24	-0.13	0.0009579	0.033	Unaltered group
HINT2	9p13.3	0.09	0.11	0.03	0.07	-0.02	0.0009672	0.0331	Unaltered group
METTL1	12q14.1	0.17	0.23	0.1	0.13	-0.06	0.0009679	0.0331	Unaltered group
HIVEP1	6p24.1	0.03	0.03	0.01	0.01	0	0.0009682	0.0331	Unaltered group
CRAT	9q34.11	0.29	0.33	0.06	0.11	-0.04	0.0009718	0.0332	Unaltered group
YBX1	1p34.2	0.6	0.78	0.29	0.19	-0.18	0.0009755	0.0332	Unaltered group
C16ORF86	16q22.1	0.19	0.25	0.09	0.15	-0.06	0.0009796	0.0333	Unaltered group
MYG1	12q13.13	0.01	0.02	0	0	0	0.0009869	0.0334	Unaltered group
CLNS1A	11q14.1	0.02	0.02	0	0	0	0.0009872	0.0334	Unaltered group
ADCK2	7q34	0.03	0.04	0.01	0.04	-0.01	0.0009938	0.0335	Unaltered group
TAF7	5q31.3	0.1	0.17	0.11	0.19	-0.07	0.001001	0.0337	Unaltered group
PABPC4	1p34.3	0.09	0.12	0.06	0.1	-0.04	0.001008	0.0339	Unaltered group
EIF2AK1	7p22.1	0.35	0.43	0.12	0.18	-0.08	0.001011	0.0339	Unaltered group
PPIL2	22q11.21	0.15	0.2	0.09	0.14	-0.06	0.001018	0.034	Unaltered group
CAMKMT	2p21	0.62	0.72	0.18	0.15	-0.11	0.001029	0.0343	Unaltered group
F7	13q34	0.26	0.32	0.09	0.15	-0.06	0.001031	0.0343	Unaltered group
SCRIB	8q24.3	0.89	0.91	0.04	0.03	-0.02	0.001033	0.0343	Unaltered group
NT5C	17q25	0.08	0.1	0.03	0.07	-0.02	0.001034	0.0343	Unaltered group
SMPD4BP	2q21.1	0.34	0.43	0.14	0.15	-0.09	0.001051	0.0348	Unaltered group
ACAA2	18q21.1	0.04	0.05	0.01	0.06	-0.01	0.001053	0.0348	Unaltered group
PIGO	9p13.3	0.1	0.13	0.03	0.07	-0.02	0.001059	0.0349	Unaltered group
EDEM2	20q11.22	0.02	0.02	0	0.01	0	0.001069	0.0352	Unaltered group
LGALS2	22q13.1	0.35	0.46	0.19	0.22	-0.12	0.001083	0.0355	Unaltered group
ST3GAL6	3q12.1	0.05	0.07	0.02	0.09	-0.02	0.001094	0.0358	Unaltered group
CDKN3	14q22.2	0.35	0.45	0.15	0.19	-0.1	0.001097	0.0358	Unaltered group
NUDCD1	8q23.1	0.03	0.03	0.01	0.01	0	0.001099	0.0358	Unaltered group
SRP19	5q22.2	0.06	0.07	0.01	0.02	-0.01	0.001104	0.0358	Unaltered group
SLC29A3	10q22.1	0.6	0.67	0.12	0.12	-0.07	0.001106	0.0358	Unaltered group
SRRM3	7q11.23	0.02	0.03	0	0.04	-0.01	0.001111	0.0359	Unaltered group
HPS4	22q12.1	0.23	0.32	0.14	0.21	-0.09	0.001114	0.0359	Unaltered group
CCNG1	5q34	0.07	0.08	0.01	0.04	-0.01	0.001129	0.0363	Unaltered group
ARSA	22q13.33	0.03	0.05	0.02	0.08	-0.02	0.001129	0.0363	Unaltered group
RPS12	6q23.2	0.51	0.62	0.18	0.18	-0.11	0.001134	0.0364	Unaltered group
C22ORF24	22q12.3	0.06	0.07	0.01	0.02	-0.01	0.00114	0.0365	Unaltered group
RPLP1	15q23	0.07	0.11	0.06	0.1	-0.04	0.001143	0.0365	Unaltered group
RPL28	19q13.42	0.48	0.62	0.23	0.21	-0.14	0.001144	0.0365	Unaltered group
PAIP1	5p12	0.02	0.02	0	0.01	0	0.00115	0.0366	Unaltered group
ZDHHC23	3q13.31	0.23	0.3	0.11	0.17	-0.07	0.001165	0.037	Unaltered group
H3C2	6p22.2	0.02	0.03	0.01	0.03	-0.01	0.001176	0.0373	Unaltered group
PPARA	22q13.31	0.02	0.02	0	0.04	-0.01	0.001179	0.0373	Unaltered group
ZNF343	20p13	0.1	0.12	0.03	0.09	-0.02	0.001181	0.0373	Unaltered group
PDE3B	11p15.2	0.3	0.38	0.12	0.18	-0.07	0.001218	0.0383	Unaltered group
IFFO1	12p13.31	0.04	0.08	0.06	0.18	-0.05	0.001221	0.0383	Unaltered group
EIF2B1	12q24.31	0.27	0.32	0.08	0.11	-0.05	0.001229	0.0383	Unaltered group
PPP1R10	6p21.33	0.09	0.11	0.04	0.07	-0.02	0.001229	0.0383	Unaltered group
HAUS8	19p13.11	0.03	0.03	0	0.01	0	0.001229	0.0383	Unaltered group
ASCC2	22q12.2	0.04	0.05	0.01	0.01	0	0.001237	0.0385	Unaltered group
GADD45A	1p31.3	0.05	0.06	0.02	0.06	-0.01	0.001243	0.0385	Unaltered group
STPG1	1p36.11	0.47	0.57	0.17	0.16	-0.1	0.001244	0.0385	Unaltered group
GGT7	20q11.22	0.72	0.75	0.05	0.05	-0.03	0.001251	0.0386	Unaltered group
RAB4B	19q13.2	0.02	0.02	0	0.01	0	0.001253	0.0386	Unaltered group
RPL37	5p13.1	0.65	0.75	0.18	0.16	-0.11	0.001266	0.039	Unaltered group
CORO7	16p13.3	0.31	0.39	0.14	0.19	-0.09	0.001277	0.0392	Unaltered group
FLNB	3p14.3	0.29	0.32	0.06	0.1	-0.04	0.001285	0.0394	Unaltered group
ABTB2	11p13	0.12	0.17	0.08	0.18	-0.05	0.001286	0.0394	Unaltered group
PPP6R1	19q13.42	0.22	0.32	0.17	0.23	-0.1	0.001295	0.0395	Unaltered group
TCF19	6p21.33	0.06	0.09	0.04	0.13	-0.03	0.0013	0.0395	Unaltered group
RPL4	15q22.31	0.24	0.34	0.16	0.18	-0.1	0.001303	0.0396	Unaltered group
SERPINB1	6p25.2	0.42	0.54	0.2	0.22	-0.12	0.001308	0.0397	Unaltered group
UNC93A	6q27	0.48	0.63	0.25	0.2	-0.14	0.001312	0.0397	Unaltered group
TEKT5	16p13.13	0.69	0.82	0.22	0.17	-0.13	0.001328	0.0401	Unaltered group
CDKN2D	19p13.2	0.31	0.37	0.1	0.14	-0.06	0.001354	0.0408	Unaltered group
MAIP1	2q33.1	0.34	0.43	0.14	0.19	-0.09	0.001366	0.0411	Unaltered group
CSNK1G1	15q22.31	0.47	0.64	0.29	0.24	-0.17	0.001369	0.0411	Unaltered group
FBXO39	17p13.1	0.54	0.66	0.2	0.19	-0.12	0.001382	0.0413	Unaltered group
CDRT4	17p12	0.66	0.8	0.24	0.17	-0.14	0.001384	0.0413	Unaltered group
TMEM11	17p11.2	0.02	0.02	0	0.01	0	0.001386	0.0413	Unaltered group
MAGEF1	3q27.1	0.37	0.5	0.21	0.24	-0.13	0.001389	0.0413	Unaltered group
SGSM3	22q13.1	0.02	0.02	0	0.01	0	0.00139	0.0413	Unaltered group
FEM1B	15q23	0.11	0.13	0.04	0.08	-0.03	0.001399	0.0414	Unaltered group
PXMP4	20q11.22	0.3	0.38	0.13	0.19	-0.08	0.0014	0.0414	Unaltered group
PKHD1L1	8q23.1-q23.2	0.07	0.1	0.05	0.1	-0.03	0.00141	0.0416	Unaltered group
MOSPD3	7q22.1	0.11	0.14	0.06	0.09	-0.04	0.001434	0.0421	Unaltered group
POLR1E	9p13.2	0.15	0.19	0.06	0.12	-0.04	0.001435	0.0421	Unaltered group
PLXNA2	1q32.2	0.11	0.14	0.03	0.07	-0.02	0.001436	0.0421	Unaltered group
LDHD	16q23.1	0.13	0.17	0.05	0.1	-0.03	0.001443	0.0421	Unaltered group
TTC28	22q12.1	0.04	0.05	0.01	0.05	-0.01	0.001444	0.0421	Unaltered group
TPD52	8q21.13	0.48	0.61	0.22	0.22	-0.13	0.001445	0.0421	Unaltered group
RP1	8q11.23-q12.1	0.22	0.33	0.18	0.23	-0.11	0.001447	0.0421	Unaltered group
LINC00482	17q25.3	0.02	0.02	0.01	0.01	0	0.00145	0.0421	Unaltered group
STIL	1p33	0.05	0.06	0.01	0.05	-0.01	0.001455	0.0422	Unaltered group
TKT	3p21.1	0.55	0.69	0.23	0.2	-0.13	0.001469	0.0424	Unaltered group
ANKRD29	18q11.2	0.04	0.05	0.01	0.03	-0.01	0.001473	0.0425	Unaltered group
B3GAT3	11q12.3	0.65	0.7	0.08	0.08	-0.05	0.001495	0.0427	Unaltered group
CYP2B6	19q13.2	0.57	0.69	0.2	0.18	-0.12	0.001498	0.0427	Unaltered group
TPCN1	12q24.13	0.1	0.12	0.03	0.06	-0.02	0.001499	0.0427	Unaltered group
LARP1	5q33.2	0.41	0.5	0.15	0.16	-0.09	0.001499	0.0427	Unaltered group
FBXO4	5p13.1	0.04	0.05	0.01	0.06	-0.01	0.001501	0.0427	Unaltered group
ZNF75A	16p13.3	0.1	0.15	0.07	0.13	-0.05	0.001503	0.0427	Unaltered group
VMP1	17q23.1	0.62	0.72	0.17	0.15	-0.1	0.001516	0.0429	Unaltered group
MYO9B	19p13.11	0.21	0.3	0.14	0.18	-0.08	0.001517	0.0429	Unaltered group
USH2A	1q41	0.39	0.47	0.13	0.16	-0.08	0.001524	0.043	Unaltered group
CHML	1q43	0.35	0.44	0.15	0.23	-0.09	0.001526	0.043	Unaltered group
SLC39A5	12q13.3	0.36	0.45	0.14	0.18	-0.08	0.001539	0.0433	Unaltered group
CHDH	3p21.1	0.35	0.44	0.16	0.21	-0.09	0.001546	0.0435	Unaltered group
KIFC2	8q24.3	0.25	0.33	0.14	0.17	-0.08	0.001557	0.0437	Unaltered group
FAM136A	2p13.3	0.03	0.03	0	0.01	0	0.001563	0.0438	Unaltered group
SEM1	7q21.3	0.1	0.13	0.04	0.08	-0.03	0.001572	0.0439	Unaltered group
SEPTIN3	22q13.2	0.1	0.12	0.04	0.07	-0.03	0.001585	0.0442	Unaltered group
BOLA3	2p13.1	0.56	0.66	0.17	0.18	-0.1	0.001592	0.0443	Unaltered group
EMC7	15q14	0.04	0.05	0.01	0.02	0	0.001595	0.0443	Unaltered group
GINS4	8p11.21	0.04	0.05	0.01	0.07	-0.01	0.001604	0.0444	Unaltered group
TFR2	7q22.1	0.31	0.35	0.06	0.12	-0.04	0.001604	0.0444	Unaltered group
NT5DC3	12q23.3	0.75	0.86	0.19	0.11	-0.11	0.001621	0.0448	Unaltered group
IKBIP	12q23.1	0.04	0.05	0.01	0.05	-0.01	0.001634	0.045	Unaltered group
SIPA1L3	19q13.13-q13.2	0.18	0.24	0.09	0.16	-0.06	0.001635	0.045	Unaltered group
USP21	1q23.3	0.2	0.23	0.05	0.09	-0.03	0.001636	0.045	Unaltered group
MRPL48	11q13.4	0.06	0.08	0.03	0.06	-0.02	0.001641	0.0451	Unaltered group
MTERF3	8q22.1	0.02	0.02	0	0.01	0	0.001651	0.0452	Unaltered group
ZNF575	19q13.31	0.01	0.02	0	0.01	0	0.001669	0.0457	Unaltered group
CRTAP	3p22.3	0.05	0.06	0.01	0.05	-0.01	0.001675	0.0457	Unaltered group
RFC1	4p14	0.33	0.41	0.13	0.19	-0.08	0.001681	0.0458	Unaltered group
DMGDH	5q14.1	0.12	0.18	0.1	0.17	-0.06	0.001689	0.0459	Unaltered group
POLRMT	19p13.3	0.02	0.03	0	0.03	-0.01	0.001705	0.0462	Unaltered group
OR2A7	7q35	0.56	0.67	0.19	0.15	-0.11	0.001712	0.0463	Unaltered group
NAALADL1	11q13.1	0.59	0.71	0.21	0.16	-0.12	0.001718	0.0463	Unaltered group
PIGT	20q13.12	0.02	0.02	0	0.01	0	0.001727	0.0464	Unaltered group
FOXH1	8q24.3	0.89	0.91	0.03	0.03	-0.02	0.001731	0.0464	Unaltered group
LMCD1	3p25.3	0.51	0.64	0.22	0.19	-0.12	0.001733	0.0464	Unaltered group
PLPP4	10q26.12	0.23	0.29	0.11	0.17	-0.07	0.001735	0.0464	Unaltered group
DEPTOR	8q24.12	0.45	0.57	0.2	0.24	-0.12	0.001736	0.0464	Unaltered group
CD1B	1q23.1	0.26	0.33	0.12	0.19	-0.08	0.00174	0.0464	Unaltered group
ZC3HC1	7q32.2	0.35	0.49	0.23	0.28	-0.13	0.00174	0.0464	Unaltered group
APOC3	11q23.3	0.46	0.53	0.12	0.2	-0.07	0.001752	0.0466	Unaltered group
NOP58	2q33.1	0.51	0.64	0.23	0.21	-0.13	0.001757	0.0466	Unaltered group
TRAF3IP3	1q32.2	0.51	0.58	0.13	0.12	-0.07	0.00176	0.0466	Unaltered group
BHLHE22	8q12.3	0.04	0.05	0.01	0.05	-0.01	0.001761	0.0466	Unaltered group
MTMR11	1q21.2	0.38	0.47	0.16	0.19	-0.09	0.001769	0.0467	Unaltered group
FHDC1	4q31.3	0.39	0.49	0.17	0.18	-0.1	0.001773	0.0468	Unaltered group
WDR74	11q12.3	0.02	0.02	0.01	0.01	0	0.001776	0.0468	Unaltered group
ARHGDIA	17q25.3	0.02	0.03	0.01	0.04	-0.01	0.00179	0.047	Unaltered group
NDUFV3	21q22.3	0.05	0.06	0.01	0.05	-0.01	0.001793	0.0471	Unaltered group
DCTN4	5q33.1	0.04	0.04	0.01	0.02	-0.01	0.001797	0.0471	Unaltered group
AP5S1	20p13	0.02	0.02	0	0	0	0.001828	0.0477	Unaltered group
ABHD10	3q13.2	0.13	0.16	0.06	0.1	-0.04	0.001834	0.0478	Unaltered group
IL23R	1p31.3	0.47	0.59	0.2	0.21	-0.11	0.001847	0.0481	Unaltered group
CCS	11q13.2	0.07	0.1	0.04	0.11	-0.03	0.001852	0.0481	Unaltered group
SLC35D2	9q22.32	0.5	0.57	0.12	0.2	-0.07	0.001854	0.0481	Unaltered group
LINC00488	3q13.13	0.51	0.59	0.15	0.15	-0.09	0.001857	0.0481	Unaltered group
DANCR	4q12	0.07	0.14	0.11	0.2	-0.07	0.001865	0.0482	Unaltered group
PRDX6	1q25.1	0.22	0.31	0.16	0.22	-0.09	0.001874	0.0484	Unaltered group
BZW2	7p21.1	0.32	0.45	0.23	0.24	-0.13	0.001894	0.0488	Unaltered group
KDM1A	1p36.12	0.74	0.85	0.2	0.14	-0.11	0.001919	0.0493	Unaltered group
SNX5	20p11.23	0.57	0.71	0.24	0.18	-0.14	0.001928	0.0495	Unaltered group
GPRC5A	12p13.1	0.04	0.05	0.02	0.07	-0.01	0.001947	0.0498	Unaltered group
TMEM135	11q14.2	0.34	0.41	0.12	0.18	-0.07	0.001948	0.0498	Unaltered group
PILRA	7q22.1	0.48	0.54	0.11	0.12	-0.07	0.00195	0.0498	Unaltered group
ZDHHC7	16q24.1	0.45	0.53	0.15	0.18	-0.09	0.001954	0.0498	Unaltered group
CIAO2A	15q22.31	0.58	0.69	0.2	0.18	-0.11	0.001963	0.05	Unaltered group
EXT1	8q24.11	0.51	0.65	0.25	0.23	-0.14	0.001969	0.05	Unaltered group
TMEM120A	7q11.23	0.45	0.51	0.11	0.13	-0.06	0.001986	0.0503	Unaltered group
ZXDC	3q21.3	0.49	0.57	0.13	0.15	-0.07	0.001995	0.0505	Unaltered group
SDHAF1	19q13.12	0.04	0.05	0.01	0.03	-0.01	0.002001	0.0505	Unaltered group
TLCD1	17q11.2	0.64	0.72	0.15	0.11	-0.08	0.002003	0.0505	Unaltered group
VCPIP1	8q13.1	0.02	0.02	0	0	0	0.002024	0.051	Unaltered group
CYC1	8q24.3	0.02	0.02	0	0.01	0	0.002037	0.0511	Unaltered group
VSIG10L	19q13.41	0.08	0.11	0.04	0.1	-0.03	0.002039	0.0511	Unaltered group
RPL23	17q12	0.26	0.35	0.15	0.18	-0.09	0.002051	0.0513	Unaltered group
PDXP	22q13.1	0.3	0.4	0.16	0.2	-0.09	0.002052	0.0513	Unaltered group
BLOC1S4	4p16.1	0.02	0.03	0	0.03	-0.01	0.002061	0.0515	Unaltered group
ITPA	20p13	0.54	0.68	0.24	0.18	-0.13	0.00207	0.0515	Unaltered group
CKAP2L	2q14.1	0.29	0.36	0.12	0.16	-0.07	0.00207	0.0515	Unaltered group
ROPN1L	5p15.2	0.01	0.01	0	0	0	0.002087	0.0518	Unaltered group
BSN	3p21.31	0.02	0.02	0	0.01	0	0.002088	0.0518	Unaltered group
PCNA	20p12.3	0.02	0.02	0	0.01	0	0.002095	0.0519	Unaltered group
SLC25A33	1p36.22	0.29	0.35	0.11	0.19	-0.07	0.002107	0.0521	Unaltered group
PCED1A	20p13	0.84	0.86	0.03	0.03	-0.02	0.002114	0.0522	Unaltered group
SLC17A5	6q13	0.07	0.09	0.03	0.09	-0.02	0.002119	0.0522	Unaltered group
FURIN	15q26.1	0.17	0.23	0.11	0.18	-0.07	0.002134	0.0525	Unaltered group
DPF2	11q13.1	0.44	0.59	0.27	0.24	-0.15	0.002136	0.0525	Unaltered group
ZNF784	19q13.42	0.7	0.78	0.15	0.12	-0.08	0.002144	0.0525	Unaltered group
YWHAH	22q12.3	0.38	0.47	0.16	0.2	-0.09	0.002145	0.0525	Unaltered group
RPS16	19q13.2	0.4	0.5	0.19	0.19	-0.11	0.002147	0.0525	Unaltered group
CCDC126	7p15.3	0.19	0.24	0.08	0.13	-0.05	0.002173	0.053	Unaltered group
ZNF815P	7p22.1	0.29	0.36	0.12	0.14	-0.07	0.002178	0.053	Unaltered group
SLC25A32	8q22.3	0.02	0.02	0	0.01	0	0.002179	0.053	Unaltered group
TICRR	15q26.1	0.04	0.07	0.04	0.11	-0.03	0.002182	0.053	Unaltered group
MYO7B	2q14.3	0.22	0.26	0.06	0.1	-0.03	0.002184	0.053	Unaltered group
STX16	20q13.32	0.13	0.15	0.03	0.04	-0.02	0.002189	0.053	Unaltered group
EXOSC7	3p21.31	0.63	0.75	0.22	0.18	-0.12	0.002192	0.053	Unaltered group
TNNT2	1q32.1	0.29	0.35	0.1	0.12	-0.06	0.002193	0.053	Unaltered group
PPP2R5A	1q32.3	0.06	0.08	0.02	0.08	-0.02	0.002201	0.053	Unaltered group
MNDA	1q23.1	0.13	0.18	0.07	0.13	-0.04	0.002204	0.053	Unaltered group
COASY	17q21.2	0.56	0.66	0.19	0.19	-0.11	0.002208	0.053	Unaltered group
RPN1	3q21.3	0.17	0.21	0.07	0.12	-0.04	0.002212	0.053	Unaltered group
TMEM62	15q15.2	0.13	0.16	0.05	0.11	-0.03	0.002213	0.053	Unaltered group
SDC4	20q13.12	0.47	0.54	0.12	0.14	-0.07	0.00223	0.0534	Unaltered group
RPL13	16q24.3	0.46	0.58	0.2	0.17	-0.11	0.002248	0.0537	Unaltered group
TAF1D	11q21	0.41	0.54	0.24	0.25	-0.14	0.002253	0.0537	Unaltered group
DDC	7p12.2-p12.1	0.47	0.57	0.17	0.18	-0.09	0.002257	0.0537	Unaltered group
ECI2	6p25.2	0.14	0.18	0.06	0.12	-0.04	0.002266	0.0538	Unaltered group
DYNLT1	6q25.3	0.03	0.05	0.02	0.08	-0.02	0.002287	0.0542	Unaltered group
CDC42EP1	22q13.1	0.34	0.43	0.15	0.18	-0.09	0.002293	0.0543	Unaltered group
MCMDC2	8q13.1	0.05	0.06	0.01	0.04	-0.01	0.002301	0.0544	Unaltered group
RPL13A	19q13.33	0.51	0.63	0.22	0.18	-0.12	0.002304	0.0544	Unaltered group
NRTN	19p13.3	0.24	0.28	0.06	0.1	-0.03	0.002338	0.0551	Unaltered group
LRRC31	3q26.2	0.29	0.37	0.13	0.19	-0.08	0.002354	0.0554	Unaltered group
MTDH	8q22.1	0.07	0.09	0.03	0.09	-0.02	0.00236	0.0554	Unaltered group
KSR1	17q11.2	0.49	0.56	0.12	0.11	-0.07	0.002389	0.056	Unaltered group
CYP27A1	2q35	0.09	0.12	0.04	0.11	-0.03	0.00242	0.0566	Unaltered group
BABAM1	19p13.11	0.02	0.02	0	0.01	0	0.002421	0.0566	Unaltered group
SMOX	20p13	0.05	0.06	0.01	0.04	-0.01	0.002445	0.0571	Unaltered group
NAPRT	8q24.3	0.34	0.41	0.11	0.14	-0.06	0.002448	0.0571	Unaltered group
PEX16	11p11.2	0.05	0.06	0.01	0.03	-0.01	0.002453	0.0571	Unaltered group
TRIM14	9q22.33	0.21	0.25	0.07	0.12	-0.04	0.002455	0.0571	Unaltered group
TINAG	6p12.1	0.5	0.63	0.23	0.22	-0.13	0.002464	0.0571	Unaltered group
NTN1	17p13.1	0.23	0.3	0.11	0.17	-0.07	0.002464	0.0571	Unaltered group
MCM3AP-AS1	21q22.3	0.3	0.4	0.17	0.18	-0.1	0.002478	0.0573	Unaltered group
F10	13q34	0.28	0.37	0.17	0.23	-0.1	0.002521	0.0581	Unaltered group
CDC25A	3p21.31	0.57	0.68	0.19	0.15	-0.1	0.002523	0.0581	Unaltered group
PPFIBP2	11p15.4	0.36	0.43	0.13	0.15	-0.07	0.002524	0.0581	Unaltered group
MAP4K4	2q11.2	0.49	0.62	0.23	0.19	-0.13	0.00254	0.0584	Unaltered group
EFNA1	1q22	0.51	0.6	0.17	0.15	-0.09	0.002541	0.0584	Unaltered group
CNNM2	10q24.32	0.15	0.19	0.07	0.13	-0.04	0.002567	0.0589	Unaltered group
AKIP1	11p15.4	0.02	0.03	0	0.01	0	0.002577	0.059	Unaltered group
ATP6V0E1	5q35.1	0.02	0.02	0	0	0	0.00259	0.0592	Unaltered group
CYRIB	8q24.21	0.02	0.02	0	0.01	0	0.002618	0.0598	Unaltered group
LRRC45	17q25.3	0.31	0.36	0.09	0.13	-0.05	0.002625	0.0598	Unaltered group
LOC728989	1q21.1	0.53	0.6	0.13	0.13	-0.07	0.00264	0.0601	Unaltered group
PPP1R21	2p16.3	0.39	0.48	0.17	0.2	-0.09	0.002662	0.0605	Unaltered group
RALGPS2	1q25.2	0.19	0.22	0.05	0.11	-0.03	0.002672	0.0606	Unaltered group
RPLP2	11p15.5	0.04	0.05	0.02	0.04	-0.01	0.002688	0.0606	Unaltered group
GLT1D1	12q24.33	0.09	0.12	0.05	0.11	-0.03	0.002689	0.0606	Unaltered group
LSM14A	19q13.11	0.02	0.02	0	0.01	0	0.002692	0.0606	Unaltered group
ARRB2	17p13.2	0.46	0.54	0.16	0.19	-0.09	0.002693	0.0606	Unaltered group
PLA2G12B	10q22.1	0.31	0.37	0.11	0.19	-0.06	0.002694	0.0606	Unaltered group
SERHL	22q13.2	0.65	0.72	0.14	0.1	-0.08	0.002695	0.0606	Unaltered group
CDK19	6q21	0.5	0.62	0.22	0.21	-0.12	0.002717	0.061	Unaltered group
TOP1MT	8q24.3	0.83	0.86	0.05	0.04	-0.03	0.002723	0.0611	Unaltered group
CITED4	1p34.2	0.12	0.15	0.05	0.1	-0.03	0.002739	0.0613	Unaltered group
PRDX3	10q26.11	0.03	0.03	0	0.01	0	0.002742	0.0613	Unaltered group
CBARP	19p13.3	0.03	0.05	0.02	0.06	-0.02	0.002753	0.0614	Unaltered group
ATP6V0A1	17q21.2	0.08	0.12	0.05	0.13	-0.03	0.002753	0.0614	Unaltered group
SLC51B	15q22.31	0.28	0.33	0.09	0.15	-0.05	0.002767	0.0615	Unaltered group
ASF1A	6q22.31	0.29	0.38	0.17	0.22	-0.1	0.00277	0.0615	Unaltered group
CSNK2A3	11p15.4	0.69	0.83	0.26	0.17	-0.14	0.002771	0.0615	Unaltered group
SIGLEC5	19q13.41	0.24	0.29	0.08	0.12	-0.04	0.002773	0.0615	Unaltered group
ADCK5	8q24.3	0.02	0.02	0	0.01	0	0.002783	0.0616	Unaltered group
NUDT14	14q32.33	0.12	0.17	0.08	0.12	-0.04	0.002798	0.0619	Unaltered group
LRRC75B	22q11.23	0.05	0.06	0.02	0.06	-0.01	0.002812	0.0621	Unaltered group
MRPL57	13q12.11	0.02	0.02	0	0.01	0	0.00282	0.0621	Unaltered group
ASXL1	20q11.21	0.14	0.2	0.09	0.13	-0.05	0.002822	0.0621	Unaltered group
B4GALT2	1p34.1	0.51	0.6	0.18	0.19	-0.1	0.002842	0.0625	Unaltered group
SMPD4	2q21.1	0.54	0.64	0.18	0.16	-0.1	0.002852	0.0626	Unaltered group
PCK1	20q13.31	0.29	0.35	0.1	0.16	-0.06	0.002869	0.0629	Unaltered group
AGPAT2	9q34.3	0.34	0.42	0.13	0.16	-0.07	0.002872	0.0629	Unaltered group
ARFGEF1	8q13.2	0.05	0.06	0.01	0.02	-0.01	0.002884	0.063	Unaltered group
ZNF44	19p13.2	0.56	0.63	0.13	0.18	-0.07	0.002895	0.063	Unaltered group
ZNHIT2	11q13.1	0.46	0.51	0.1	0.14	-0.06	0.0029	0.063	Unaltered group
PRH2	12p13.2	0.54	0.65	0.19	0.21	-0.11	0.0029	0.063	Unaltered group
PI4KAP1	22q11.21	0.78	0.86	0.15	0.11	-0.08	0.002908	0.063	Unaltered group
ACCS	11p11.2	0.16	0.21	0.1	0.15	-0.06	0.002942	0.0637	Unaltered group
TCEA1	8q11.23	0.04	0.04	0.01	0.02	0	0.002961	0.0639	Unaltered group
ZNHIT1	7q22.1	0.25	0.31	0.09	0.14	-0.05	0.002963	0.0639	Unaltered group
CPNE3	8q21.3	0.01	0.01	0	0	0	0.00297	0.0639	Unaltered group
PAOX	10q26.3	0.06	0.07	0.01	0.06	-0.01	0.002972	0.0639	Unaltered group
TMEM42	3p21.31	0.02	0.04	0	0.07	-0.01	0.002972	0.0639	Unaltered group
NUTF2	16q22.1	0.03	0.03	0	0.01	0	0.003001	0.0644	Unaltered group
ZNF155	19q13.31	0.03	0.04	0.01	0.07	-0.01	0.003019	0.0647	Unaltered group
GAS5	1q25.1	0.24	0.38	0.24	0.26	-0.13	0.003028	0.0648	Unaltered group
LRRC46	17q21.32	0.15	0.21	0.09	0.15	-0.05	0.003029	0.0648	Unaltered group
FSIP1	15q14	0.05	0.09	0.06	0.13	-0.04	0.003052	0.0652	Unaltered group
RFPL4A	19q13.42	0.54	0.67	0.24	0.2	-0.13	0.00306	0.0652	Unaltered group
OR2A4	6q23.2	0.63	0.73	0.19	0.16	-0.1	0.003071	0.0654	Unaltered group
RAB11FIP4	17q11.2	0.42	0.52	0.18	0.21	-0.1	0.003094	0.0658	Unaltered group
PMVK	1q21.3	0.06	0.09	0.04	0.09	-0.03	0.003114	0.066	Unaltered group
AQP8	16p12.1	0.33	0.39	0.11	0.15	-0.06	0.003114	0.066	Unaltered group
UBE2D2	5q31.2	0.01	0.02	0	0	0	0.003115	0.066	Unaltered group
SLC9C2	1q25.1	0.63	0.75	0.22	0.17	-0.11	0.003128	0.0661	Unaltered group
KIAA2013	1p36.22	0.12	0.15	0.06	0.09	-0.03	0.003139	0.0662	Unaltered group
MROH7	1p32.3	0.22	0.26	0.06	0.12	-0.04	0.00314	0.0662	Unaltered group
RRP7A	22q13.2	0.75	0.78	0.06	0.05	-0.03	0.003148	0.0663	Unaltered group
CEP250	20q11.22	0.75	0.81	0.12	0.06	-0.06	0.003177	0.0668	Unaltered group
RDH16	12q13.3	0.45	0.53	0.15	0.18	-0.08	0.003183	0.0669	Unaltered group
MRPL27	17q21.33	0.02	0.02	0	0.01	0	0.003189	0.0669	Unaltered group
ERGIC3	20q11.22	0.02	0.03	0	0.01	0	0.0032	0.067	Unaltered group
TIMM17A	1q32.1	0.65	0.76	0.19	0.18	-0.1	0.003213	0.0672	Unaltered group
SUMF1	3p26.1	0.04	0.04	0.01	0.02	-0.01	0.003218	0.0672	Unaltered group
RAP2B	3q25.2	0.02	0.02	0	0.03	-0.01	0.003242	0.0676	Unaltered group
ZSWIM5	1p34.1	0.47	0.55	0.15	0.16	-0.08	0.003244	0.0676	Unaltered group
CHN2	7p14.3	0.17	0.23	0.11	0.18	-0.06	0.003262	0.0676	Unaltered group
SNHG7	9q34.3	0.48	0.55	0.12	0.13	-0.06	0.003266	0.0676	Unaltered group
RTBDN	19p13.13	0.06	0.09	0.05	0.09	-0.03	0.003271	0.0676	Unaltered group
GNB1L	22q11.21	0.18	0.23	0.09	0.14	-0.05	0.003274	0.0676	Unaltered group
CLTCL1	22q11.21	0.03	0.04	0.01	0.01	0	0.00328	0.0676	Unaltered group
PLEKHF1	19q12	0.24	0.34	0.18	0.21	-0.1	0.003284	0.0676	Unaltered group
INPP5F	10q26.11	0.72	0.85	0.25	0.13	-0.13	0.003284	0.0676	Unaltered group
GSDMC	8q24.21	0.52	0.63	0.21	0.21	-0.11	0.003285	0.0676	Unaltered group
RAB15	14q23.3	0.44	0.52	0.15	0.14	-0.08	0.003287	0.0676	Unaltered group
INAFM1	19q13.32	0.59	0.66	0.14	0.1	-0.07	0.003292	0.0677	Unaltered group
SEC11C	18q21.32	0.55	0.71	0.29	0.23	-0.15	0.003323	0.0682	Unaltered group
HRCT1	9p13.3	0.42	0.51	0.16	0.13	-0.08	0.003336	0.0684	Unaltered group
SLC1A4	2p14	0.39	0.52	0.25	0.24	-0.13	0.003359	0.0688	Unaltered group
UBE2F	2q37.3	0.71	0.76	0.09	0.07	-0.05	0.00337	0.0689	Unaltered group
USP13	3q26.33	0.41	0.5	0.18	0.22	-0.1	0.003373	0.0689	Unaltered group
FAM186A	12q13.12	0.54	0.66	0.21	0.19	-0.11	0.003382	0.0689	Unaltered group
MVK	12q24.11	0.52	0.63	0.2	0.23	-0.11	0.003386	0.0689	Unaltered group
CEP152	15q21.1	0.04	0.06	0.01	0.05	-0.01	0.003388	0.0689	Unaltered group
FADS1	11q12.2	0.16	0.21	0.1	0.14	-0.06	0.003402	0.069	Unaltered group
TJAP1	6p21.1	0.74	0.82	0.16	0.09	-0.08	0.003403	0.069	Unaltered group
PPP2R1A	19q13.41	0.02	0.02	0	0	0	0.003425	0.0694	Unaltered group
SEC14L2	22q12.2	0.37	0.43	0.1	0.15	-0.05	0.003434	0.0694	Unaltered group
TNFAIP8L1	19p13.3	0.07	0.1	0.04	0.08	-0.03	0.003435	0.0694	Unaltered group
TMEM54	1p35.1	0.09	0.11	0.03	0.09	-0.02	0.003439	0.0694	Unaltered group
CCT7	2p13.2	0.55	0.66	0.2	0.18	-0.1	0.003444	0.0694	Unaltered group
CDK4	12q14.1	0.52	0.67	0.28	0.23	-0.15	0.003448	0.0694	Unaltered group
CDCA3	12p13.31	0.55	0.63	0.15	0.14	-0.08	0.003464	0.0696	Unaltered group
SDHAF3	7q21.3	0.05	0.1	0.09	0.15	-0.05	0.003482	0.0699	Unaltered group
SDF2L1	22q11.21	0.69	0.76	0.13	0.14	-0.07	0.003506	0.0701	Unaltered group
C16ORF89	16p13.3	0.62	0.72	0.18	0.15	-0.09	0.003506	0.0701	Unaltered group
AK4	1p31.3	0.27	0.37	0.18	0.24	-0.1	0.003508	0.0701	Unaltered group
HAUS5	19q13.12	0.52	0.63	0.21	0.18	-0.11	0.00352	0.0703	Unaltered group
GCDH	19p13.13	0.04	0.05	0.01	0.07	-0.01	0.003528	0.0703	Unaltered group
FAM166A	9q34.3	0.73	0.83	0.18	0.14	-0.1	0.003531	0.0703	Unaltered group
SYTL2	11q14.1	0.04	0.07	0.03	0.1	-0.02	0.003545	0.0705	Unaltered group
SLC27A4	9q34.11	0.28	0.34	0.11	0.16	-0.06	0.003553	0.0706	Unaltered group
RDH12	14q24.1	0.48	0.58	0.18	0.21	-0.1	0.00356	0.0706	Unaltered group
SLC43A1	11q12.1	0.34	0.42	0.14	0.17	-0.08	0.00357	0.0707	Unaltered group
STOML1	15q24.1	0.13	0.16	0.06	0.08	-0.03	0.003598	0.0712	Unaltered group
WFDC1	16q24.1	0.4	0.51	0.21	0.23	-0.11	0.003622	0.0715	Unaltered group
PANX2	22q13.33	0.48	0.58	0.19	0.22	-0.1	0.003627	0.0715	Unaltered group
TDRD7	9q22.33	0.04	0.04	0.01	0.04	-0.01	0.00363	0.0715	Unaltered group
SNHG5	6q14.3	0.03	0.03	0.01	0.03	-0.01	0.003645	0.0717	Unaltered group
JPT1	17q25.1	0.6	0.7	0.18	0.15	-0.09	0.003666	0.072	Unaltered group
CERCAM	9q34.11	0.01	0.02	0	0	0	0.0037	0.0725	Unaltered group
ZNF623	8q24.3	0.02	0.02	0	0	0	0.003706	0.0725	Unaltered group
CACNA1S	1q32.1	0.04	0.05	0.01	0.03	-0.01	0.003722	0.0727	Unaltered group
SLC10A5	8q21.13	0.16	0.2	0.07	0.12	-0.04	0.003728	0.0727	Unaltered group
TBC1D10B	16p11.2	0.15	0.19	0.08	0.11	-0.04	0.003728	0.0727	Unaltered group
FLVCR1-DT	1q32.3	0.47	0.63	0.31	0.28	-0.17	0.003749	0.073	Unaltered group
BEAN1	16q21	0.04	0.06	0.03	0.09	-0.02	0.003759	0.0731	Unaltered group
NCOA6	20q11.22	0.15	0.21	0.11	0.14	-0.06	0.003786	0.0735	Unaltered group
RINT1	7q22.3	0.12	0.14	0.03	0.03	-0.02	0.003826	0.0742	Unaltered group
CDK5RAP3	17q21.32	0.05	0.07	0.02	0.03	-0.01	0.003841	0.0744	Unaltered group
RAB22A	20q13.32	0.02	0.02	0	0.01	0	0.003883	0.0751	Unaltered group
BTAF1	10q23.32	0.01	0.02	0	0.01	0	0.003904	0.0753	Unaltered group
RNF152	18q21.33	0.06	0.08	0.02	0.1	-0.02	0.003904	0.0753	Unaltered group
NDUFAF4	6q16.1	0.02	0.02	0	0.01	0	0.003912	0.0754	Unaltered group
ZNF251	8q24.3	0.02	0.03	0	0.03	0	0.003923	0.0755	Unaltered group
BCAS1	20q13.2	0.42	0.5	0.15	0.15	-0.08	0.003931	0.0756	Unaltered group
GUCY1B2	13q14.3	0.26	0.31	0.08	0.12	-0.04	0.004032	0.0773	Unaltered group
FKBP14	7p14.3	0.23	0.34	0.2	0.23	-0.11	0.004043	0.0774	Unaltered group
SPP2	2q37.1	0.28	0.34	0.11	0.21	-0.07	0.00405	0.0774	Unaltered group
C14ORF132	14q32.2	0.08	0.1	0.04	0.08	-0.02	0.004057	0.0774	Unaltered group
LRRC39	1p21.2	0.83	0.89	0.12	0.09	-0.06	0.004058	0.0774	Unaltered group
THAP7	22q11.21	0.02	0.02	0	0	0	0.004074	0.0775	Unaltered group
UTS2B	3q28	0.47	0.56	0.16	0.19	-0.09	0.004089	0.0776	Unaltered group
C6	5p13.1	0.31	0.38	0.13	0.2	-0.07	0.004091	0.0776	Unaltered group
SERINC4	15q15.3	0.24	0.26	0.04	0.05	-0.02	0.004095	0.0776	Unaltered group
MYO1D	17q11.2	0.04	0.04	0.01	0.05	-0.01	0.004095	0.0776	Unaltered group
SNTB1	8q24.12	0.31	0.39	0.15	0.19	-0.08	0.004122	0.0779	Unaltered group
FOXA3	19q13.32	0.33	0.4	0.13	0.16	-0.07	0.004123	0.0779	Unaltered group
RCC1	1p35.3	0.42	0.51	0.16	0.17	-0.09	0.004136	0.078	Unaltered group
MRPL43	10q24.31	0.32	0.39	0.14	0.16	-0.07	0.004168	0.0786	Unaltered group
HIGD1B	17q21.31	0.49	0.57	0.16	0.16	-0.08	0.004174	0.0786	Unaltered group
FTL	19q13.33	0.33	0.41	0.15	0.2	-0.08	0.00419	0.0787	Unaltered group
JOSD1	22q13.1	0.19	0.24	0.09	0.15	-0.05	0.004205	0.0789	Unaltered group
TRIM3	11p15.4	0.08	0.1	0.03	0.09	-0.02	0.004226	0.0792	Unaltered group
LPIN3	20q12	0.32	0.37	0.08	0.12	-0.04	0.004237	0.0793	Unaltered group
NLN	5q12.3	0.56	0.69	0.25	0.24	-0.13	0.004246	0.0793	Unaltered group
GDA	9q21.13	0.06	0.08	0.03	0.08	-0.02	0.004261	0.0795	Unaltered group
BFSP2	3q22.1	0.5	0.6	0.2	0.22	-0.1	0.004286	0.0799	Unaltered group
ALG1L	3q21.2	0.22	0.28	0.11	0.18	-0.06	0.004292	0.0799	Unaltered group
PCMTD2	20q13.33	0.04	0.04	0.01	0.03	-0.01	0.004295	0.0799	Unaltered group
JTB	1q21.3	0.02	0.02	0	0	0	0.004313	0.08	Unaltered group
DENR	12q24.31	0.6	0.69	0.17	0.18	-0.09	0.00432	0.08	Unaltered group
RPL11	1p36.11	0.02	0.02	0	0	0	0.004321	0.08	Unaltered group
RFK	9q21.13	0.68	0.79	0.2	0.16	-0.1	0.004323	0.08	Unaltered group
LYZ	12q15	0.3	0.39	0.15	0.21	-0.08	0.004343	0.0803	Unaltered group
TMBIM4	12q14.3	0.02	0.02	0.01	0.04	-0.01	0.004348	0.0803	Unaltered group
ACSM3	16p12.3	0.12	0.15	0.06	0.13	-0.03	0.004365	0.0804	Unaltered group
RRP12	10q24.1	0.19	0.25	0.1	0.14	-0.05	0.004373	0.0804	Unaltered group
SERTAD3	19q13.2	0.03	0.03	0.01	0.01	0	0.004388	0.0805	Unaltered group
SLC38A6	14q23.1	0.07	0.07	0.01	0.03	-0.01	0.00439	0.0805	Unaltered group
COX6A1	12q24.31	0.03	0.04	0.01	0.02	-0.01	0.004404	0.0806	Unaltered group
AEBP1	7p13	0.75	0.81	0.12	0.08	-0.06	0.004412	0.0806	Unaltered group
NLRP9	19q13.42	0.52	0.65	0.25	0.22	-0.13	0.004421	0.0807	Unaltered group
TRAPPC9	8q24.3	0.86	0.88	0.03	0.04	-0.02	0.004444	0.081	Unaltered group
TMEM266	15q24.2	0.1	0.14	0.08	0.14	-0.05	0.004454	0.0811	Unaltered group
ESPN	1p36.31	0.28	0.33	0.08	0.12	-0.05	0.004531	0.0824	Unaltered group
AFAP1L1	5q32	0.03	0.04	0.01	0.05	-0.01	0.004546	0.0826	Unaltered group
APEX1	14q11.2	0.2	0.27	0.14	0.2	-0.08	0.004552	0.0826	Unaltered group
PIGH	14q24.1	0.02	0.02	0	0.01	0	0.00457	0.0828	Unaltered group
FBXO17	19q13.2	0.21	0.25	0.06	0.1	-0.04	0.004595	0.0831	Unaltered group
STAG3L2	7q11.23	0.77	0.83	0.11	0.07	-0.06	0.004614	0.0832	Unaltered group
MAP2K5	15q23	0.19	0.23	0.07	0.11	-0.04	0.004618	0.0832	Unaltered group
BRICD5	16p13.3	0.72	0.8	0.15	0.1	-0.08	0.00465	0.0836	Unaltered group
RNF114	20q13.13	0.02	0.02	0	0	0	0.004651	0.0836	Unaltered group
TF	3q22.1	0.46	0.54	0.15	0.21	-0.08	0.004695	0.0843	Unaltered group
MYH14	19q13.33	0.07	0.09	0.04	0.09	-0.03	0.004731	0.0846	Unaltered group
GOLT1A	1q32.1	0.1	0.13	0.04	0.11	-0.02	0.004732	0.0846	Unaltered group
SPP1	4q22.1	0.34	0.48	0.28	0.29	-0.15	0.004733	0.0846	Unaltered group
MLLT3	9p21.3	0.05	0.07	0.02	0.08	-0.01	0.004755	0.0849	Unaltered group
ZNF576	19q13.31	0.02	0.02	0	0	0	0.004774	0.085	Unaltered group
RORA	15q22.2	0.17	0.22	0.09	0.14	-0.05	0.004776	0.085	Unaltered group
PRKCA	17q24.2	0.22	0.26	0.08	0.13	-0.04	0.004788	0.0851	Unaltered group
SPATC1	8q24.3	0.68	0.79	0.21	0.15	-0.1	0.004808	0.0851	Unaltered group
GPR89B	1q21.2	0.37	0.45	0.15	0.21	-0.09	0.004809	0.0851	Unaltered group
TEN1	17q25.1	0.35	0.42	0.13	0.16	-0.07	0.004816	0.0852	Unaltered group
DDX31	9q34.13	0.32	0.41	0.18	0.17	-0.09	0.004821	0.0852	Unaltered group
IL11RA	9p13.3	0.33	0.37	0.07	0.13	-0.04	0.004844	0.0853	Unaltered group
E2F6	2p25.1	0.18	0.27	0.17	0.23	-0.09	0.004845	0.0853	Unaltered group
MRPS36	5q13.2	0.03	0.03	0.01	0.04	-0.01	0.004854	0.0853	Unaltered group
LGALSL	2p14	0.16	0.2	0.07	0.12	-0.04	0.004855	0.0853	Unaltered group
CIAO2B	16q22.1	0.45	0.53	0.15	0.19	-0.08	0.004859	0.0853	Unaltered group
ARF1	1q42.13	0.02	0.02	0	0.01	0	0.004865	0.0853	Unaltered group
DAZAP1	19p13.3	0.64	0.77	0.24	0.24	-0.12	0.004868	0.0853	Unaltered group
SLC8B1	12q24.13	0.11	0.15	0.08	0.14	-0.04	0.004871	0.0853	Unaltered group
HNF1A	12q24.31	0.31	0.34	0.07	0.1	-0.04	0.004891	0.0855	Unaltered group
TM4SF5	17p13.2	0.2	0.22	0.03	0.06	-0.02	0.004903	0.0855	Unaltered group
CHCHD4	3p25.1	0.26	0.31	0.1	0.16	-0.05	0.004903	0.0855	Unaltered group
KIFC1	6p21.32	0.06	0.08	0.04	0.09	-0.02	0.004917	0.0857	Unaltered group
CENATAC	11q23.3	0.11	0.14	0.06	0.08	-0.03	0.004928	0.0857	Unaltered group
OLFM2	19p13.2	0.75	0.8	0.11	0.09	-0.05	0.004944	0.0859	Unaltered group
SIL1	5q31.2	0.05	0.07	0.03	0.06	-0.02	0.004957	0.086	Unaltered group
TMEM132B	12q24.31	0.02	0.03	0.01	0.06	-0.01	0.005	0.0866	Unaltered group
ZNF696	8q24.3	0.02	0.03	0.01	0.02	0	0.005005	0.0866	Unaltered group
CNIH4	1q42.11	0.03	0.03	0.01	0.01	0	0.005023	0.0868	Unaltered group
SLC26A9	1q32.1	0.18	0.21	0.07	0.11	-0.04	0.005063	0.0874	Unaltered group
CENPE	4q24	0.02	0.03	0	0.02	0	0.005082	0.0876	Unaltered group
HNRNPA1L2	13q14.3	0.11	0.17	0.12	0.18	-0.07	0.005091	0.0876	Unaltered group
PPIB	15q22.31	0.09	0.12	0.06	0.15	-0.04	0.005095	0.0876	Unaltered group
PCIF1	20q13.12	0.01	0.01	0	0	0	0.005102	0.0876	Unaltered group
TMEM179B	11q12.3	0.01	0.02	0	0.01	0	0.005103	0.0876	Unaltered group
HLTF	3q24	0.06	0.1	0.08	0.13	-0.04	0.005105	0.0876	Unaltered group
IGFBP1	7p12.3	0.28	0.35	0.13	0.2	-0.07	0.005153	0.0883	Unaltered group
TSEN54	17q25.1	0.44	0.51	0.15	0.16	-0.08	0.005179	0.0886	Unaltered group
NATD1	17p11.2	0.02	0.02	0	0.01	0	0.005207	0.0889	Unaltered group
USP1	1p31.3	0.04	0.05	0.02	0.05	-0.01	0.005224	0.0891	Unaltered group
SIX5	19q13.32	0.4	0.49	0.17	0.19	-0.09	0.005233	0.0892	Unaltered group
GRK6	5q35.3	0.69	0.73	0.08	0.07	-0.04	0.005332	0.0908	Unaltered group
HYI	1p34.2	0.02	0.03	0	0.07	-0.01	0.005363	0.0912	Unaltered group
SLC5A11	16p12.1	0.33	0.4	0.14	0.19	-0.07	0.005367	0.0912	Unaltered group
NEK2	1q32.3	0.68	0.76	0.16	0.13	-0.08	0.005398	0.0916	Unaltered group
HLA-DQB1	6p21.32	0.15	0.24	0.17	0.22	-0.09	0.005407	0.0916	Unaltered group
LAMC3	9q34.12	0.11	0.14	0.06	0.12	-0.03	0.005431	0.0919	Unaltered group
PHB	17q21.33	0.33	0.41	0.17	0.16	-0.09	0.005436	0.0919	Unaltered group
MAGI1	3p14.1	0.36	0.43	0.13	0.21	-0.07	0.005439	0.0919	Unaltered group
PLGLA	2q12.2	0.32	0.38	0.11	0.14	-0.06	0.005444	0.0919	Unaltered group
HP	16q22.2	0.28	0.33	0.1	0.14	-0.05	0.005471	0.0922	Unaltered group
VDAC1	5q31.1	0.6	0.67	0.13	0.13	-0.06	0.005489	0.0924	Unaltered group
MBL2	10q21.1	0.3	0.36	0.12	0.17	-0.06	0.005515	0.0928	Unaltered group
CGRRF1	14q22.2	0.05	0.06	0.03	0.07	-0.02	0.005531	0.0928	Unaltered group
MROH1	8q24.3	0.82	0.84	0.03	0.03	-0.02	0.005532	0.0928	Unaltered group
YAE1	7p14.1	0.61	0.71	0.2	0.17	-0.1	0.005534	0.0928	Unaltered group
CCDC69	5q33.1	0.07	0.11	0.06	0.15	-0.04	0.005562	0.0931	Unaltered group
ZKSCAN8	6p21	0.04	0.05	0.01	0.07	-0.01	0.005592	0.0935	Unaltered group
HAAO	2p21	0.25	0.28	0.06	0.1	-0.03	0.005599	0.0935	Unaltered group
APOD	3q29	0.5	0.58	0.16	0.16	-0.08	0.005603	0.0935	Unaltered group
FRA10AC1	10q23.33	0.23	0.31	0.17	0.19	-0.09	0.005612	0.0935	Unaltered group
SHH	7q36.3	0.02	0.03	0.01	0.07	-0.01	0.005613	0.0935	Unaltered group
TBCE	1q42.3	0.24	0.29	0.1	0.18	-0.05	0.005619	0.0935	Unaltered group
DMRTA1	9p21.3	0.13	0.16	0.05	0.11	-0.03	0.005631	0.0935	Unaltered group
EEF2KMT	16p13.3	0.54	0.61	0.13	0.13	-0.07	0.005633	0.0935	Unaltered group
CIDEB	14q12	0.35	0.41	0.12	0.18	-0.06	0.005674	0.0941	Unaltered group
H2AC18	1q21.2	0.14	0.2	0.1	0.18	-0.06	0.005678	0.0941	Unaltered group
DDX41	5q35.3	0.02	0.02	0	0.01	0	0.005718	0.0946	Unaltered group
RPS18	6p21.32	0.35	0.46	0.22	0.2	-0.11	0.005753	0.0951	Unaltered group
MSI1	12q24.31	0.03	0.04	0.03	0.08	-0.02	0.005789	0.0955	Unaltered group
TMEM86A	11p15.1	0.21	0.29	0.17	0.22	-0.09	0.005789	0.0955	Unaltered group
DRAP1	11q13.1	0.47	0.54	0.14	0.15	-0.07	0.0058	0.0956	Unaltered group
ZNF552	19q13.43	0.12	0.14	0.04	0.06	-0.02	0.005814	0.0957	Unaltered group
PABPC1	8q22.3	0.02	0.03	0.01	0.02	0	0.005825	0.0958	Unaltered group
DPM2	9q34.11	0.46	0.54	0.16	0.17	-0.08	0.005835	0.0958	Unaltered group
POLR2F	22q13.1	0.55	0.63	0.17	0.18	-0.09	0.00585	0.096	Unaltered group
CYP21A2	6p21.33	0.5	0.59	0.18	0.19	-0.09	0.005863	0.0961	Unaltered group
PUF60	8q24.3	0.78	0.82	0.07	0.04	-0.03	0.005882	0.0963	Unaltered group
RAPGEF5	7p15.3	0.38	0.47	0.18	0.22	-0.09	0.005889	0.0963	Unaltered group
TYMP	22q13.33	0.68	0.76	0.17	0.14	-0.08	0.005898	0.0963	Unaltered group
PAEP	9q34.3	0.29	0.35	0.12	0.15	-0.06	0.005903	0.0963	Unaltered group
C9ORF163	9q34.3	0.19	0.22	0.05	0.08	-0.03	0.005911	0.0963	Unaltered group
IFI35	17q21.31	0.28	0.37	0.17	0.22	-0.09	0.005912	0.0963	Unaltered group
MCFD2	2p21	0.35	0.42	0.13	0.17	-0.07	0.005925	0.0964	Unaltered group
RNF187	1q42.13	0.02	0.03	0.01	0.01	0	0.005932	0.0964	Unaltered group
IDH3B	20p13	0.02	0.02	0	0	0	0.005941	0.0965	Unaltered group
KPNA4	3q25.33	0.37	0.45	0.16	0.21	-0.08	0.005955	0.0965	Unaltered group
HTR1D	1p36.12	0.4	0.51	0.22	0.22	-0.11	0.005957	0.0965	Unaltered group
CARD14	17q25.3	0.41	0.5	0.16	0.19	-0.08	0.005977	0.0967	Unaltered group
RPL12	9q33.3	0.45	0.52	0.14	0.14	-0.07	0.005978	0.0967	Unaltered group
C10ORF55	10q22.2	0.5	0.63	0.26	0.23	-0.13	0.005991	0.0967	Unaltered group
GJC3	7q22.1	0.04	0.05	0.01	0.02	0	0.005991	0.0967	Unaltered group
AGA	4q34.3	0.45	0.56	0.22	0.23	-0.11	0.006024	0.0969	Unaltered group
PPAN	19p13.2	0.01	0.01	0	0.01	0	0.006033	0.0969	Unaltered group
PI3	20q13.12	0.22	0.26	0.08	0.11	-0.04	0.006035	0.0969	Unaltered group
PGP	16p13.3	0.42	0.48	0.13	0.14	-0.06	0.006057	0.097	Unaltered group
ZNF32	10q11.21	0.13	0.18	0.1	0.14	-0.05	0.006062	0.097	Unaltered group
EFNA2	19p13.3	0.4	0.5	0.2	0.18	-0.1	0.006063	0.097	Unaltered group
EXTL1	1p36.11	0.02	0.02	0.01	0.04	-0.01	0.006086	0.0973	Unaltered group
TP73	1p36.32	0.19	0.26	0.13	0.18	-0.07	0.006101	0.0974	Unaltered group
RPL14	3p22.1	0.42	0.55	0.26	0.23	-0.13	0.006108	0.0974	Unaltered group
KCNH6	17q23.3	0.02	0.02	0	0.03	-0.01	0.006114	0.0974	Unaltered group
PCGF1	2p13.1	0.21	0.25	0.07	0.14	-0.04	0.006119	0.0974	Unaltered group
SOAT2	12q13.13	0.4	0.5	0.19	0.2	-0.1	0.006149	0.0978	Unaltered group
GPR19	12p13.1	0.2	0.28	0.15	0.18	-0.08	0.006162	0.0979	Unaltered group
DNAH2	17p13.1	0.44	0.53	0.18	0.17	-0.09	0.006187	0.0982	Unaltered group
PTBP3	9q32	0.34	0.44	0.19	0.24	-0.1	0.006205	0.0983	Unaltered group
PTRH2	17q23.1	0.76	0.84	0.16	0.13	-0.08	0.006205	0.0983	Unaltered group
KHDRBS3	8q24.23	0.22	0.29	0.15	0.19	-0.08	0.006217	0.0983	Unaltered group
MAP10	1q42.2	0.26	0.34	0.15	0.19	-0.07	0.006252	0.0988	Unaltered group
LRRC75A	17p11.2	0.02	0.03	0	0.04	-0.01	0.006258	0.0988	Unaltered group
OCEL1	19p13.11	0.02	0.03	0	0.01	0	0.006264	0.0988	Unaltered group
PRMT1	19q13.33	0.47	0.53	0.11	0.11	-0.06	0.006291	0.0991	Unaltered group
C2ORF72	2q37.1	0.13	0.15	0.05	0.1	-0.03	0.006299	0.0991	Unaltered group
DNAJC2	7q22.1	0.04	0.05	0.01	0.05	-0.01	0.006307	0.0992	Unaltered group
KCNE4	2q36.1	0.57	0.67	0.19	0.2	-0.1	0.006331	0.0994	Unaltered group
PARD6B	20q13.13	0.56	0.67	0.21	0.23	-0.11	0.006392	0.1	Unaltered group
CDCA2	8p21.2	0.35	0.44	0.17	0.23	-0.09	0.006449	0.101	Unaltered group
PUSL1	1p36.33	0.57	0.65	0.15	0.15	-0.08	0.006458	0.101	Unaltered group
ZMAT2	5q31.3	0.04	0.05	0.01	0.05	-0.01	0.006461	0.101	Unaltered group
RNASEH1	2p25.3	0.02	0.02	0	0.01	0	0.006463	0.101	Unaltered group
GPAT3	4q21.23	0.06	0.08	0.03	0.09	-0.02	0.0065	0.101	Unaltered group
BCAS3	17q23.2	0.16	0.19	0.06	0.1	-0.03	0.006512	0.101	Unaltered group
RPP40	6p25.1	0.05	0.05	0.01	0.04	-0.01	0.006513	0.101	Unaltered group
NSG2	5q35.2	0.3	0.35	0.11	0.16	-0.05	0.006544	0.102	Unaltered group
ZSCAN31	6p22.1	0.66	0.76	0.2	0.15	-0.1	0.006555	0.102	Unaltered group
KLHL42	12p11.22	0.28	0.37	0.19	0.23	-0.09	0.006567	0.102	Unaltered group
AGBL2	11p11.2	0.25	0.32	0.13	0.19	-0.07	0.006579	0.102	Unaltered group
TMEM104	17q25.1	0.76	0.82	0.13	0.12	-0.07	0.00658	0.102	Unaltered group
ITGB6	2q24.2	0.46	0.58	0.24	0.26	-0.12	0.006588	0.102	Unaltered group
RPS20	8q12.1	0.43	0.45	0.06	0.06	-0.03	0.006599	0.102	Unaltered group
LINC00467	1q32.3	0.08	0.09	0.02	0.05	-0.01	0.006625	0.102	Unaltered group
LINC00239	14q32.31	0.35	0.45	0.21	0.21	-0.1	0.006626	0.102	Unaltered group
GXYLT2	3p13	0.62	0.72	0.21	0.21	-0.1	0.006638	0.102	Unaltered group
SMPDL3A	6q22.31	0.13	0.16	0.06	0.1	-0.03	0.006646	0.102	Unaltered group
BRPF3	6p21.31	0.06	0.07	0.02	0.07	-0.01	0.006677	0.103	Unaltered group
ROCK2	2p25.1	0.06	0.08	0.02	0.1	-0.02	0.006687	0.103	Unaltered group
ZNF584	19q13.43	0.02	0.02	0	0	0	0.006716	0.103	Unaltered group
NFS1	20q11.22	0.02	0.02	0	0	0	0.006718	0.103	Unaltered group
GCLM	1p22.1	0.22	0.28	0.11	0.18	-0.06	0.006728	0.103	Unaltered group
TEF	22q13.2	0.3	0.36	0.1	0.16	-0.05	0.006738	0.103	Unaltered group
SRRM5	19q13.31	0.73	0.75	0.04	0.04	-0.02	0.006749	0.103	Unaltered group
ZNF782	9q22.33	0.63	0.74	0.22	0.19	-0.11	0.006757	0.103	Unaltered group
WDR33	2q14.3	0.08	0.12	0.06	0.14	-0.04	0.006774	0.103	Unaltered group
SPIRE2	16q24.3	0.47	0.55	0.17	0.19	-0.09	0.006785	0.103	Unaltered group
P3H1	1p34.2	0.54	0.66	0.24	0.23	-0.12	0.006791	0.103	Unaltered group
HEATR9	17q12	0.25	0.32	0.12	0.16	-0.06	0.006819	0.104	Unaltered group
GPNMB	7p15.3	0.65	0.75	0.21	0.21	-0.1	0.006845	0.104	Unaltered group
AS3MT	10q24.32	0.15	0.2	0.1	0.15	-0.05	0.00693	0.105	Unaltered group
NDUFA7	19p13.2	0.3	0.33	0.05	0.05	-0.03	0.006931	0.105	Unaltered group
BAIAP3	16p13.3	0.28	0.32	0.07	0.11	-0.04	0.006945	0.105	Unaltered group
SLC45A4	8q24.3	0.57	0.7	0.27	0.24	-0.13	0.006947	0.105	Unaltered group
SKP1	5q31.1	0.01	0.02	0	0	0	0.006957	0.105	Unaltered group
ARMH4	14q23.1	0.02	0.03	0.01	0.06	-0.01	0.007038	0.106	Unaltered group
EIF2A	3q25.1	0.01	0.02	0	0.01	0	0.007045	0.106	Unaltered group
CYP7A1	8q12.1	0.31	0.4	0.18	0.2	-0.09	0.007052	0.106	Unaltered group
MXI1	10q25.2	0.04	0.05	0.01	0.04	-0.01	0.007058	0.106	Unaltered group
GSDMB	17q21.1	0.6	0.67	0.15	0.16	-0.08	0.007119	0.107	Unaltered group
SCML4	6q21	0.21	0.28	0.13	0.2	-0.07	0.007128	0.107	Unaltered group
PTTG1	5q33.3	0.78	0.86	0.16	0.11	-0.07	0.007137	0.107	Unaltered group
SERPINA11	14q32.13	0.25	0.31	0.12	0.18	-0.06	0.00716	0.107	Unaltered group
PHF7	3p21.1	0.18	0.22	0.09	0.14	-0.04	0.007163	0.107	Unaltered group
NICN1	3p21.31	0.25	0.29	0.08	0.14	-0.04	0.007176	0.107	Unaltered group
SEC1P	19q13.33	0.52	0.61	0.19	0.17	-0.09	0.007195	0.107	Unaltered group
SMAD3	15q22.33	0.28	0.34	0.11	0.14	-0.06	0.007201	0.107	Unaltered group
SEC16B	1q25.2	0.23	0.27	0.07	0.14	-0.04	0.007241	0.108	Unaltered group
SLC9B1	4q24	0.02	0.03	0.01	0.05	-0.01	0.0073	0.109	Unaltered group
C11ORF68	11q13.1	0.31	0.36	0.11	0.15	-0.05	0.007307	0.109	Unaltered group
ELL2	5q15	0.65	0.74	0.19	0.19	-0.09	0.007329	0.109	Unaltered group
PHF11	13q14.2	0.01	0.02	0	0.03	0	0.007356	0.109	Unaltered group
PSMC5	17q23.3	0.04	0.04	0	0.01	0	0.007372	0.109	Unaltered group
DNMBP	10q24.2	0.35	0.41	0.11	0.18	-0.06	0.007373	0.109	Unaltered group
SLC6A7	5q32	0.78	0.86	0.18	0.1	-0.08	0.007373	0.109	Unaltered group
TMED6	16q22.1	0.3	0.35	0.1	0.16	-0.05	0.007383	0.109	Unaltered group
HSPE1	2q33.1	0.02	0.02	0	0.01	0	0.007402	0.109	Unaltered group
LYSMD4	15q26.3	0.47	0.57	0.21	0.2	-0.1	0.007408	0.109	Unaltered group
MCUR1	6p23	0.27	0.33	0.13	0.17	-0.06	0.007417	0.109	Unaltered group
AIFM2	10q22.1	0.4	0.47	0.15	0.18	-0.07	0.007443	0.109	Unaltered group
BEND3	6q21	0.61	0.74	0.26	0.17	-0.12	0.007493	0.11	Unaltered group
SULT1C2	2q12.3	0.27	0.33	0.13	0.16	-0.07	0.007494	0.11	Unaltered group
MOCS3	20q13.13	0.04	0.05	0.01	0.02	0	0.007501	0.11	Unaltered group
BORCS7	10q24.32	0.26	0.32	0.11	0.16	-0.06	0.007516	0.11	Unaltered group
TRMT2A	22q11.21	0.25	0.29	0.08	0.08	-0.04	0.007523	0.11	Unaltered group
GEMIN7	19q13.32	0.72	0.78	0.12	0.08	-0.06	0.007534	0.11	Unaltered group
ZNF513	2p23.3	0.36	0.42	0.12	0.13	-0.06	0.007542	0.11	Unaltered group
NEK10	3p24.1	0.58	0.68	0.2	0.19	-0.1	0.007549	0.11	Unaltered group
TMEM41A	3q27.2	0.27	0.32	0.08	0.14	-0.04	0.007552	0.11	Unaltered group
MIA3	1q41	0.23	0.29	0.12	0.19	-0.06	0.007574	0.11	Unaltered group
ITGB5	3q21.2	0.66	0.76	0.21	0.18	-0.1	0.007578	0.11	Unaltered group
BRAP	12q24.12	0.02	0.02	0	0.01	0	0.007579	0.11	Unaltered group
TRAF3	14q32.32	0.07	0.09	0.04	0.11	-0.02	0.007619	0.111	Unaltered group
TIMM50	19q13.2	0.63	0.69	0.13	0.11	-0.06	0.007627	0.111	Unaltered group
PLOD2	3q24	0.56	0.66	0.21	0.2	-0.1	0.007637	0.111	Unaltered group
GTF3C5	9q34.13	0.34	0.4	0.12	0.15	-0.06	0.00764	0.111	Unaltered group
FNDC11	20q13.33	0.66	0.72	0.12	0.09	-0.06	0.007656	0.111	Unaltered group
ID1	20q11.21	0.07	0.11	0.07	0.11	-0.04	0.00767	0.111	Unaltered group
ZNF641	12q13.11	0.37	0.42	0.11	0.13	-0.05	0.007681	0.111	Unaltered group
RIPK2	8q21.3	0.03	0.03	0	0.01	0	0.007683	0.111	Unaltered group
GDPD5	11q13.4-q13.5	0.06	0.09	0.06	0.12	-0.03	0.007693	0.111	Unaltered group
ZNF488	10q11.22	0.02	0.02	0	0.03	0	0.007693	0.111	Unaltered group
ANKEF1	20p12.2	0.02	0.03	0.01	0.05	-0.01	0.007701	0.111	Unaltered group
UTP23	8q24.11	0.02	0.02	0	0	0	0.007706	0.111	Unaltered group
SNHG4	5q31.2	0.54	0.62	0.15	0.14	-0.07	0.007758	0.111	Unaltered group
LINC01554	5q15	0.22	0.26	0.07	0.14	-0.04	0.007767	0.111	Unaltered group
VRK3	19q13.33	0.02	0.02	0	0	0	0.007775	0.111	Unaltered group
ZNF432	19q13.41	0.11	0.16	0.09	0.14	-0.05	0.007776	0.111	Unaltered group
PIH1D1	19q13.33	0.84	0.87	0.06	0.04	-0.03	0.00781	0.112	Unaltered group
FOLR2	11q13.4	0.67	0.73	0.13	0.1	-0.06	0.007817	0.112	Unaltered group
POLD3	11q13.4	0.57	0.68	0.23	0.23	-0.11	0.007835	0.112	Unaltered group
SLC25A22	11p15.5	0.1	0.15	0.08	0.15	-0.04	0.007839	0.112	Unaltered group
ZFAND2B	2q35	0.19	0.24	0.11	0.16	-0.06	0.007846	0.112	Unaltered group
NAXD	13q34	0.02	0.02	0	0	0	0.00786	0.112	Unaltered group
SERPING1	11q12.1	0.52	0.6	0.18	0.18	-0.09	0.007863	0.112	Unaltered group
EPB41L4A-AS1	5q22.1	0.06	0.07	0.02	0.03	-0.01	0.007869	0.112	Unaltered group
FDPS	1q22	0.01	0.01	0	0	0	0.00789	0.112	Unaltered group
TP53I3	2p23.3	0.04	0.05	0.01	0.04	-0.01	0.007895	0.112	Unaltered group
ELF1	13q14.11	0.16	0.2	0.07	0.14	-0.04	0.007908	0.112	Unaltered group
CDIN1	15q14	0.31	0.39	0.15	0.2	-0.08	0.007908	0.112	Unaltered group
CAVIN4	9q31.1	0.69	0.79	0.22	0.15	-0.1	0.007911	0.112	Unaltered group
C11ORF54	11q21	0.47	0.58	0.23	0.25	-0.11	0.007917	0.112	Unaltered group
SLC26A6	3p21.31	0.64	0.71	0.14	0.16	-0.07	0.00792	0.112	Unaltered group
GAS8	16q24.3	0.29	0.35	0.13	0.18	-0.06	0.00793	0.112	Unaltered group
ATP1A1	1p13.1	0.09	0.14	0.11	0.18	-0.05	0.007972	0.112	Unaltered group
ZNF821	16q22.2	0.56	0.63	0.14	0.13	-0.07	0.007976	0.112	Unaltered group
ETFA	15q24.2-q24.3	0.05	0.06	0.01	0.03	-0.01	0.007983	0.112	Unaltered group
ENKD1	16q22.1	0.02	0.02	0	0.01	0	0.008002	0.112	Unaltered group
KTN1-AS1	14q22.3	0.49	0.58	0.2	0.21	-0.1	0.008023	0.112	Unaltered group
CTDSPL	3p22.2	0.32	0.39	0.13	0.13	-0.06	0.008026	0.112	Unaltered group
CRNKL1	20p11.23	0.01	0.01	0	0	0	0.008044	0.113	Unaltered group
FBL	19q13.2	0.71	0.8	0.19	0.11	-0.09	0.008053	0.113	Unaltered group
SHLD2	10q23.2	0.02	0.02	0	0	0	0.00807	0.113	Unaltered group
LRIG1	3p14.1	0.27	0.36	0.18	0.21	-0.09	0.008084	0.113	Unaltered group
HMOX1	22q12.3	0.61	0.7	0.2	0.2	-0.09	0.008164	0.114	Unaltered group
CCNYL1	2q33.3	0.6	0.68	0.18	0.15	-0.09	0.008169	0.114	Unaltered group
AP3S1	5q22.3-q23.1	0.15	0.18	0.06	0.09	-0.03	0.008192	0.114	Unaltered group
TBC1D3B	17q12	0.35	0.39	0.08	0.08	-0.04	0.008192	0.114	Unaltered group
NAV2	11p15.1	0.55	0.66	0.24	0.23	-0.11	0.008198	0.114	Unaltered group
STEAP1	7q21.13	0.64	0.72	0.16	0.17	-0.08	0.008222	0.114	Unaltered group
CNFN	19q13.2	0.02	0.04	0.02	0.06	-0.01	0.008246	0.114	Unaltered group
ZBTB32	19q13.12	0.58	0.65	0.16	0.17	-0.08	0.008252	0.114	Unaltered group
TRMT10B	9p13.2	0.04	0.04	0.01	0.02	0	0.008255	0.114	Unaltered group
TRIB3	20p13	0.57	0.65	0.17	0.17	-0.08	0.008287	0.115	Unaltered group
SLC26A1	4p16.3	0.18	0.21	0.06	0.1	-0.03	0.008288	0.115	Unaltered group
F12	5q35.3	0.24	0.29	0.1	0.16	-0.05	0.008295	0.115	Unaltered group
HPR	16q22.2	0.43	0.52	0.17	0.2	-0.08	0.008318	0.115	Unaltered group
NCBP2	3q29	0.54	0.62	0.18	0.18	-0.09	0.008323	0.115	Unaltered group
SEPTIN9	17q25.3	0.45	0.53	0.16	0.2	-0.08	0.008325	0.115	Unaltered group
IL17RB	3p21.1	0.18	0.22	0.07	0.1	-0.04	0.00834	0.115	Unaltered group
TMA7	3p21.31	0.02	0.02	0	0	0	0.008357	0.115	Unaltered group
RBM34	1q42.3	0.08	0.1	0.03	0.07	-0.02	0.008401	0.115	Unaltered group
SS18L2	3p22.1	0.01	0.01	0	0	0	0.00841	0.115	Unaltered group
MPV17	2p23.3	0.02	0.02	0	0.01	0	0.008436	0.116	Unaltered group
GTF2H5	6q25.3	0.03	0.04	0.01	0.01	0	0.008446	0.116	Unaltered group
SNORA7B	3q21.3	0.63	0.69	0.12	0.12	-0.06	0.008453	0.116	Unaltered group
ORMDL2	12q13.2	0.09	0.12	0.06	0.09	-0.03	0.008457	0.116	Unaltered group
MEA1	6p21.1	0.02	0.02	0	0.01	0	0.008457	0.116	Unaltered group
HEATR6	17q23.1	0.45	0.53	0.16	0.16	-0.08	0.008461	0.116	Unaltered group
ZSCAN5A	19q13.43	0.46	0.51	0.11	0.11	-0.05	0.008562	0.117	Unaltered group
RNF24	20p13	0.19	0.25	0.11	0.15	-0.06	0.00857	0.117	Unaltered group
RPS21	20q13.33	0.34	0.36	0.04	0.05	-0.02	0.008591	0.117	Unaltered group
PLEKHA6	1q32.1	0.1	0.15	0.09	0.19	-0.05	0.008659	0.118	Unaltered group
EPHB4	7q22.1	0.35	0.47	0.24	0.27	-0.12	0.008665	0.118	Unaltered group
ATP13A4	3q29	0.33	0.42	0.18	0.24	-0.09	0.008674	0.118	Unaltered group
DGCR6L	22q11.21	0.14	0.16	0.05	0.08	-0.02	0.008693	0.118	Unaltered group
ACVR2B	3p22.2	0.7	0.79	0.2	0.13	-0.09	0.008696	0.118	Unaltered group
CERS2	1q21.3	0.22	0.26	0.06	0.12	-0.03	0.008701	0.118	Unaltered group
TNFRSF11B	8q24.12	0.02	0.02	0.01	0.04	-0.01	0.008706	0.118	Unaltered group
BNIP3	10q26.3	0.14	0.2	0.11	0.18	-0.06	0.008717	0.118	Unaltered group
ENPP7	17q25.3	0.46	0.52	0.13	0.16	-0.06	0.008726	0.118	Unaltered group
CA5A	16q24.2	0.36	0.42	0.12	0.19	-0.06	0.008729	0.118	Unaltered group
SSH3	11q13.2	0.45	0.54	0.18	0.2	-0.09	0.00873	0.118	Unaltered group
UBD	6p22.1	0.66	0.75	0.19	0.19	-0.09	0.008731	0.118	Unaltered group
MRPL37	1p32.3	0.02	0.02	0	0	0	0.008748	0.118	Unaltered group
FAM169A	5q13.3	0.32	0.39	0.16	0.19	-0.08	0.008752	0.118	Unaltered group
ITIH4	3p21.1	0.38	0.45	0.14	0.17	-0.07	0.008762	0.118	Unaltered group
TXNL4A	18q23	0.24	0.31	0.13	0.15	-0.06	0.008771	0.118	Unaltered group
CPEB3	10q23.32	0.28	0.33	0.11	0.19	-0.06	0.008785	0.118	Unaltered group
ALG14	1p21.3	0.16	0.19	0.07	0.11	-0.03	0.008857	0.119	Unaltered group
ATP6V1H	8q11.23	0.01	0.01	0	0.01	0	0.008865	0.119	Unaltered group
MXD1	2p13.3	0.4	0.47	0.12	0.17	-0.06	0.008866	0.119	Unaltered group
CD47	3q13.12	0.04	0.04	0.01	0.04	-0.01	0.008877	0.119	Unaltered group
ABHD12B	14q22.1	0.23	0.31	0.15	0.19	-0.07	0.008964	0.12	Unaltered group
NKIRAS1	3p24.2	0.3	0.37	0.13	0.2	-0.07	0.008977	0.12	Unaltered group
ZNF485	10q11.21	0.32	0.4	0.17	0.18	-0.08	0.008995	0.12	Unaltered group
ANKRD53	2p13.3	0.61	0.68	0.16	0.15	-0.07	0.009005	0.12	Unaltered group
NTAQ1	8q24.13	0.04	0.04	0.01	0.02	0	0.009028	0.12	Unaltered group
TNIP1	5q33.1	0.63	0.71	0.16	0.15	-0.08	0.009097	0.121	Unaltered group
TMED5	1p22.1	0.43	0.51	0.16	0.22	-0.08	0.009166	0.122	Unaltered group
CSNK1D	17q25.3	0.56	0.63	0.15	0.13	-0.07	0.009175	0.122	Unaltered group
NPM1	5q35.1	0.3	0.42	0.25	0.25	-0.12	0.009207	0.122	Unaltered group
NPW	16p13.3	0.03	0.03	0.01	0.02	-0.01	0.009212	0.122	Unaltered group
RAB3IL1	11q12.2-q12.3	0.31	0.42	0.24	0.27	-0.11	0.009218	0.122	Unaltered group
C8ORF82	8q24.3	0.02	0.02	0	0	0	0.009278	0.123	Unaltered group
SCN5A	3p22.2	0.21	0.27	0.13	0.16	-0.06	0.009288	0.123	Unaltered group
TSSK3	1p35.1	0.62	0.67	0.11	0.11	-0.05	0.009295	0.123	Unaltered group
BTBD9	6p21.2	0.36	0.47	0.22	0.24	-0.1	0.009302	0.123	Unaltered group
GDPGP1	15q26.1	0.03	0.03	0.01	0.02	0	0.009309	0.123	Unaltered group
MAPKBP1	15q15.1	0.78	0.83	0.12	0.08	-0.05	0.009315	0.123	Unaltered group
RRNAD1	1q23.1	0.31	0.37	0.13	0.15	-0.06	0.009324	0.123	Unaltered group
NENF	1q32.3	0.1	0.12	0.04	0.08	-0.02	0.009361	0.123	Unaltered group
ZDHHC12	9q34.11	0.09	0.11	0.04	0.06	-0.02	0.009373	0.123	Unaltered group
PPIL3	2q33.1	0.02	0.02	0	0.01	0	0.009375	0.123	Unaltered group
KCTD6	3p14.3	0.32	0.41	0.17	0.21	-0.08	0.009389	0.123	Unaltered group
DCAF4L2	8q21.3	0.26	0.32	0.12	0.18	-0.06	0.009392	0.123	Unaltered group
PHKG2	16p11.2	0.24	0.28	0.09	0.11	-0.04	0.009406	0.123	Unaltered group
DNAJC9	10q22.2	0.49	0.6	0.22	0.22	-0.1	0.009413	0.123	Unaltered group
CENPA	2p23.3	0.12	0.19	0.14	0.18	-0.07	0.009427	0.123	Unaltered group
GPN1	2p23.3	0.36	0.46	0.2	0.23	-0.1	0.009429	0.123	Unaltered group
RNF13	3q25.1	0.08	0.1	0.02	0.06	-0.01	0.009442	0.123	Unaltered group
TOMM40L	1q23.3	0.26	0.31	0.11	0.19	-0.05	0.009444	0.123	Unaltered group
E4F1	16p13.3	0.29	0.35	0.13	0.19	-0.06	0.00945	0.123	Unaltered group
MAST1	19p13.13	0.22	0.25	0.06	0.11	-0.03	0.00948	0.123	Unaltered group
UGGT2	13q32.1	0.02	0.02	0	0.01	0	0.009487	0.123	Unaltered group
BCL7B	7q11.23	0.02	0.02	0	0.01	0	0.009494	0.123	Unaltered group
KCTD21	11q14.1	0.15	0.19	0.07	0.11	-0.03	0.009498	0.123	Unaltered group
CHMP4C	8q21.13	0.59	0.71	0.25	0.21	-0.12	0.009515	0.123	Unaltered group
SYNE4	19q13.12	0.36	0.4	0.09	0.14	-0.04	0.00955	0.124	Unaltered group
ROBO1	3p12.3	0.6	0.72	0.24	0.21	-0.11	0.009602	0.124	Unaltered group
LPGAT1	1q32.3	0.36	0.44	0.16	0.23	-0.08	0.009605	0.124	Unaltered group
PDF	16q22.1	0.01	0.01	0	0	0	0.009638	0.124	Unaltered group
CFAP57	1p34.2	0.03	0.04	0.01	0.02	0	0.00965	0.124	Unaltered group
SLC46A1	17q11.2	0.35	0.4	0.11	0.16	-0.06	0.009653	0.124	Unaltered group
RRP9	3p21.2	0.14	0.17	0.05	0.09	-0.03	0.009666	0.124	Unaltered group
CTU2	16q24.3	0.62	0.66	0.1	0.1	-0.04	0.009671	0.124	Unaltered group
TSPAN17	5q35.2	0.03	0.03	0.01	0.02	0	0.009744	0.125	Unaltered group
VAPA	18p11.22	0.73	0.82	0.2	0.13	-0.09	0.009747	0.125	Unaltered group
ZNF746	7q36.1	0.39	0.46	0.16	0.18	-0.08	0.009772	0.125	Unaltered group
PDIA6	2p25.1	0.35	0.43	0.19	0.22	-0.09	0.009779	0.125	Unaltered group
RASL11A	13q12.2	0.68	0.73	0.1	0.1	-0.05	0.009836	0.126	Unaltered group
PYHIN1	1q23.1	0.37	0.45	0.15	0.22	-0.08	0.009841	0.126	Unaltered group
STK40	1p34.3	0.26	0.34	0.18	0.19	-0.08	0.009842	0.126	Unaltered group
LDLRAD2	1p36.12	0.5	0.56	0.12	0.14	-0.06	0.009861	0.126	Unaltered group
PIGM	1q23.2	0.02	0.03	0.01	0.02	0	0.009902	0.126	Unaltered group
GSDMD	8q24.3	0.03	0.04	0.01	0.01	0	0.009949	0.127	Unaltered group
STRBP	9q33.1-q33.3	0.73	0.84	0.24	0.16	-0.11	0.009957	0.127	Unaltered group
DERL1	8q24.13	0.02	0.02	0	0	0	0.009977	0.127	Unaltered group
WBP1	2p13.1	0.03	0.04	0.01	0.01	0	0.009987	0.127	Unaltered group
P3H3	12p13.31	0.05	0.06	0.01	0.07	-0.01	0.01	0.127	Unaltered group
ETNK1	12p12.1	0.04	0.05	0.01	0.05	-0.01	0.01	0.127	Unaltered group
PA2G4P4	3q25.31	0.21	0.26	0.1	0.15	-0.05	0.01	0.127	Unaltered group
ACP1	2p25.3	0.48	0.58	0.21	0.21	-0.1	0.0101	0.128	Unaltered group
LEFTY2	1q42.12	0.37	0.41	0.1	0.12	-0.05	0.0101	0.128	Unaltered group
UBE2E2	3p24.3	0.36	0.47	0.22	0.25	-0.1	0.0101	0.128	Unaltered group
HRC	19q13.33	0.56	0.65	0.19	0.14	-0.09	0.0101	0.128	Unaltered group
RPS24	10q22.3	0.56	0.64	0.19	0.17	-0.09	0.0102	0.129	Unaltered group
TMEM267	5p12	0.58	0.67	0.19	0.18	-0.09	0.0103	0.129	Unaltered group
ANKMY2	7p21.1	0.3	0.39	0.18	0.22	-0.08	0.0103	0.129	Unaltered group
ACVR1C	2q24.1	0.06	0.08	0.03	0.09	-0.02	0.0103	0.129	Unaltered group
CREG2	2q11.2	0.04	0.05	0.02	0.05	-0.01	0.0103	0.129	Unaltered group
SPRYD4	12q13.3	0.22	0.26	0.07	0.12	-0.03	0.0103	0.13	Unaltered group
L3MBTL1	20q13.12	0.65	0.71	0.14	0.12	-0.06	0.0103	0.13	Unaltered group
C7ORF31	7p15.3	0.04	0.07	0.06	0.13	-0.03	0.0103	0.13	Unaltered group
FOXP2	7q31.1	0.35	0.44	0.2	0.22	-0.09	0.0104	0.13	Unaltered group
CREB3L3	19p13.3	0.04	0.05	0.02	0.06	-0.01	0.0104	0.13	Unaltered group
RPL18	19q13.33	0.02	0.02	0	0.01	0	0.0104	0.13	Unaltered group
FHL3	1p34.3	0.26	0.35	0.21	0.23	-0.1	0.0104	0.13	Unaltered group
MAP1LC3B	16q24.2	0.03	0.03	0	0.01	0	0.0104	0.13	Unaltered group
ARL2	11q13.1	0.55	0.62	0.13	0.13	-0.06	0.0104	0.13	Unaltered group
ARHGAP44	17p12	0.17	0.22	0.12	0.16	-0.06	0.0105	0.13	Unaltered group
CP	3q24-q25.1	0.44	0.52	0.17	0.21	-0.08	0.0105	0.13	Unaltered group
SLC66A3	2p25.1	0.76	0.84	0.17	0.11	-0.08	0.0105	0.13	Unaltered group
MAP3K5	6q23.3	0.08	0.11	0.04	0.12	-0.02	0.0105	0.13	Unaltered group
TBX10	11q13.2	0.4	0.44	0.09	0.11	-0.04	0.0105	0.131	Unaltered group
HIBCH	2q32.2	0.05	0.06	0.02	0.06	-0.01	0.0105	0.131	Unaltered group
ELFN2	22q13.1	0.02	0.03	0.01	0.03	-0.01	0.0106	0.131	Unaltered group
MELTF	3q29	0.07	0.1	0.07	0.13	-0.03	0.0106	0.131	Unaltered group
SPATA9	5q15	0.81	0.86	0.11	0.06	-0.05	0.0106	0.131	Unaltered group
CCDC113	16q21	0.02	0.03	0	0.04	-0.01	0.0106	0.131	Unaltered group
MPP4	2q33.1	0.44	0.52	0.18	0.18	-0.09	0.0106	0.131	Unaltered group
NAPEPLD	7q22.1	0.26	0.32	0.12	0.18	-0.06	0.0106	0.131	Unaltered group
GEMIN6	2p22.1	0.51	0.59	0.17	0.17	-0.08	0.0106	0.131	Unaltered group
ZSCAN26	6p22.1	0.03	0.04	0.01	0.04	-0.01	0.0106	0.131	Unaltered group
PPIL1	6p21.2	0.02	0.02	0	0	0	0.0106	0.131	Unaltered group
SLC9A3R1	17q25.1	0.37	0.43	0.12	0.15	-0.06	0.0106	0.131	Unaltered group
MRPS25	3p25.1	0.61	0.71	0.21	0.18	-0.09	0.0106	0.131	Unaltered group
KCNB1	20q13.13	0.42	0.5	0.17	0.22	-0.08	0.0107	0.131	Unaltered group
ECD	10q22.2	0.03	0.03	0	0.01	0	0.0107	0.131	Unaltered group
CSNK2B	6p21.33	0.02	0.02	0	0	0	0.0107	0.131	Unaltered group
ROM1	11q12.3	0.53	0.58	0.13	0.1	-0.06	0.0107	0.131	Unaltered group
THEM6	8q24.3	0.01	0.02	0	0.06	-0.01	0.0107	0.131	Unaltered group
SPNS1	16p11.2	0.29	0.35	0.13	0.14	-0.06	0.0107	0.131	Unaltered group
POLR3H	22q13.2	0.76	0.85	0.2	0.16	-0.09	0.0109	0.133	Unaltered group
LRRN4	20p12.3	0.37	0.44	0.14	0.15	-0.07	0.0109	0.133	Unaltered group
LILRA3	19q13.4 alternate reference locus	0.19	0.22	0.07	0.08	-0.03	0.0109	0.133	Unaltered group
PGS1	17q25.3	0.68	0.75	0.16	0.11	-0.07	0.0109	0.133	Unaltered group
GOLPH3	5p13.3	0.57	0.68	0.23	0.21	-0.11	0.0109	0.133	Unaltered group
TIAF1	17q11.2	0.64	0.7	0.13	0.11	-0.06	0.0109	0.133	Unaltered group
SRRT	7q22.1	0.38	0.45	0.15	0.14	-0.07	0.0109	0.133	Unaltered group
TPRA1	3q21.3	0.11	0.14	0.06	0.1	-0.03	0.0109	0.133	Unaltered group
RRP7BP	22q13.2	0.02	0.03	0	0.05	-0.01	0.011	0.133	Unaltered group
ZC3H3	8q24.3	0.8	0.82	0.04	0.03	-0.02	0.011	0.133	Unaltered group
DVL3	3q27.1	0.65	0.7	0.11	0.08	-0.05	0.011	0.133	Unaltered group
TIMM13	19p13.3	0.01	0.01	0	0	0	0.011	0.133	Unaltered group
RNF43	17q22	0.26	0.33	0.15	0.22	-0.07	0.011	0.133	Unaltered group
WNT3	17q21.31-q21.32	0.07	0.08	0.02	0.09	-0.01	0.011	0.133	Unaltered group
SFXN4	10q26.11	0.06	0.07	0.02	0.03	-0.01	0.011	0.133	Unaltered group
TM9SF1	14q12	0.02	0.02	0	0	0	0.0111	0.133	Unaltered group
IL18R1	2q12.1	0.73	0.82	0.2	0.15	-0.09	0.0111	0.133	Unaltered group
FDX2	19p13.2	0.88	0.89	0.02	0.02	-0.01	0.0111	0.133	Unaltered group
JUNB	19p13.13	0.02	0.02	0	0.01	0	0.0111	0.133	Unaltered group
ZNF76	6p21.31	0.02	0.02	0	0.01	0	0.0111	0.133	Unaltered group
GOT1	10q24.2	0.43	0.51	0.19	0.22	-0.09	0.0111	0.134	Unaltered group
GPT2	16q11.2	0.37	0.46	0.2	0.24	-0.09	0.0111	0.134	Unaltered group
WHAMM	15q25.2	0.59	0.69	0.22	0.2	-0.1	0.0111	0.134	Unaltered group
GAD1	2q31.1	0.12	0.16	0.09	0.12	-0.04	0.0112	0.134	Unaltered group
CLDN19	1p34.2	0.68	0.75	0.15	0.11	-0.07	0.0112	0.134	Unaltered group
BSPRY	9q32	0.06	0.09	0.04	0.1	-0.02	0.0112	0.134	Unaltered group
ABHD17B	9q21.13	0.13	0.17	0.08	0.14	-0.04	0.0112	0.134	Unaltered group
TRPV3	17p13.2	0.75	0.84	0.2	0.13	-0.09	0.0112	0.134	Unaltered group
ACTC1	15q14	0.32	0.39	0.15	0.21	-0.07	0.0113	0.135	Unaltered group
SHBG	17p13.1	0.76	0.82	0.15	0.14	-0.07	0.0113	0.135	Unaltered group
HSPD1	2q33.1	0.76	0.82	0.14	0.1	-0.06	0.0113	0.135	Unaltered group
ABCA1	9q31.1	0.37	0.47	0.21	0.22	-0.1	0.0113	0.135	Unaltered group
UQCC3	11q12.3	0.02	0.02	0	0	0	0.0113	0.135	Unaltered group
SIGMAR1	9p13.3	0.54	0.63	0.19	0.23	-0.09	0.0114	0.135	Unaltered group
DDX39B	6p21.33	0.86	0.87	0.03	0.03	-0.02	0.0114	0.135	Unaltered group
CSTF1	20q13.2-q13.31	0.03	0.04	0.01	0.01	0	0.0114	0.135	Unaltered group
CD320	19p13.2	0.02	0.03	0	0.07	-0.01	0.0115	0.136	Unaltered group
HNRNPA1	12q13.13	0.33	0.4	0.16	0.19	-0.07	0.0115	0.136	Unaltered group
NLRP11	19q13.43	0.28	0.37	0.18	0.22	-0.08	0.0115	0.136	Unaltered group
OAZ1	19p13.3	0.64	0.71	0.17	0.15	-0.08	0.0115	0.136	Unaltered group
AMIGO3	3p21.31	0.8	0.84	0.07	0.06	-0.03	0.0115	0.136	Unaltered group
MMP10	11q22.2	0.22	0.26	0.09	0.13	-0.04	0.0116	0.136	Unaltered group
ICOSLG	21q22.3	0.02	0.03	0	0.07	-0.01	0.0116	0.136	Unaltered group
TAPBP	6p21.32	0.15	0.17	0.05	0.09	-0.03	0.0116	0.136	Unaltered group
CYP4F12	19p13.12	0.1	0.13	0.05	0.09	-0.02	0.0116	0.136	Unaltered group
APC2	19p13.3	0.04	0.05	0.02	0.08	-0.01	0.0116	0.136	Unaltered group
NUDT1	7p22.3	0.15	0.18	0.07	0.09	-0.03	0.0116	0.136	Unaltered group
CD302	2q24.2	0.15	0.19	0.07	0.15	-0.04	0.0116	0.137	Unaltered group
UCK1	9q34.13	0.15	0.17	0.04	0.06	-0.02	0.0117	0.137	Unaltered group
TLE6	19p13.3	0.17	0.25	0.16	0.21	-0.07	0.0117	0.137	Unaltered group
SSUH2	3p25.3	0.24	0.27	0.07	0.1	-0.03	0.0117	0.137	Unaltered group
COMMD7	20q11.21	0.02	0.02	0	0	0	0.0117	0.137	Unaltered group
DUS1L	17q25.3	0.4	0.44	0.09	0.15	-0.04	0.0117	0.137	Unaltered group
CLIP1	12q24.31	0.32	0.38	0.12	0.19	-0.06	0.0117	0.137	Unaltered group
NCAN	19p12	0.69	0.81	0.27	0.2	-0.12	0.0118	0.138	Unaltered group
DGAT1	8q24.3	0.02	0.02	0	0	0	0.0118	0.138	Unaltered group
EFHB	3p24.3	0.43	0.51	0.16	0.18	-0.07	0.0118	0.138	Unaltered group
KIF1C	17p13.2	0.02	0.02	0	0.01	0	0.0118	0.138	Unaltered group
LACTB2	8q13.3	0.04	0.04	0.01	0.04	-0.01	0.0119	0.138	Unaltered group
SLC34A3	9q34.3	0.34	0.38	0.09	0.15	-0.04	0.0119	0.138	Unaltered group
RNF31	14q12	0.74	0.81	0.15	0.13	-0.07	0.0119	0.138	Unaltered group
SUSD3	9q22.31	0.1	0.15	0.1	0.16	-0.05	0.0119	0.138	Unaltered group
AKT1S1	19q13.33	0.02	0.02	0	0.01	0	0.0119	0.138	Unaltered group
ZNF567	19q13.12	0.05	0.06	0.02	0.03	-0.01	0.0119	0.138	Unaltered group
DLG1	3q29	0.1	0.12	0.04	0.11	-0.02	0.0119	0.138	Unaltered group
CLN6	15q23	0.53	0.6	0.17	0.18	-0.08	0.012	0.139	Unaltered group
RABIF	1q32.1	0.02	0.02	0	0	0	0.012	0.139	Unaltered group
QPRT	16p11.2	0.23	0.27	0.08	0.14	-0.04	0.012	0.139	Unaltered group
ASB8	12q13.11	0.04	0.05	0.01	0.03	-0.01	0.012	0.139	Unaltered group
ZNF695	1q44	0.5	0.62	0.27	0.24	-0.12	0.012	0.139	Unaltered group
TERF1	8q21.11	0.05	0.06	0.02	0.03	-0.01	0.012	0.139	Unaltered group
RIPK4	21q22.3	0.27	0.34	0.13	0.19	-0.06	0.012	0.139	Unaltered group
CYHR1	8q24.3	0.07	0.08	0.03	0.06	-0.02	0.0121	0.139	Unaltered group
DCLRE1B	1p13.2	0.25	0.31	0.15	0.16	-0.07	0.0121	0.139	Unaltered group
MAN2A2	15q25	0.27	0.31	0.1	0.14	-0.05	0.0122	0.14	Unaltered group
NOS1AP	1q23.3	0.11	0.14	0.06	0.11	-0.03	0.0122	0.14	Unaltered group
INSC	11p15.2	0.62	0.69	0.18	0.15	-0.08	0.0122	0.14	Unaltered group
ACTN3	11q13.2	0.01	0.01	0	0	0	0.0122	0.141	Unaltered group
AFP	4q13.3	0.76	0.84	0.19	0.11	-0.08	0.0122	0.141	Unaltered group
LRRC24	8q24.3	0.79	0.84	0.12	0.09	-0.06	0.0123	0.141	Unaltered group
NME2	17q21.33	0.17	0.22	0.09	0.1	-0.04	0.0123	0.141	Unaltered group
HCAR3	12q24.31	0.51	0.59	0.16	0.16	-0.07	0.0123	0.141	Unaltered group
ZFAT	8q24.22	0.02	0.02	0	0	0	0.0123	0.141	Unaltered group
REP15	12p11.22	0.43	0.51	0.19	0.22	-0.09	0.0123	0.141	Unaltered group
IMPA2	18p11.21	0.09	0.1	0.02	0.08	-0.01	0.0124	0.141	Unaltered group
GRTP1	13q34	0.49	0.56	0.17	0.18	-0.08	0.0124	0.142	Unaltered group
WASH2P	2q14.1	0.74	0.79	0.1	0.07	-0.05	0.0124	0.142	Unaltered group
S100A8	1q21.3	0.28	0.36	0.17	0.22	-0.08	0.0124	0.142	Unaltered group
TOX3	16q12.1	0.32	0.43	0.23	0.22	-0.1	0.0125	0.142	Unaltered group
THOC6	16p13.3	0.39	0.46	0.16	0.19	-0.07	0.0125	0.142	Unaltered group
IDO2	8p11.21	0.34	0.4	0.13	0.17	-0.06	0.0125	0.142	Unaltered group
SIGLEC7	19q13.41	0.28	0.38	0.22	0.24	-0.1	0.0125	0.142	Unaltered group
TATDN3	1q32.3	0.02	0.02	0	0.01	0	0.0125	0.142	Unaltered group
ZNF484	9q22.31	0.09	0.1	0.04	0.06	-0.02	0.0125	0.142	Unaltered group
GYG1	3q24	0.6	0.65	0.12	0.11	-0.05	0.0125	0.142	Unaltered group
STRN4	19q13.32	0.03	0.03	0.01	0.01	0	0.0125	0.142	Unaltered group
SAA1	11p15.1	0.52	0.58	0.14	0.15	-0.06	0.0126	0.142	Unaltered group
MRPL49	11q13.1	0.02	0.02	0	0	0	0.0126	0.142	Unaltered group
EID3	12q23.3	0.46	0.56	0.24	0.2	-0.11	0.0126	0.142	Unaltered group
MARVELD2	5q13.2	0.18	0.22	0.07	0.12	-0.03	0.0126	0.143	Unaltered group
GNB3	12p13.31	0.79	0.85	0.12	0.06	-0.05	0.0126	0.143	Unaltered group
ANAPC1P2	2p11.2	0.11	0.14	0.05	0.1	-0.03	0.0127	0.143	Unaltered group
PPP6C	9q33.3	0.05	0.06	0.01	0.02	0	0.0127	0.143	Unaltered group
CPPED1	16p13.12	0.56	0.66	0.21	0.2	-0.1	0.0127	0.143	Unaltered group
LSMEM2	3p21.31	0.54	0.61	0.16	0.15	-0.07	0.0127	0.143	Unaltered group
JAGN1	3p25.3	0.04	0.05	0.01	0.02	-0.01	0.0127	0.143	Unaltered group
LINC02904	8q24.3	0.26	0.35	0.2	0.23	-0.09	0.0127	0.143	Unaltered group
TNFRSF17	16p13.13	0.58	0.7	0.28	0.23	-0.12	0.0127	0.143	Unaltered group
PI15	8q21.13	0.25	0.33	0.17	0.22	-0.08	0.0128	0.143	Unaltered group
DUT	15q21.1	0.35	0.44	0.21	0.23	-0.1	0.0128	0.143	Unaltered group
KIAA1671	22q11.23	0.41	0.5	0.21	0.22	-0.1	0.0128	0.143	Unaltered group
PLOD3	7q22.1	0.41	0.46	0.11	0.13	-0.05	0.0128	0.143	Unaltered group
B3GNTL1	17q25.3	0.31	0.42	0.25	0.26	-0.11	0.0129	0.143	Unaltered group
MAD2L1	4q27	0.08	0.11	0.06	0.11	-0.03	0.0129	0.144	Unaltered group
RASSF9	12q21.31	0.09	0.11	0.04	0.08	-0.02	0.013	0.144	Unaltered group
CEP55	10q23.33	0.7	0.8	0.21	0.17	-0.09	0.013	0.144	Unaltered group
CD7	17q25.3	0.62	0.67	0.12	0.11	-0.05	0.013	0.144	Unaltered group
TSSK6	19p13.11	0.3	0.36	0.13	0.17	-0.06	0.013	0.145	Unaltered group
GOLGA6B	15q24.1	0.73	0.79	0.14	0.1	-0.06	0.0131	0.145	Unaltered group
CEP43	6q27	0.02	0.03	0	0.01	0	0.0131	0.145	Unaltered group
SLC22A3	6q25.3	0.35	0.4	0.1	0.15	-0.05	0.0131	0.145	Unaltered group
TMEM176A	7q36.1	0.59	0.66	0.16	0.18	-0.07	0.0131	0.145	Unaltered group
SMIM14	4p14	0.28	0.35	0.16	0.21	-0.07	0.0131	0.146	Unaltered group
HBG1	11p15.4	0.19	0.24	0.09	0.12	-0.04	0.0131	0.146	Unaltered group
ACTR5	20q11.23	0.04	0.04	0.01	0.01	0	0.0132	0.146	Unaltered group
MCAT	22q13.2	0.03	0.03	0	0.01	0	0.0132	0.146	Unaltered group
AAR2	20q11.23	0.02	0.02	0	0	0	0.0133	0.147	Unaltered group
ZNF417	19q13.43	0.05	0.07	0.04	0.08	-0.02	0.0133	0.147	Unaltered group
ZNF512	2p23.3	0.02	0.02	0	0.01	0	0.0133	0.147	Unaltered group
PTPRZ1	7q31.32	0.23	0.3	0.14	0.19	-0.07	0.0135	0.149	Unaltered group
CHCHD2	7p11.2	0.02	0.02	0	0	0	0.0135	0.149	Unaltered group
ADCY10	1q24.2	0.34	0.42	0.15	0.25	-0.07	0.0135	0.149	Unaltered group
LINC01550	14q32.2	0.21	0.25	0.09	0.11	-0.04	0.0135	0.149	Unaltered group
HKDC1	10q22.1	0.33	0.39	0.13	0.18	-0.06	0.0136	0.149	Unaltered group
KMT5A	12q24.31	0.05	0.09	0.08	0.17	-0.04	0.0136	0.149	Unaltered group
SLC1A5	19q13.32	0.27	0.38	0.23	0.28	-0.11	0.0137	0.15	Unaltered group
MOGS	2p13.1	0.71	0.77	0.14	0.12	-0.06	0.0137	0.15	Unaltered group
CTSG	14q12	0.35	0.42	0.15	0.19	-0.07	0.0137	0.15	Unaltered group
KIR2DL1	19q13.42	0.75	0.82	0.17	0.12	-0.08	0.0137	0.15	Unaltered group
SERTAD4	1q32.2	0.41	0.51	0.23	0.26	-0.11	0.0137	0.15	Unaltered group
PRKCSH	19p13.2	0.17	0.2	0.07	0.11	-0.03	0.0137	0.15	Unaltered group
BLM	15q26.1	0.72	0.77	0.12	0.08	-0.05	0.0137	0.15	Unaltered group
COPS6	7q22.1	0.62	0.7	0.2	0.17	-0.09	0.0138	0.15	Unaltered group
EHD4	15q15.1	0.24	0.3	0.12	0.17	-0.06	0.0138	0.151	Unaltered group
MTG2	20q13.33	0.04	0.05	0.01	0.04	-0.01	0.0139	0.152	Unaltered group
PARD6A	16q22.1	0.6	0.65	0.13	0.11	-0.05	0.0139	0.152	Unaltered group
RPL36	19p13.3	0.27	0.29	0.04	0.04	-0.02	0.0141	0.153	Unaltered group
DIPK1B	9q34.3	0.06	0.07	0.02	0.04	-0.01	0.0141	0.153	Unaltered group
PACC1	1q32.3	0.74	0.78	0.09	0.07	-0.04	0.0141	0.154	Unaltered group
PAQR4	16p13.3	0.07	0.08	0.02	0.03	-0.01	0.0141	0.154	Unaltered group
PLEKHM3	2q33.3	0.56	0.66	0.23	0.22	-0.1	0.0142	0.154	Unaltered group
NOL11	17q24.2	0.02	0.02	0	0	0	0.0142	0.154	Unaltered group
MLEC	12q24.31	0.76	0.83	0.15	0.12	-0.07	0.0142	0.154	Unaltered group
CAMK1G	1q32.2	0.68	0.78	0.24	0.17	-0.1	0.0142	0.154	Unaltered group
STK17B	2q32.3	0.13	0.2	0.15	0.19	-0.07	0.0142	0.154	Unaltered group
SLC9A1	1p36.11	0.43	0.55	0.28	0.24	-0.12	0.0142	0.154	Unaltered group
SMURF2	17q23.3-q24.1	0.39	0.45	0.13	0.12	-0.06	0.0142	0.154	Unaltered group
ZNF16	8q24.3	0.02	0.02	0.01	0.01	0	0.0143	0.154	Unaltered group
PCMT1	6q25.1	0.02	0.02	0	0.01	0	0.0143	0.154	Unaltered group
MTREX	5q11.2	0.19	0.23	0.08	0.14	-0.04	0.0143	0.154	Unaltered group
SLC22A23	6p25.2	0.48	0.57	0.2	0.18	-0.09	0.0143	0.154	Unaltered group
PWAR5	15q11.2	0.36	0.43	0.14	0.16	-0.06	0.0143	0.154	Unaltered group
TIMP4	3p25.2	0.58	0.66	0.18	0.15	-0.08	0.0143	0.154	Unaltered group
IQCH	15q23	0.37	0.44	0.15	0.21	-0.07	0.0144	0.154	Unaltered group
HSP90AA1	14q32.31	0.62	0.71	0.19	0.19	-0.09	0.0144	0.154	Unaltered group
TRMT5	14q23.1	0.01	0.01	0	0	0	0.0144	0.154	Unaltered group
NAA80	3p21.31	0.05	0.07	0.02	0.05	-0.01	0.0144	0.155	Unaltered group
C20ORF204	20q13.33	0.69	0.71	0.05	0.05	-0.02	0.0145	0.155	Unaltered group
TMEM37	2q14.2	0.39	0.45	0.14	0.21	-0.06	0.0145	0.155	Unaltered group
TGM3	20p13	0.72	0.78	0.12	0.1	-0.05	0.0145	0.156	Unaltered group
COLGALT1	19p13.11	0.73	0.8	0.15	0.08	-0.06	0.0146	0.156	Unaltered group
PPFIA1	11q13.3	0.03	0.03	0.01	0.03	-0.01	0.0147	0.157	Unaltered group
BOD1	5q35.2	0.09	0.13	0.08	0.13	-0.04	0.0148	0.158	Unaltered group
RCCD1	15q26.1	0.12	0.15	0.07	0.09	-0.03	0.0148	0.158	Unaltered group
NEDD9	6p24.2	0.74	0.84	0.23	0.12	-0.1	0.0148	0.158	Unaltered group
ABHD12	20p11.21	0.1	0.13	0.08	0.13	-0.04	0.0149	0.158	Unaltered group
FAM111B	11q12.1	0.3	0.34	0.09	0.14	-0.04	0.0149	0.158	Unaltered group
RPS9	19q13.42	0.73	0.81	0.18	0.14	-0.08	0.0149	0.158	Unaltered group
DQX1	2p13.1	0.71	0.83	0.28	0.18	-0.12	0.0149	0.158	Unaltered group
TANGO2	22q11.21	0.1	0.12	0.04	0.09	-0.02	0.0149	0.158	Unaltered group
HMGCL	1p36.11	0.26	0.3	0.09	0.13	-0.04	0.015	0.158	Unaltered group
TSKS	19q13.33	0.36	0.45	0.21	0.2	-0.09	0.015	0.158	Unaltered group
LINC00271	6q23.3	0.03	0.04	0.01	0.01	0	0.015	0.158	Unaltered group
C7	5p13.1	0.53	0.63	0.23	0.22	-0.1	0.015	0.158	Unaltered group
RNASE10	14q11.2	0.33	0.41	0.17	0.22	-0.08	0.015	0.158	Unaltered group
FAM98C	19q13.2	0.03	0.03	0.01	0.02	0	0.015	0.158	Unaltered group
PHC1	12p13.31	0.07	0.08	0.02	0.05	-0.01	0.015	0.158	Unaltered group
SHANK2	11q13.3-q13.4	0.22	0.27	0.12	0.16	-0.05	0.015	0.158	Unaltered group
ANTKMT	16p13.3	0.42	0.48	0.15	0.14	-0.06	0.015	0.158	Unaltered group
CTSE	1q32.1	0.6	0.67	0.17	0.16	-0.07	0.015	0.158	Unaltered group
ENO1	1p36.23	0.23	0.32	0.21	0.24	-0.09	0.0151	0.158	Unaltered group
GUCA2B	1p34.2	0.35	0.4	0.11	0.14	-0.05	0.0152	0.159	Unaltered group
HABP4	9q22.32	0.35	0.4	0.12	0.17	-0.06	0.0152	0.159	Unaltered group
COMMD10	5q23.1	0.72	0.78	0.13	0.11	-0.06	0.0152	0.159	Unaltered group
TGIF2	20q11.23	0.74	0.81	0.17	0.14	-0.08	0.0152	0.159	Unaltered group
GID8	20q13.33	0.04	0.04	0.01	0.01	0	0.0152	0.159	Unaltered group
DENND11	7q34	0.12	0.16	0.08	0.12	-0.04	0.0152	0.159	Unaltered group
NDUFS4	5q11.2	0.03	0.03	0	0.01	0	0.0152	0.159	Unaltered group
DNAI7	12p12.1	0.05	0.06	0.02	0.03	-0.01	0.0152	0.159	Unaltered group
C1RL	12p13.31	0.29	0.36	0.16	0.19	-0.07	0.0152	0.159	Unaltered group
PTPN23	3p21.31	0.68	0.76	0.17	0.14	-0.08	0.0152	0.159	Unaltered group
SLC52A2	8q24.3	0.88	0.91	0.06	0.04	-0.03	0.0153	0.159	Unaltered group
RHOU	1q42.13	0.18	0.21	0.07	0.13	-0.03	0.0153	0.159	Unaltered group
IFIT3	10q23.31	0.05	0.06	0.01	0.06	-0.01	0.0153	0.159	Unaltered group
STK16	2q35	0.02	0.02	0	0.01	0	0.0153	0.159	Unaltered group
CYP2J2	1p32.1	0.39	0.46	0.15	0.21	-0.07	0.0153	0.159	Unaltered group
SLC6A12	12p13.33	0.2	0.23	0.08	0.12	-0.04	0.0153	0.159	Unaltered group
WNT9A	1q42.13	0.28	0.34	0.12	0.15	-0.06	0.0153	0.159	Unaltered group
HPS6	10q24.32	0.02	0.02	0	0.01	0	0.0153	0.159	Unaltered group
MTRES1	6q21	0.02	0.02	0	0.01	0	0.0154	0.16	Unaltered group
NDUFB9	8q24.13	0.02	0.02	0	0.03	0	0.0155	0.16	Unaltered group
HEBP1	12p13.1	0.03	0.03	0.01	0.01	0	0.0155	0.16	Unaltered group
PRODH2	19q13.12	0.25	0.29	0.09	0.12	-0.04	0.0155	0.16	Unaltered group
RFPL3S	22q12.3	0.51	0.6	0.22	0.23	-0.1	0.0155	0.16	Unaltered group
SRPRB	3q22.1	0.82	0.85	0.07	0.06	-0.03	0.0155	0.16	Unaltered group
HUS1	7p12.3	0.47	0.57	0.22	0.24	-0.1	0.0155	0.16	Unaltered group
SNHG3	1p35.3	0.33	0.4	0.17	0.17	-0.07	0.0156	0.16	Unaltered group
EMC6	17p13.2	0.03	0.03	0.01	0.01	0	0.0156	0.16	Unaltered group
BAG3	10q26.11	0.56	0.65	0.2	0.2	-0.09	0.0156	0.16	Unaltered group
CDH4	20q13.33	0.26	0.32	0.14	0.17	-0.06	0.0156	0.16	Unaltered group
CEP131	17q25.3	0.8	0.83	0.08	0.06	-0.03	0.0156	0.16	Unaltered group
CEP72	5p15.33	0.84	0.91	0.14	0.11	-0.06	0.0156	0.161	Unaltered group
KLF16	19p13.3	0.52	0.58	0.15	0.14	-0.06	0.0157	0.161	Unaltered group
CCDC130	19p13.13	0.02	0.02	0	0	0	0.0157	0.161	Unaltered group
RAB4A	1q42.13	0.49	0.59	0.22	0.24	-0.1	0.0157	0.161	Unaltered group
BLMH	17q11.2	0.13	0.19	0.14	0.18	-0.06	0.0158	0.162	Unaltered group
SH3D21	1p34.3	0.58	0.7	0.28	0.23	-0.12	0.0158	0.162	Unaltered group
NAA20	20p11.23	0.64	0.72	0.18	0.15	-0.08	0.0158	0.162	Unaltered group
AKR7A2	1p36.13	0.03	0.03	0	0.01	0	0.0158	0.162	Unaltered group
ZCCHC24	10q22.3	0.29	0.32	0.08	0.12	-0.04	0.0159	0.162	Unaltered group
CXCL17	19q13.2	0.77	0.82	0.12	0.11	-0.05	0.0159	0.163	Unaltered group
CSNK1A1	5q32	0.11	0.14	0.06	0.14	-0.03	0.016	0.163	Unaltered group
WEE1	11p15.4	0.47	0.55	0.19	0.2	-0.08	0.016	0.163	Unaltered group
ACSBG1	15q25.1	0.49	0.56	0.16	0.16	-0.07	0.016	0.163	Unaltered group
HERPUD2	7p14.2	0.29	0.35	0.14	0.18	-0.06	0.0161	0.163	Unaltered group
TBC1D9	4q31.21	0.4	0.46	0.14	0.17	-0.06	0.0161	0.163	Unaltered group
SLC20A1	2q14.1	0.33	0.39	0.13	0.17	-0.06	0.0161	0.163	Unaltered group
PRKCB	16p12.2-p12.1	0.28	0.38	0.24	0.26	-0.1	0.0161	0.163	Unaltered group
PHPT1	9q34.3	0.02	0.02	0	0.01	0	0.0161	0.163	Unaltered group
ALDOA	16p11.2	0.48	0.55	0.18	0.17	-0.08	0.0161	0.163	Unaltered group
FCRL1	1q23.1	0.31	0.38	0.15	0.21	-0.07	0.0161	0.163	Unaltered group
ST6GALNAC4	9q34.11	0.07	0.09	0.04	0.08	-0.02	0.0161	0.163	Unaltered group
LIPC	15q21.3	0.27	0.32	0.1	0.17	-0.05	0.0162	0.164	Unaltered group
NDUFAF2	5q12.1	0.06	0.07	0.02	0.04	-0.01	0.0162	0.164	Unaltered group
FKRP	19q13.32	0.03	0.03	0.01	0.01	0	0.0162	0.164	Unaltered group
TTK	6q14.1	0.6	0.7	0.22	0.17	-0.1	0.0163	0.164	Unaltered group
ANKH	5p15.2	0.31	0.38	0.16	0.22	-0.07	0.0163	0.164	Unaltered group
RAB13	1q21.3	0.06	0.08	0.04	0.09	-0.02	0.0163	0.164	Unaltered group
TBC1D31	8q24.13	0.04	0.05	0.01	0.02	-0.01	0.0163	0.164	Unaltered group
CDK5	7q36.1	0.34	0.38	0.09	0.13	-0.04	0.0163	0.164	Unaltered group
AMDHD2	16p13.3	0.54	0.6	0.14	0.15	-0.06	0.0163	0.164	Unaltered group
SCYL1	11q13.1	0.11	0.14	0.06	0.09	-0.03	0.0163	0.164	Unaltered group
ZNF620	3p22.1	0.24	0.31	0.17	0.2	-0.07	0.0164	0.164	Unaltered group
SHC2	19p13.3	0.02	0.03	0.01	0.04	-0.01	0.0164	0.164	Unaltered group
PACRG	6q26	0.21	0.24	0.07	0.12	-0.03	0.0164	0.165	Unaltered group
BGLAP	1q22	0.77	0.8	0.07	0.07	-0.03	0.0165	0.165	Unaltered group
MMP21	10q26.2	0.48	0.57	0.22	0.23	-0.1	0.0165	0.165	Unaltered group
RPL32	3p25.2	0.69	0.73	0.11	0.1	-0.05	0.0165	0.165	Unaltered group
GABRB2	5q34	0.26	0.32	0.13	0.19	-0.06	0.0165	0.165	Unaltered group
FUBP1	1p31.1	0.64	0.75	0.27	0.21	-0.12	0.0165	0.165	Unaltered group
SNAI3-AS1	16q24.2	0.52	0.6	0.19	0.15	-0.08	0.0165	0.165	Unaltered group
PRELID3B	20q13.32	0.13	0.16	0.07	0.11	-0.03	0.0165	0.165	Unaltered group
SNRNP35	12q24.31	0.79	0.83	0.09	0.07	-0.04	0.0166	0.165	Unaltered group
GABRD	1p36.33	0.43	0.5	0.17	0.18	-0.07	0.0166	0.165	Unaltered group
ZNF469	16q24.2	0.77	0.85	0.2	0.13	-0.09	0.0166	0.165	Unaltered group
CHMP6	17q25.3	0.01	0.02	0	0	0	0.0167	0.166	Unaltered group
C22ORF46	22q13.2	0.8	0.83	0.06	0.04	-0.02	0.0167	0.166	Unaltered group
UPF3A	13q34	0.21	0.26	0.12	0.16	-0.05	0.0167	0.166	Unaltered group
CEP295	11q21	0.15	0.2	0.11	0.17	-0.05	0.0167	0.166	Unaltered group
ECE1	1p36.12	0.62	0.7	0.19	0.16	-0.08	0.0167	0.166	Unaltered group
ITGAL	16p11.2	0.31	0.38	0.14	0.2	-0.06	0.0167	0.166	Unaltered group
HTATIP2	11p15.1	0.27	0.33	0.12	0.18	-0.06	0.0167	0.166	Unaltered group
ERO1B	1q42.3	0.23	0.28	0.1	0.17	-0.05	0.0167	0.166	Unaltered group
SLBP	4p16.3	0.02	0.02	0	0.01	0	0.0168	0.166	Unaltered group
PRADC1	2p13.2	0.02	0.02	0	0.01	0	0.0168	0.166	Unaltered group
DHX30	3p21.31	0.02	0.02	0	0	0	0.0168	0.166	Unaltered group
SLC4A2	7q36.1	0.67	0.72	0.12	0.1	-0.05	0.0168	0.166	Unaltered group
TRABD	22q13.33	0.57	0.66	0.2	0.17	-0.09	0.0168	0.166	Unaltered group
OSBPL2	20q13.33	0.86	0.9	0.1	0.05	-0.04	0.0168	0.166	Unaltered group
CGREF1	2p23.3	0.42	0.55	0.3	0.25	-0.13	0.0168	0.166	Unaltered group
PDRG1	20q11.21	0.7	0.75	0.11	0.07	-0.05	0.0169	0.166	Unaltered group
CXCL2	4q13.3	0.5	0.59	0.21	0.22	-0.09	0.0169	0.167	Unaltered group
YTHDF3	8q12.3	0.05	0.06	0.02	0.02	-0.01	0.0169	0.167	Unaltered group
GPX3	5q33.1	0.66	0.71	0.14	0.1	-0.06	0.0169	0.167	Unaltered group
WDFY1	2q36.1	0.65	0.7	0.12	0.12	-0.05	0.017	0.167	Unaltered group
UPP2	2q24.1	0.71	0.8	0.2	0.15	-0.08	0.017	0.167	Unaltered group
FANCC	9q22.32	0.49	0.59	0.22	0.24	-0.1	0.017	0.167	Unaltered group
ZMYND10	3p21.31	0.61	0.67	0.12	0.11	-0.05	0.017	0.167	Unaltered group
ADAMTSL4	1q21.2	0.27	0.3	0.08	0.11	-0.03	0.017	0.167	Unaltered group
ENTPD5	14q24.3	0.71	0.78	0.18	0.14	-0.07	0.0171	0.167	Unaltered group
NUDT3	6p21.31	0.02	0.02	0	0	0	0.0171	0.167	Unaltered group
PROCA1	17q11.2	0.76	0.85	0.2	0.11	-0.08	0.0171	0.167	Unaltered group
GET1	21q22.2	0.56	0.63	0.16	0.17	-0.07	0.0171	0.168	Unaltered group
ZNF7	8q24.3	0.88	0.9	0.03	0.03	-0.01	0.0171	0.168	Unaltered group
IGFLR1	19q13.12	0.13	0.18	0.13	0.16	-0.06	0.0172	0.168	Unaltered group
PTK2	8q24.3	0.11	0.13	0.04	0.05	-0.02	0.0172	0.168	Unaltered group
SPDYE3	7q22.1	0.88	0.92	0.08	0.05	-0.03	0.0172	0.168	Unaltered group
QSOX1	1q25.2	0.57	0.65	0.18	0.15	-0.08	0.0172	0.168	Unaltered group
CKLF	16q21	0.23	0.29	0.15	0.17	-0.07	0.0172	0.168	Unaltered group
TTLL4	2q35	0.28	0.35	0.15	0.17	-0.07	0.0172	0.168	Unaltered group
ACOT12	5q14.1	0.08	0.09	0.02	0.07	-0.01	0.0173	0.168	Unaltered group
TBC1D13	9q34.11	0.68	0.75	0.16	0.13	-0.07	0.0173	0.168	Unaltered group
GADL1	3p24.1-p23	0.03	0.04	0.01	0.06	-0.01	0.0173	0.169	Unaltered group
HIGD2A	5q35.2	0.02	0.02	0	0.01	0	0.0173	0.169	Unaltered group
GLCE	15q23	0.44	0.54	0.22	0.22	-0.09	0.0175	0.169	Unaltered group
TMEM87B	2q13	0.29	0.37	0.18	0.21	-0.08	0.0175	0.17	Unaltered group
RTP5	2q37.3	0.28	0.33	0.12	0.14	-0.05	0.0175	0.17	Unaltered group
C11ORF52	11q23.1	0.4	0.47	0.17	0.19	-0.07	0.0175	0.17	Unaltered group
RANBP2	2q13	0.03	0.03	0	0.03	0	0.0175	0.17	Unaltered group
SCRN2	17q21.32	0.53	0.61	0.2	0.19	-0.09	0.0175	0.17	Unaltered group
TIGD5	8q24.3	0.82	0.86	0.12	0.07	-0.05	0.0176	0.17	Unaltered group
TMEM184B	22q13.1	0.31	0.38	0.16	0.17	-0.07	0.0176	0.17	Unaltered group
DHPS	19p13.13	0.01	0.01	0	0.01	0	0.0177	0.17	Unaltered group
CABIN1	22q11.23	0.04	0.05	0.01	0.04	-0.01	0.0177	0.171	Unaltered group
ZNF26	12q24.33	0.74	0.85	0.24	0.15	-0.1	0.0177	0.171	Unaltered group
UGT2B10	4q13.2	0.34	0.41	0.16	0.2	-0.07	0.0177	0.171	Unaltered group
SLC30A10	1q41	0.28	0.32	0.1	0.16	-0.04	0.0177	0.171	Unaltered group
ATP5MC1	17q21.32	0.41	0.48	0.17	0.16	-0.07	0.0177	0.171	Unaltered group
SKAP1	17q21.32	0.55	0.65	0.23	0.25	-0.1	0.0178	0.171	Unaltered group
SLC4A4	4q13.3	0.06	0.08	0.02	0.07	-0.01	0.0178	0.171	Unaltered group
DNAH5	5p15.2	0.27	0.35	0.19	0.2	-0.08	0.0178	0.171	Unaltered group
SMIM11A	21q22.11-q22.12	0.77	0.85	0.2	0.14	-0.08	0.0179	0.171	Unaltered group
CKAP5	11p11.2	0.6	0.69	0.21	0.18	-0.09	0.0179	0.171	Unaltered group
CEACAM20	19q13.31	0.37	0.46	0.21	0.22	-0.09	0.0179	0.171	Unaltered group
TMEM38A	19p13.11	0.05	0.06	0.01	0.08	-0.01	0.0179	0.172	Unaltered group
RNF123	3p21.31	0.3	0.34	0.07	0.11	-0.03	0.018	0.172	Unaltered group
PLEKHA5	12p12.3	0.34	0.39	0.11	0.17	-0.05	0.018	0.172	Unaltered group
SNAI3	16q24.2	0.02	0.02	0	0.01	0	0.018	0.172	Unaltered group
CYCS	7p15.3	0.39	0.46	0.15	0.14	-0.07	0.018	0.172	Unaltered group
KLHL2	4q32.3	0.59	0.69	0.23	0.2	-0.1	0.018	0.172	Unaltered group
ASAP3	1p36.12	0.21	0.25	0.1	0.13	-0.04	0.018	0.172	Unaltered group
LY86	6p25.1	0.29	0.35	0.15	0.18	-0.07	0.018	0.172	Unaltered group
VAMP5	2p11.2	0.39	0.44	0.13	0.16	-0.06	0.018	0.172	Unaltered group
FUCA1	1p36.11	0.03	0.04	0.01	0.05	-0.01	0.018	0.172	Unaltered group
ZPR1	11q23.3	0.57	0.63	0.15	0.18	-0.07	0.0181	0.172	Unaltered group
GLB1L	2q35	0.3	0.38	0.19	0.22	-0.08	0.0181	0.172	Unaltered group
C11ORF24	11q13.2	0.27	0.32	0.1	0.15	-0.05	0.0181	0.172	Unaltered group
DAGLA	11q12.2	0.06	0.1	0.09	0.15	-0.04	0.0181	0.172	Unaltered group
ABLIM1	10q25.3	0.34	0.41	0.15	0.2	-0.07	0.0182	0.172	Unaltered group
SEPTIN2	2q37.3	0.01	0.01	0	0	0	0.0182	0.172	Unaltered group
LIN7A	12q21.31	0.5	0.58	0.19	0.2	-0.08	0.0182	0.173	Unaltered group
PSTK	10q26.13	0.16	0.19	0.07	0.1	-0.03	0.0183	0.174	Unaltered group
TARBP2	12q13.13	0.78	0.8	0.05	0.04	-0.02	0.0184	0.174	Unaltered group
MAGI3	1p13.2	0.24	0.28	0.1	0.14	-0.04	0.0184	0.174	Unaltered group
CBX8	17q25.3	0.57	0.62	0.13	0.13	-0.05	0.0184	0.174	Unaltered group
ERAL1	17q11.2	0.02	0.02	0	0.01	0	0.0185	0.174	Unaltered group
XPNPEP1	10q25.1	0.38	0.47	0.22	0.25	-0.09	0.0185	0.175	Unaltered group
AP5Z1	7p22.1	0.81	0.84	0.08	0.06	-0.03	0.0186	0.175	Unaltered group
JAML	11q23.3	0.53	0.61	0.17	0.19	-0.07	0.0186	0.175	Unaltered group
ARFGEF2	20q13.13	0.04	0.04	0.01	0.01	0	0.0186	0.175	Unaltered group
GHDC	17q21.2	0.07	0.1	0.06	0.09	-0.03	0.0187	0.175	Unaltered group
SHMT1	17p11.2	0.28	0.34	0.13	0.19	-0.06	0.0187	0.175	Unaltered group
TRIQK	8q22.1	0.04	0.04	0.01	0.01	0	0.0187	0.175	Unaltered group
CALCOCO2	17q21.32	0.06	0.07	0.02	0.03	-0.01	0.0187	0.175	Unaltered group
F11R	1q23.3	0.56	0.65	0.22	0.22	-0.09	0.0187	0.176	Unaltered group
MRPL2	6p21.1	0.27	0.32	0.1	0.15	-0.05	0.0188	0.176	Unaltered group
APOA4	11q23.3	0.51	0.58	0.17	0.17	-0.07	0.0188	0.176	Unaltered group
ABCC6P2	16p13.11	0.45	0.49	0.1	0.13	-0.04	0.0189	0.176	Unaltered group
SIRT7	17q25.3	0.4	0.44	0.08	0.11	-0.04	0.0189	0.177	Unaltered group
PICK1	22q13.1	0.02	0.02	0	0.01	0	0.0189	0.177	Unaltered group
PPARG	3p25.2	0.64	0.74	0.25	0.19	-0.1	0.019	0.177	Unaltered group
LAIR1	19q13.42	0.37	0.44	0.18	0.21	-0.08	0.019	0.177	Unaltered group
SLC7A11	4q28.3	0.42	0.51	0.21	0.24	-0.09	0.019	0.177	Unaltered group
SEC13	3p25.3	0.31	0.38	0.15	0.18	-0.07	0.0191	0.178	Unaltered group
DNAJA2	16q11.2	0.03	0.04	0.01	0.02	0	0.0191	0.178	Unaltered group
EIF2B2	14q24.3	0.01	0.01	0	0.01	0	0.0191	0.178	Unaltered group
SLC44A4	6p21.33	0.57	0.67	0.21	0.21	-0.09	0.0191	0.178	Unaltered group
FLT3	13q12.2	0.41	0.49	0.2	0.2	-0.08	0.0191	0.178	Unaltered group
ZNF77	19p13.3	0.17	0.24	0.14	0.18	-0.06	0.0192	0.178	Unaltered group
ZNF37BP	10q11.21	0.51	0.59	0.18	0.19	-0.08	0.0192	0.178	Unaltered group
DGKG	3q27.2-q27.3	0.2	0.27	0.16	0.21	-0.07	0.0192	0.178	Unaltered group
SUGCT	7p14.1	0.09	0.1	0.03	0.05	-0.01	0.0192	0.178	Unaltered group
GNB2	7q22.1	0.03	0.04	0.01	0.01	0	0.0193	0.179	Unaltered group
FBXO33	14q21.1	0.02	0.03	0.01	0.02	0	0.0193	0.179	Unaltered group
SNRPG	2p13.3	0.73	0.82	0.2	0.15	-0.08	0.0194	0.179	Unaltered group
FAM182B	20p11.1	0.72	0.76	0.11	0.09	-0.04	0.0194	0.18	Unaltered group
ZNF710	15q26.1	0.53	0.61	0.18	0.16	-0.08	0.0195	0.18	Unaltered group
KLHDC2	14q21.3	0.31	0.35	0.09	0.14	-0.04	0.0195	0.18	Unaltered group
PPM1G	2p23.3	0.64	0.7	0.15	0.11	-0.06	0.0195	0.18	Unaltered group
CA11	19q13.33	0.05	0.07	0.04	0.09	-0.02	0.0195	0.18	Unaltered group
S100B	21q22.3	0.34	0.41	0.18	0.19	-0.08	0.0196	0.181	Unaltered group
SRPK1	6p21.31	0.05	0.06	0.01	0.07	-0.01	0.0196	0.181	Unaltered group
IL1RN	2q14.1	0.13	0.16	0.07	0.13	-0.03	0.0196	0.181	Unaltered group
LINC00638	14q32.33	0.61	0.68	0.16	0.16	-0.07	0.0196	0.181	Unaltered group
TARS1	5p13.3	0.39	0.48	0.2	0.21	-0.09	0.0197	0.181	Unaltered group
SCD	10q24.31	0.24	0.29	0.12	0.13	-0.05	0.0197	0.181	Unaltered group
POLR1F	7p21.1	0.02	0.02	0	0.01	0	0.0197	0.181	Unaltered group
NUDCD2	5q34	0.02	0.02	0	0	0	0.0198	0.181	Unaltered group
MTG1	10q26.3	0.09	0.1	0.03	0.06	-0.02	0.0198	0.181	Unaltered group
PRMT3	11p15.1	0.25	0.31	0.13	0.18	-0.06	0.0198	0.181	Unaltered group
SSTR1	14q13	0.07	0.08	0.03	0.05	-0.01	0.0198	0.181	Unaltered group
SF3A2	19p13.3	0.78	0.82	0.09	0.05	-0.04	0.0198	0.181	Unaltered group
TRIB1	8q24.13	0.79	0.84	0.1	0.11	-0.04	0.0198	0.181	Unaltered group
KCTD11	17p13.1	0.83	0.86	0.07	0.04	-0.03	0.0198	0.181	Unaltered group
NUCB2	11p15.1	0.17	0.2	0.08	0.1	-0.03	0.0198	0.181	Unaltered group
ABT1	6p22.2	0.02	0.03	0	0.03	0	0.0199	0.181	Unaltered group
EIF4EBP3	5q31.3	0.01	0.02	0	0.07	-0.01	0.0199	0.182	Unaltered group
VPS16	20p13	0.89	0.9	0.03	0.02	-0.01	0.0199	0.182	Unaltered group
GLS2	12q13.3	0.08	0.1	0.03	0.06	-0.01	0.0199	0.182	Unaltered group
MIP	12q13.3	0.34	0.39	0.12	0.12	-0.05	0.0199	0.182	Unaltered group
SYNE3	14q32.13	0.61	0.69	0.2	0.17	-0.08	0.0201	0.182	Unaltered group
CDC14A	1p21.2	0.73	0.81	0.19	0.12	-0.08	0.0201	0.182	Unaltered group
MOCS2	5q11.2	0.06	0.07	0.02	0.06	-0.01	0.0201	0.182	Unaltered group
POLE2	14q21.3	0.13	0.19	0.12	0.16	-0.05	0.0201	0.182	Unaltered group
HMGB2	4q34.1	0.22	0.3	0.17	0.23	-0.07	0.0201	0.182	Unaltered group
RCAN2	6p12.3	0.47	0.56	0.22	0.2	-0.09	0.0201	0.182	Unaltered group
KCTD14	11q14.1	0.24	0.31	0.16	0.21	-0.07	0.0201	0.182	Unaltered group
KIFC3	16q21	0.43	0.5	0.18	0.17	-0.07	0.0202	0.182	Unaltered group
SLC7A9	19q13.11	0.24	0.29	0.13	0.19	-0.06	0.0202	0.182	Unaltered group
RBM4B	11q13.2	0.16	0.19	0.09	0.12	-0.04	0.0202	0.183	Unaltered group
THYN1	11q25	0.05	0.05	0.01	0.03	-0.01	0.0202	0.183	Unaltered group
TSKU	11q13.5	0.44	0.54	0.22	0.23	-0.09	0.0202	0.183	Unaltered group
C4ORF47	4q35.1	0.72	0.79	0.17	0.14	-0.07	0.0202	0.183	Unaltered group
IMMP1L	11p13	0.76	0.84	0.2	0.13	-0.08	0.0203	0.183	Unaltered group
POLR1D	13q12.2	0.41	0.49	0.18	0.22	-0.08	0.0203	0.183	Unaltered group
CAPNS1	19q13.12	0.02	0.02	0	0	0	0.0203	0.183	Unaltered group
NEURL2	20q13.12	0.12	0.17	0.11	0.15	-0.05	0.0204	0.183	Unaltered group
SLC25A16	10q21.3	0.06	0.07	0.02	0.04	-0.01	0.0204	0.184	Unaltered group
RAB11FIP3	16p13.3	0.47	0.53	0.14	0.21	-0.06	0.0204	0.184	Unaltered group
RITA1	12q24.13	0.41	0.45	0.09	0.15	-0.04	0.0205	0.184	Unaltered group
BOD1L1	4p15.33	0.02	0.02	0	0.01	0	0.0205	0.184	Unaltered group
STK3	8q22.2	0.03	0.04	0.01	0.04	-0.01	0.0206	0.185	Unaltered group
KLHDC9	1q23.3	0.44	0.52	0.19	0.22	-0.08	0.0206	0.185	Unaltered group
RAE1	20q13.31	0.02	0.02	0	0.01	0	0.0206	0.185	Unaltered group
SLC26A11	17q25.3	0.71	0.76	0.14	0.08	-0.06	0.0206	0.185	Unaltered group
RPL5	1p22.1	0.8	0.87	0.17	0.09	-0.07	0.0206	0.185	Unaltered group
SUGT1P3	13q14.11	0.34	0.41	0.16	0.21	-0.07	0.0207	0.185	Unaltered group
SAT2	17p13.1	0.01	0.01	0	0	0	0.0207	0.185	Unaltered group
PTPRU	1p35.3	0.15	0.18	0.07	0.12	-0.03	0.0207	0.185	Unaltered group
ZBED9	6p22.1	0.18	0.24	0.13	0.18	-0.06	0.0207	0.185	Unaltered group
SLAMF9	1q23.2	0.59	0.68	0.21	0.15	-0.08	0.0207	0.185	Unaltered group
PRRT3	3p25.3	0.24	0.29	0.11	0.15	-0.05	0.0208	0.185	Unaltered group
CEP19	3q29	0.18	0.25	0.18	0.21	-0.08	0.0208	0.185	Unaltered group
MAVS	20p13	0.02	0.02	0	0.01	0	0.0208	0.185	Unaltered group
FAM117A	17q21.33	0.03	0.03	0.01	0.02	0	0.0209	0.186	Unaltered group
PRELID1P6	2p15	0.75	0.8	0.13	0.12	-0.05	0.0209	0.186	Unaltered group
NPC1L1	7p13	0.5	0.59	0.22	0.22	-0.09	0.021	0.186	Unaltered group
GRINA	8q24.3	0.83	0.86	0.08	0.04	-0.03	0.021	0.186	Unaltered group
ANKRD20A3P	9q21.11	0.31	0.34	0.05	0.07	-0.02	0.021	0.186	Unaltered group
ARIH2OS	3p21.31	0.03	0.03	0.01	0.02	0	0.021	0.186	Unaltered group
TAS1R3	1p36.33	0.63	0.73	0.22	0.22	-0.09	0.021	0.187	Unaltered group
KLHL25	15q25.3	0.66	0.73	0.18	0.18	-0.07	0.0211	0.187	Unaltered group
CAPN12	19q13.2	0.36	0.4	0.11	0.13	-0.05	0.0211	0.187	Unaltered group
CPB2	13q14.13	0.39	0.45	0.15	0.2	-0.06	0.0211	0.187	Unaltered group
DHDDS	1p36.11	0.01	0.02	0	0.01	0	0.0211	0.187	Unaltered group
ITIH2	10p14	0.2	0.24	0.1	0.14	-0.04	0.0211	0.187	Unaltered group
SLCO1B3	12p12.2	0.6	0.68	0.2	0.21	-0.08	0.0211	0.187	Unaltered group
PARD3	10p11.22-p11.21	0.41	0.49	0.17	0.19	-0.07	0.0211	0.187	Unaltered group
KIRREL3	11q24.2	0.23	0.29	0.14	0.18	-0.06	0.0212	0.187	Unaltered group
SNX8	7p22.3	0.62	0.69	0.15	0.14	-0.06	0.0212	0.187	Unaltered group
ANGPTL1	1q25.2	0.4	0.47	0.19	0.2	-0.08	0.0213	0.187	Unaltered group
CUL9	6p21.1	0.88	0.9	0.03	0.02	-0.01	0.0213	0.188	Unaltered group
DNASE1	16p13.3	0.74	0.81	0.19	0.13	-0.08	0.0214	0.188	Unaltered group
LCA5	6q14.1	0.03	0.03	0.01	0.04	-0.01	0.0214	0.188	Unaltered group
LILRA4	19q13.42	0.37	0.48	0.25	0.27	-0.1	0.0214	0.188	Unaltered group
SPRING1	12q24.22	0.05	0.07	0.03	0.07	-0.01	0.0214	0.188	Unaltered group
TSPEAR-AS2	21q22.3	0.62	0.7	0.2	0.17	-0.08	0.0214	0.188	Unaltered group
TCF7L1	2p11.2	0.59	0.69	0.24	0.22	-0.1	0.0214	0.188	Unaltered group
GPN3	12q24.11	0.36	0.42	0.14	0.2	-0.06	0.0214	0.188	Unaltered group
SPESP1	15q23	0.5	0.57	0.15	0.16	-0.06	0.0214	0.188	Unaltered group
PRAP1	10q26.3	0.17	0.2	0.09	0.12	-0.04	0.0215	0.188	Unaltered group
CD2AP	6p12.3	0.42	0.47	0.13	0.17	-0.05	0.0215	0.188	Unaltered group
PTPRN	2q35	0.03	0.04	0.01	0.01	0	0.0215	0.188	Unaltered group
DAPK2	15q22.31	0.58	0.66	0.19	0.17	-0.08	0.0215	0.188	Unaltered group
PSD4	2q14.1	0.15	0.18	0.07	0.11	-0.03	0.0215	0.188	Unaltered group
PON2	7q21.3	0.79	0.87	0.19	0.1	-0.08	0.0216	0.188	Unaltered group
CACFD1	9q34.2	0.53	0.57	0.08	0.1	-0.04	0.0216	0.188	Unaltered group
ALPK2	18q21.31-q21.32	0.29	0.33	0.11	0.15	-0.05	0.0216	0.188	Unaltered group
LRWD1	7q22.1	0.02	0.02	0	0	0	0.0216	0.188	Unaltered group
SLC35G5	8p23.1	0.47	0.53	0.14	0.15	-0.06	0.0216	0.188	Unaltered group
CCDC144A	17p11.2	0.55	0.62	0.17	0.16	-0.07	0.0217	0.189	Unaltered group
AP1S1	7q22.1	0.03	0.03	0	0.01	0	0.0218	0.189	Unaltered group
GNL3	3p21.1	0.67	0.72	0.12	0.11	-0.05	0.0218	0.189	Unaltered group
ARVCF	22q11.21	0.56	0.61	0.1	0.12	-0.04	0.0218	0.189	Unaltered group
SNHG29	17p11.2	0.82	0.84	0.07	0.04	-0.03	0.0219	0.19	Unaltered group
PPP1R16A	8q24.3	0.19	0.22	0.08	0.12	-0.04	0.022	0.19	Unaltered group
PUM3	9p24.2	0.63	0.7	0.17	0.15	-0.07	0.0221	0.191	Unaltered group
SMTNL1	11q12.1	0.66	0.73	0.17	0.12	-0.07	0.0221	0.191	Unaltered group
PLIN3	19p13.3	0.72	0.75	0.09	0.08	-0.03	0.0221	0.191	Unaltered group
PKD1L1	7p12.3	0.52	0.61	0.22	0.24	-0.09	0.0221	0.191	Unaltered group
SALL1	16q12.1	0.06	0.09	0.04	0.11	-0.02	0.0222	0.191	Unaltered group
CCL23	17q12	0.6	0.65	0.13	0.16	-0.06	0.0222	0.191	Unaltered group
ANKRD34A	1q21.1	0.47	0.55	0.19	0.18	-0.08	0.0223	0.192	Unaltered group
ERG28	14q24.3	0.57	0.63	0.15	0.17	-0.06	0.0223	0.192	Unaltered group
G0S2	1q32.2	0.17	0.21	0.09	0.16	-0.04	0.0223	0.192	Unaltered group
TAF1L	9p21.1	0.35	0.42	0.18	0.22	-0.08	0.0224	0.193	Unaltered group
ADI1	2p25.3	0.46	0.56	0.25	0.27	-0.1	0.0224	0.193	Unaltered group
C3ORF62	3p21.31	0.55	0.63	0.21	0.19	-0.09	0.0225	0.193	Unaltered group
COMMD9	11p13	0.02	0.02	0	0.01	0	0.0225	0.193	Unaltered group
MRPL14	6p21.1	0.46	0.51	0.11	0.15	-0.05	0.0225	0.193	Unaltered group
MTA3	2p21	0.56	0.65	0.21	0.19	-0.09	0.0225	0.193	Unaltered group
ELOVL1	1p34.2	0.69	0.73	0.09	0.08	-0.04	0.0225	0.193	Unaltered group
CCNC	6q16.2	0.19	0.24	0.1	0.12	-0.04	0.0225	0.193	Unaltered group
SERPINA3	14q32.13	0.7	0.74	0.1	0.1	-0.04	0.0225	0.193	Unaltered group
GOLGA8B	15q14	0.59	0.65	0.13	0.13	-0.05	0.0225	0.193	Unaltered group
DHX34	19q13.32	0.57	0.67	0.24	0.19	-0.1	0.0226	0.193	Unaltered group
MRPL52	14q11.2	0.63	0.72	0.22	0.17	-0.09	0.0226	0.194	Unaltered group
RPL23P8	7p15.3	0.37	0.43	0.15	0.14	-0.06	0.0227	0.194	Unaltered group
CTCFL	20q13.31	0.89	0.91	0.04	0.04	-0.02	0.0227	0.194	Unaltered group
BUD31	7q22.1	0.39	0.48	0.23	0.22	-0.09	0.0227	0.194	Unaltered group
IDI2	10p15.3	0.48	0.58	0.24	0.2	-0.1	0.0227	0.194	Unaltered group
KIR2DS4	19q13.42	0.32	0.4	0.2	0.21	-0.08	0.0228	0.195	Unaltered group
VKORC1	16p11.2	0.35	0.39	0.08	0.1	-0.04	0.0228	0.195	Unaltered group
DERA	12p12.3	0.13	0.17	0.09	0.15	-0.04	0.0228	0.195	Unaltered group
ANXA2	15q22.2	0.6	0.72	0.29	0.27	-0.12	0.0229	0.195	Unaltered group
ENSA	1q21.3	0.18	0.2	0.05	0.07	-0.02	0.0229	0.195	Unaltered group
NAPB	20p11.21	0.05	0.05	0.01	0.02	-0.01	0.0229	0.195	Unaltered group
CHST14	15q15.1	0.8	0.85	0.12	0.09	-0.05	0.0229	0.195	Unaltered group
BCAT2	19q13.33	0.41	0.5	0.21	0.21	-0.08	0.0229	0.195	Unaltered group
NOP9	14q12	0.02	0.02	0	0.01	0	0.023	0.195	Unaltered group
ALKBH6	19q13.12	0.42	0.46	0.12	0.13	-0.05	0.023	0.195	Unaltered group
MYO5C	15q21.2	0.2	0.25	0.12	0.15	-0.05	0.023	0.195	Unaltered group
CALY	10q26.3	0.02	0.02	0	0	0	0.0231	0.195	Unaltered group
GLRX2	1q31.2	0.53	0.62	0.22	0.21	-0.09	0.0231	0.195	Unaltered group
NHEJ1	2q35	0.67	0.75	0.19	0.16	-0.08	0.0231	0.196	Unaltered group
SLC24A5	15q21.1	0.26	0.32	0.15	0.19	-0.06	0.0232	0.196	Unaltered group
IL4I1	19q13.33	0.62	0.68	0.16	0.17	-0.07	0.0232	0.196	Unaltered group
P3H4	17q21.2	0.05	0.08	0.06	0.14	-0.03	0.0232	0.196	Unaltered group
RNF2	1q25.3	0.61	0.71	0.24	0.19	-0.1	0.0233	0.196	Unaltered group
NCAPH2	22q13.33	0.85	0.87	0.03	0.03	-0.01	0.0233	0.196	Unaltered group
CCDC107	9p13.3	0.1	0.12	0.05	0.1	-0.02	0.0233	0.196	Unaltered group
SLC37A4	11q23.3	0.45	0.52	0.18	0.19	-0.07	0.0233	0.196	Unaltered group
SMTN	22q12.2	0.31	0.39	0.19	0.2	-0.08	0.0233	0.196	Unaltered group
TRIM15	6p22.1	0.52	0.62	0.24	0.22	-0.1	0.0234	0.197	Unaltered group
CFAP44	3q13.2	0.13	0.15	0.05	0.07	-0.02	0.0234	0.197	Unaltered group
PGC	6p21.1	0.58	0.66	0.19	0.17	-0.08	0.0234	0.197	Unaltered group
PRR5	22q13.31	0.02	0.02	0	0.04	-0.01	0.0235	0.197	Unaltered group
TRIM16	17p12	0.58	0.66	0.21	0.18	-0.09	0.0235	0.197	Unaltered group
CADPS	3p14.2	0.23	0.29	0.15	0.2	-0.06	0.0235	0.197	Unaltered group
HSPA4	5q31.1	0.56	0.64	0.22	0.19	-0.09	0.0235	0.197	Unaltered group
MYO15B	17q25.1	0.83	0.89	0.13	0.07	-0.05	0.0236	0.197	Unaltered group
RPL3	22q13.1	0.49	0.57	0.18	0.18	-0.07	0.0236	0.198	Unaltered group
CSNK1G2	19p13.3	0.6	0.65	0.12	0.12	-0.05	0.0237	0.198	Unaltered group
RAET1E	6q25.1	0.7	0.77	0.17	0.14	-0.07	0.0238	0.199	Unaltered group
TREH	11q23.3	0.34	0.38	0.11	0.14	-0.05	0.0238	0.199	Unaltered group
C1ORF115	1q41	0.16	0.18	0.05	0.09	-0.02	0.0238	0.199	Unaltered group
PCMTD1	8q11.23	0.07	0.08	0.02	0.02	-0.01	0.0239	0.2	Unaltered group
RWDD2B	21q21.3	0.02	0.03	0	0.04	-0.01	0.0239	0.2	Unaltered group
TCTN1	12q24.11	0.2	0.27	0.16	0.2	-0.07	0.0239	0.2	Unaltered group
SERPINF2	17p13.3	0.45	0.51	0.16	0.2	-0.07	0.024	0.2	Unaltered group
PSCA	8q24.3	0.32	0.38	0.15	0.16	-0.06	0.024	0.2	Unaltered group
FRY	13q13.1	0.03	0.04	0.01	0.01	0	0.024	0.2	Unaltered group
ZMAT5	22q12.2	0.01	0.02	0	0	0	0.024	0.2	Unaltered group
NAA40	11q13.1	0.03	0.04	0.01	0.05	-0.01	0.0241	0.2	Unaltered group
ACOT8	20q13.12	0.82	0.85	0.08	0.07	-0.03	0.0242	0.201	Unaltered group
PLPP6	9p24.1	0.21	0.23	0.07	0.1	-0.03	0.0242	0.201	Unaltered group
ZNF563	19p13.2	0.44	0.5	0.13	0.14	-0.05	0.0242	0.201	Unaltered group
PI4KA	22q11.21	0.8	0.84	0.1	0.06	-0.04	0.0242	0.201	Unaltered group
EPB41L1	20q11.23	0.42	0.48	0.16	0.18	-0.06	0.0242	0.201	Unaltered group
LMNA	1q22	0.8	0.82	0.05	0.04	-0.02	0.0242	0.201	Unaltered group
SAR1A	10q22.1	0.05	0.06	0.02	0.04	-0.01	0.0243	0.201	Unaltered group
INKA1	3p21.31	0.02	0.03	0.01	0.01	0	0.0243	0.201	Unaltered group
EEFSEC	3q21.3	0.36	0.42	0.15	0.21	-0.06	0.0243	0.201	Unaltered group
RECQL4	8q24.3	0.79	0.84	0.12	0.09	-0.05	0.0243	0.201	Unaltered group
CLCNKA	1p36.13	0.57	0.64	0.17	0.15	-0.07	0.0244	0.201	Unaltered group
WNT10B	12q13.12	0.07	0.08	0.02	0.05	-0.01	0.0244	0.201	Unaltered group
BPHL	6p25.2	0.08	0.09	0.02	0.04	-0.01	0.0244	0.201	Unaltered group
MRPL12	17q25.3	0.02	0.02	0	0.02	0	0.0244	0.201	Unaltered group
SCARNA16	17q25.2	0.01	0.01	0	0.02	0	0.0244	0.201	Unaltered group
TUT1	11q12.3	0.84	0.92	0.19	0.14	-0.07	0.0244	0.201	Unaltered group
GJB3	1p34.3	0.38	0.43	0.12	0.16	-0.05	0.0244	0.201	Unaltered group
MAFK	7p22.3	0.04	0.06	0.05	0.13	-0.02	0.0245	0.201	Unaltered group
PIGZ	3q29	0.76	0.82	0.15	0.12	-0.06	0.0245	0.201	Unaltered group
ALB	4q13.3	0.43	0.53	0.23	0.24	-0.09	0.0245	0.201	Unaltered group
SAC3D1	11q13.1	0.03	0.04	0.01	0.02	0	0.0246	0.202	Unaltered group
APBB2	4p14-p13	0.16	0.19	0.07	0.13	-0.03	0.0246	0.202	Unaltered group
PSMB3	17q12	0.04	0.05	0.02	0.04	-0.01	0.0246	0.202	Unaltered group
SLC38A3	3p21.31	0.27	0.34	0.16	0.22	-0.07	0.0246	0.202	Unaltered group
SAA2	11p15.1	0.62	0.68	0.16	0.15	-0.06	0.0246	0.202	Unaltered group
TOMM5	9p13.2	0.68	0.75	0.17	0.16	-0.07	0.0247	0.202	Unaltered group
TKFC	11q12.2	0.49	0.58	0.23	0.26	-0.09	0.0247	0.202	Unaltered group
IQCC	1p35.2	0.09	0.11	0.04	0.06	-0.02	0.0247	0.202	Unaltered group
CRCP	7q11.21	0.42	0.47	0.13	0.14	-0.05	0.0248	0.202	Unaltered group
RABGEF1	7q11.21	0.37	0.42	0.12	0.15	-0.05	0.0248	0.203	Unaltered group
ABCA4	1p22.1	0.36	0.44	0.19	0.21	-0.08	0.0248	0.203	Unaltered group
RP9	7p14.3	0.02	0.02	0	0.01	0	0.0249	0.203	Unaltered group
AQP4-AS1	18q11.2	0.55	0.64	0.24	0.21	-0.1	0.0249	0.203	Unaltered group
LRRC3	21q22.3	0.31	0.37	0.13	0.2	-0.06	0.0249	0.203	Unaltered group
REPS1	6q24.1	0.05	0.06	0.02	0.08	-0.01	0.0249	0.203	Unaltered group
AKR1B10	7q33	0.65	0.72	0.18	0.2	-0.07	0.025	0.203	Unaltered group
CAV1	7q31.2	0.03	0.05	0.04	0.11	-0.02	0.025	0.204	Unaltered group
VEGFA	6p21.1	0.3	0.35	0.11	0.15	-0.05	0.025	0.204	Unaltered group
LINC02878	8q24.3	0.8	0.84	0.09	0.07	-0.03	0.025	0.204	Unaltered group
SLC5A4	22q12.3	0.57	0.65	0.19	0.18	-0.08	0.0251	0.204	Unaltered group
STAM2	2q23.3	0.04	0.04	0.01	0.02	0	0.0251	0.204	Unaltered group
AOPEP	9q22.32	0.25	0.29	0.11	0.16	-0.05	0.0251	0.204	Unaltered group
TMEM249	8q24.3	0.87	0.88	0.05	0.04	-0.02	0.0253	0.205	Unaltered group
MAST3	19p13.11	0.61	0.67	0.16	0.17	-0.06	0.0253	0.205	Unaltered group
FUS	16p11.2	0.87	0.9	0.07	0.05	-0.03	0.0253	0.205	Unaltered group
APOBEC2	6p21.1	0.8	0.84	0.12	0.06	-0.05	0.0254	0.205	Unaltered group
TUFT1	1q21.3	0.16	0.22	0.13	0.2	-0.05	0.0254	0.206	Unaltered group
CREB5	7p15.1-p14.3	0.05	0.07	0.04	0.09	-0.02	0.0255	0.206	Unaltered group
C1QTNF12	1p36.33	0.8	0.88	0.21	0.13	-0.08	0.0255	0.206	Unaltered group
RNF25	2q35	0.02	0.02	0	0.02	0	0.0255	0.206	Unaltered group
SCARA5	8p21.1	0.75	0.8	0.12	0.11	-0.05	0.0255	0.206	Unaltered group
TXNDC15	5q31.1	0.01	0.01	0	0.01	0	0.0255	0.206	Unaltered group
TMEM185B	2q14.2	0.35	0.42	0.17	0.17	-0.07	0.0257	0.207	Unaltered group
CYP20A1	2q33.2	0.04	0.05	0.02	0.03	-0.01	0.0257	0.207	Unaltered group
TUBG2	17q21.2	0.34	0.43	0.23	0.25	-0.09	0.0257	0.207	Unaltered group
DNLZ	9q34.3	0.62	0.69	0.16	0.14	-0.06	0.0258	0.208	Unaltered group
RPL10A	6p21.31	0.13	0.17	0.11	0.15	-0.05	0.0258	0.208	Unaltered group
TMBIM1	2q35	0.21	0.26	0.13	0.18	-0.05	0.0258	0.208	Unaltered group
SYMPK	19q13.32	0.02	0.03	0.01	0.01	0	0.0259	0.208	Unaltered group
ZNF92	7q11.21	0.7	0.79	0.25	0.19	-0.1	0.026	0.208	Unaltered group
C4BPB	1q32.1	0.2	0.24	0.08	0.16	-0.04	0.026	0.208	Unaltered group
VSIG10	12q24.23	0.7	0.78	0.2	0.16	-0.08	0.0261	0.209	Unaltered group
MEN1	11q13	0.09	0.13	0.1	0.19	-0.04	0.0262	0.21	Unaltered group
FREM2	13q13.3	0.41	0.49	0.21	0.24	-0.09	0.0262	0.21	Unaltered group
RBM38	20q13.31	0.36	0.42	0.15	0.16	-0.06	0.0263	0.21	Unaltered group
ZNF367	9q22.32	0.56	0.63	0.17	0.2	-0.07	0.0263	0.21	Unaltered group
LBR	1q42.12	0.72	0.81	0.21	0.16	-0.08	0.0263	0.21	Unaltered group
RRN3P1	16p12.2	0.27	0.31	0.1	0.11	-0.04	0.0263	0.21	Unaltered group
SDHAP3	5p15.33	0.78	0.83	0.14	0.11	-0.06	0.0263	0.21	Unaltered group
EXOSC1	10q24.1	0.02	0.03	0	0.02	0	0.0265	0.211	Unaltered group
TUBB4B	9q34.3	0.8	0.85	0.11	0.1	-0.04	0.0265	0.211	Unaltered group
SLC11A1	2q35	0.48	0.54	0.15	0.15	-0.06	0.0265	0.211	Unaltered group
RNF139	8q24.13	0.02	0.02	0	0.01	0	0.0265	0.211	Unaltered group
SPTA1	1q23.1	0.35	0.42	0.17	0.22	-0.07	0.0265	0.211	Unaltered group
BCL7C	16p11.2	0.03	0.03	0.01	0.01	0	0.0266	0.211	Unaltered group
THOC7	3p14.1	0.87	0.9	0.07	0.04	-0.03	0.0266	0.211	Unaltered group
PRKAB1	12q24.23	0.46	0.55	0.21	0.23	-0.08	0.0266	0.212	Unaltered group
ADH1C	4q23	0.27	0.32	0.1	0.16	-0.04	0.0266	0.212	Unaltered group
CSPP1	8q13.1-q13.2	0.02	0.02	0	0	0	0.0267	0.212	Unaltered group
ACBD6	1q25.2-q25.3	0.02	0.02	0	0.01	0	0.0267	0.212	Unaltered group
CSNK2A2	16q21	0.61	0.65	0.12	0.12	-0.05	0.0267	0.212	Unaltered group
ATP5F1C	10p14	0.02	0.02	0	0	0	0.0267	0.212	Unaltered group
ERCC2	19q13.32	0.76	0.8	0.11	0.06	-0.04	0.0267	0.212	Unaltered group
PAG1	8q21.13	0.46	0.57	0.26	0.27	-0.1	0.0267	0.212	Unaltered group
ACOT4	14q24.3	0.05	0.06	0.01	0.07	-0.01	0.0268	0.212	Unaltered group
MSH5	6p21.33	0.08	0.09	0.04	0.04	-0.01	0.0268	0.212	Unaltered group
CDAN1	15q15.2	0.2	0.24	0.11	0.14	-0.04	0.0268	0.212	Unaltered group
ZNF234	19q13.31	0.09	0.11	0.07	0.11	-0.03	0.027	0.213	Unaltered group
EIF4EBP2	10q22.1	0.08	0.09	0.03	0.06	-0.01	0.027	0.213	Unaltered group
SULT4A1	22q13.31	0.61	0.73	0.29	0.24	-0.11	0.027	0.213	Unaltered group
LHX4	1q25.2	0.24	0.29	0.11	0.17	-0.04	0.0271	0.213	Unaltered group
KPTN	19q13.32	0.03	0.03	0.01	0.02	0	0.0271	0.214	Unaltered group
ATRN	20p13	0.02	0.02	0	0	0	0.0271	0.214	Unaltered group
KCNK15	20q13.12	0.32	0.37	0.13	0.16	-0.05	0.0272	0.214	Unaltered group
RFXANK	19p13.11	0.02	0.02	0	0.01	0	0.0272	0.214	Unaltered group
PRKN	6q26	0.02	0.02	0	0.01	0	0.0273	0.214	Unaltered group
DHRS12	13q14.3	0.02	0.02	0	0	0	0.0273	0.215	Unaltered group
COL17A1	10q25.1	0.53	0.62	0.22	0.2	-0.09	0.0273	0.215	Unaltered group
RAI1	17p11.2	0.67	0.74	0.18	0.14	-0.07	0.0274	0.215	Unaltered group
DCTN5	16p12.2	0.01	0.01	0	0	0	0.0274	0.215	Unaltered group
NCBP2AS2	3q29	0.02	0.02	0	0.01	0	0.0274	0.215	Unaltered group
PROSER2	10p14	0.37	0.42	0.12	0.15	-0.05	0.0274	0.215	Unaltered group
SGK2	20q13.12	0.26	0.31	0.11	0.12	-0.04	0.0275	0.215	Unaltered group
KCNT1	9q34.3	0.41	0.47	0.16	0.16	-0.06	0.0275	0.215	Unaltered group
LYAR	4p16.3	0.03	0.03	0	0.01	0	0.0275	0.215	Unaltered group
TMEM177	2q14.2	0.35	0.41	0.16	0.21	-0.06	0.0275	0.215	Unaltered group
ZNF184	6p22.1	0.75	0.83	0.22	0.17	-0.09	0.0276	0.216	Unaltered group
FOXP4	6p21.1	0.32	0.37	0.13	0.14	-0.05	0.0276	0.216	Unaltered group
CLCC1	1p13.3	0.12	0.14	0.05	0.1	-0.02	0.0276	0.216	Unaltered group
PSMB1	6q27	0.02	0.02	0	0	0	0.0276	0.216	Unaltered group
GLRX5	14q32.13	0.26	0.3	0.1	0.15	-0.04	0.0278	0.217	Unaltered group
UCK2	1q24.1	0.51	0.62	0.28	0.27	-0.11	0.0278	0.217	Unaltered group
EGR1	5q31.2	0.06	0.07	0.01	0.04	-0.01	0.0278	0.217	Unaltered group
SERGEF	11p15.1	0.66	0.75	0.21	0.16	-0.08	0.0278	0.217	Unaltered group
NCOA5	20q13.12	0.02	0.02	0	0.01	0	0.0278	0.217	Unaltered group
SNRPA	19q13.2	0.31	0.37	0.14	0.18	-0.06	0.0279	0.217	Unaltered group
PCOLCE	7q22.1	0.26	0.32	0.13	0.17	-0.05	0.0279	0.217	Unaltered group
CXADRP3	18p11.21	0.33	0.37	0.11	0.12	-0.04	0.0279	0.217	Unaltered group
FAM13A-AS1	4q22.1	0.83	0.86	0.08	0.05	-0.03	0.028	0.218	Unaltered group
AJUBA	14q11.2	0.45	0.52	0.18	0.23	-0.07	0.028	0.218	Unaltered group
C6ORF201	6p25.2	0.59	0.67	0.19	0.19	-0.08	0.0281	0.218	Unaltered group
DNMT3A	2p23.3	0.45	0.54	0.21	0.18	-0.08	0.0281	0.218	Unaltered group
KLHL38	8q24.13	0.61	0.67	0.16	0.15	-0.06	0.0281	0.218	Unaltered group
PPP1CC	12q24.11	0.66	0.75	0.24	0.19	-0.09	0.0281	0.218	Unaltered group
LSM4	19p13.11	0.86	0.88	0.07	0.03	-0.03	0.0281	0.218	Unaltered group
CBX7	22q13.1	0.24	0.27	0.07	0.1	-0.03	0.0282	0.218	Unaltered group
FKBP1A	20p13	0.8	0.85	0.13	0.08	-0.05	0.0282	0.218	Unaltered group
ATAD5	17q11.2	0.51	0.61	0.24	0.23	-0.09	0.0283	0.218	Unaltered group
PRPSAP1	17q25.1	0.08	0.09	0.02	0.04	-0.01	0.0283	0.218	Unaltered group
IZUMO4	19p13.3	0.02	0.03	0	0.02	0	0.0283	0.218	Unaltered group
TTLL6	17q21.32	0.32	0.37	0.11	0.14	-0.04	0.0283	0.218	Unaltered group
U2AF2	19q13.42	0.66	0.71	0.11	0.08	-0.04	0.0283	0.219	Unaltered group
MRPL45	17q12	0.16	0.19	0.06	0.11	-0.03	0.0284	0.219	Unaltered group
P2RX3	11q12.1	0.68	0.77	0.22	0.18	-0.09	0.0284	0.219	Unaltered group
PRELID1	5q35.3	0.28	0.36	0.2	0.21	-0.08	0.0284	0.219	Unaltered group
TMEM68	8q12.1	0.02	0.02	0	0	0	0.0285	0.219	Unaltered group
EIF4A2	3q27.3	0.19	0.21	0.06	0.1	-0.03	0.0285	0.219	Unaltered group
SNORD1C	17q25.1	0.06	0.06	0.01	0.01	0	0.0285	0.219	Unaltered group
RPL7L1	6p21.1	0.37	0.39	0.06	0.07	-0.02	0.0286	0.22	Unaltered group
RAD54L	1p34.1	0.07	0.09	0.04	0.08	-0.02	0.0286	0.22	Unaltered group
DGKB	7p21.2	0.21	0.26	0.12	0.16	-0.05	0.0287	0.22	Unaltered group
UGT1A6	2q37.1	0.68	0.78	0.24	0.2	-0.09	0.0287	0.22	Unaltered group
BMI1	10p12.2	0.55	0.64	0.22	0.22	-0.09	0.0288	0.22	Unaltered group
BDH2	4q24	0.26	0.33	0.16	0.2	-0.06	0.0288	0.22	Unaltered group
IL15RA	10p15.1	0.25	0.32	0.18	0.22	-0.07	0.0288	0.221	Unaltered group
ENTPD3	3p22.1	0.6	0.67	0.18	0.16	-0.07	0.0288	0.221	Unaltered group
UNKL	16p13.3	0.48	0.58	0.25	0.27	-0.1	0.0289	0.221	Unaltered group
PRC1	15q26.1	0.56	0.64	0.21	0.19	-0.08	0.029	0.221	Unaltered group
CCDC32	15q15.1	0.04	0.05	0.01	0.07	-0.01	0.0291	0.222	Unaltered group
WDR59	16q23.1	0.04	0.04	0.01	0.02	0	0.0291	0.222	Unaltered group
ANKRD24	19p13.3	0.3	0.33	0.08	0.11	-0.03	0.0291	0.222	Unaltered group
NIFK	2q14.3	0.05	0.07	0.03	0.05	-0.01	0.0291	0.222	Unaltered group
SPSB2	12p13.31	0.12	0.17	0.12	0.16	-0.05	0.0291	0.222	Unaltered group
CCDC62	12q24.31	0.79	0.84	0.15	0.11	-0.06	0.0291	0.222	Unaltered group
NDUFB4	3q13.33	0.71	0.78	0.17	0.13	-0.07	0.0292	0.222	Unaltered group
DPH7	9q34.3	0.12	0.17	0.14	0.2	-0.06	0.0292	0.222	Unaltered group
IFT88	13q12.11	0.23	0.27	0.11	0.13	-0.04	0.0292	0.222	Unaltered group
SPTAN1	9q34.11	0.2	0.24	0.1	0.13	-0.04	0.0292	0.222	Unaltered group
FCGR1B	1p11.2	0.75	0.83	0.21	0.15	-0.08	0.0292	0.222	Unaltered group
DPY19L4	8q22.1	0.02	0.02	0	0	0	0.0293	0.222	Unaltered group
PAIP2	5q31.2	0.03	0.03	0.01	0.02	0	0.0293	0.223	Unaltered group
PARP8	5q11.1	0.29	0.33	0.11	0.12	-0.04	0.0294	0.223	Unaltered group
SELENOS	15q26.3	0.27	0.33	0.16	0.17	-0.06	0.0294	0.223	Unaltered group
MRPL1	4q21.1	0.04	0.04	0.01	0.02	0	0.0294	0.223	Unaltered group
MEGF8	19q13.2	0.02	0.02	0	0.01	0	0.0294	0.223	Unaltered group
RHPN2	19q13.11	0.44	0.52	0.2	0.17	-0.08	0.0295	0.223	Unaltered group
DYNLRB1	20q11.22	0.09	0.15	0.14	0.19	-0.06	0.0297	0.225	Unaltered group
KPNA7	7q22.1	0.73	0.8	0.19	0.15	-0.07	0.0298	0.225	Unaltered group
EIF5B	2q11.2	0.02	0.02	0	0	0	0.0298	0.225	Unaltered group
GPX4	19p13.3	0.02	0.02	0	0.01	0	0.0298	0.225	Unaltered group
FAM91A1	8q24.13	0.02	0.02	0	0.01	0	0.0298	0.225	Unaltered group
SNX33	15q24.2	0.54	0.59	0.12	0.14	-0.05	0.0298	0.225	Unaltered group
RAET1K	6q25.1	0.02	0.02	0	0.01	0	0.0298	0.225	Unaltered group
BPIFB2	20q11.21	0.69	0.77	0.23	0.22	-0.09	0.0298	0.225	Unaltered group
FKBP9	7p14.3	0.02	0.03	0.01	0.02	0	0.0298	0.225	Unaltered group
GLUD1	10q23.2	0.44	0.5	0.15	0.18	-0.06	0.0298	0.225	Unaltered group
LGI3	8p21.3	0.05	0.05	0.02	0.04	-0.01	0.0299	0.225	Unaltered group
KLHL22	22q11.21	0.02	0.02	0	0	0	0.0299	0.225	Unaltered group
DCST1	1q21.3	0.01	0.02	0	0.03	0	0.0299	0.225	Unaltered group
PCDH1	5q31.3	0.25	0.29	0.11	0.17	-0.04	0.0299	0.225	Unaltered group
MICALL2	7p22.3	0.49	0.55	0.15	0.16	-0.06	0.03	0.225	Unaltered group
PRPF40B	12q13.12	0.46	0.51	0.14	0.14	-0.06	0.03	0.225	Unaltered group
SMIM15	5q12.1	0.38	0.44	0.15	0.21	-0.06	0.0301	0.225	Unaltered group
GZMM	19p13.3	0.26	0.34	0.2	0.23	-0.08	0.0301	0.226	Unaltered group
RNF115	1q21.1	0.02	0.02	0	0	0	0.0301	0.226	Unaltered group
ADAD2	16q24.1	0.53	0.6	0.19	0.18	-0.07	0.0302	0.226	Unaltered group
RPS7	2p25.3	0.06	0.09	0.07	0.1	-0.03	0.0302	0.226	Unaltered group
ANO7	2q37.3	0.14	0.16	0.04	0.06	-0.02	0.0302	0.226	Unaltered group
NRBP2	8q24.3	0.36	0.43	0.17	0.21	-0.07	0.0302	0.226	Unaltered group
NRXN2	11q13.1	0.25	0.29	0.1	0.14	-0.04	0.0303	0.226	Unaltered group
TXN	9q31.3	0.58	0.65	0.16	0.21	-0.07	0.0304	0.227	Unaltered group
MRPS24	7p13	0.02	0.02	0	0.01	0	0.0305	0.227	Unaltered group
NIP7	16q22.1	0.02	0.02	0	0.01	0	0.0305	0.227	Unaltered group
INPP5K	17p13.3	0.04	0.04	0.01	0.02	0	0.0305	0.227	Unaltered group
LRIT3	4q25	0.71	0.75	0.12	0.12	-0.05	0.0305	0.227	Unaltered group
PLAC8L1	5q32	0.91	0.93	0.04	0.02	-0.01	0.0305	0.227	Unaltered group
ZFTA	11q13.1	0.35	0.39	0.12	0.13	-0.05	0.0306	0.227	Unaltered group
PHGDH	1p12	0.46	0.52	0.16	0.19	-0.06	0.0306	0.227	Unaltered group
TMEM208	16q22.1	0.02	0.02	0	0.01	0	0.0306	0.227	Unaltered group
LGR6	1q32.1	0.64	0.73	0.24	0.22	-0.09	0.0306	0.227	Unaltered group
NXT1	20p11.21	0.77	0.82	0.13	0.08	-0.05	0.0306	0.227	Unaltered group
ABRAXAS2	10q26.13	0.02	0.02	0	0.01	0	0.0307	0.228	Unaltered group
ILDR2	1q24.1	0.57	0.64	0.19	0.18	-0.07	0.0307	0.228	Unaltered group
AZGP1	7q22.1	0.35	0.4	0.12	0.14	-0.05	0.0308	0.228	Unaltered group
TIGD6	5q32	0.02	0.03	0	0.01	0	0.0308	0.229	Unaltered group
KCNJ16	17q24.3	0.29	0.35	0.14	0.18	-0.06	0.0309	0.229	Unaltered group
VSTM4	10q11.23	0.1	0.12	0.05	0.11	-0.02	0.0309	0.229	Unaltered group
TFF3	21q22.3	0.59	0.67	0.19	0.19	-0.07	0.0309	0.229	Unaltered group
DMPK	19q13.32	0.81	0.87	0.17	0.09	-0.06	0.0309	0.229	Unaltered group
TJP2	9q21.11	0.6	0.67	0.19	0.18	-0.07	0.031	0.229	Unaltered group
VSNL1	2p24.2	0.49	0.59	0.27	0.24	-0.1	0.031	0.229	Unaltered group
TYMSOS	18p11.32	0.09	0.11	0.05	0.07	-0.02	0.031	0.229	Unaltered group
HAS1	19q13.41	0.3	0.36	0.16	0.19	-0.06	0.0311	0.229	Unaltered group
TMED1	19p13.2	0.03	0.03	0	0.01	0	0.0311	0.229	Unaltered group
EVPLL	17p11.2	0.64	0.7	0.15	0.12	-0.06	0.0311	0.229	Unaltered group
H2BP1	1p11.2	0.7	0.76	0.16	0.15	-0.06	0.0312	0.23	Unaltered group
CBY1	22q13.1	0.01	0.02	0	0	0	0.0312	0.23	Unaltered group
ASIP	20q11.22	0.76	0.8	0.12	0.09	-0.05	0.0312	0.23	Unaltered group
CCDC78	16p13.3	0.85	0.88	0.09	0.05	-0.03	0.0313	0.23	Unaltered group
SH3BP1	22q13.1	0.57	0.62	0.15	0.14	-0.06	0.0313	0.231	Unaltered group
NUS1	6q22.1	0.03	0.03	0	0.01	0	0.0314	0.231	Unaltered group
MTMR14	3p25.3	0.02	0.02	0	0.01	0	0.0314	0.231	Unaltered group
RASGRP3	2p22.3	0.6	0.64	0.11	0.12	-0.04	0.0314	0.231	Unaltered group
CDC20B	5q11.2	0.02	0.02	0	0.03	0	0.0315	0.231	Unaltered group
POM121	7q11.23	0.48	0.52	0.1	0.11	-0.04	0.0315	0.231	Unaltered group
OR51E2	11p15.4	0.28	0.34	0.14	0.19	-0.06	0.0315	0.231	Unaltered group
PYGL	14q22.1	0.01	0.02	0	0.06	-0.01	0.0315	0.231	Unaltered group
PVT1	8q24.21	0.42	0.51	0.25	0.25	-0.1	0.0315	0.231	Unaltered group
CASTOR2	7q11.23	0.57	0.62	0.12	0.13	-0.05	0.0316	0.231	Unaltered group
MAML1	5q35.3	0.02	0.02	0	0.01	0	0.0316	0.231	Unaltered group
CHKB	22q13.33	0.68	0.75	0.2	0.15	-0.08	0.0316	0.231	Unaltered group
FANCG	9p13.3	0.16	0.21	0.13	0.16	-0.05	0.0317	0.231	Unaltered group
RPS14	5q33.1	0.01	0.01	0	0	0	0.0317	0.231	Unaltered group
TMEM186	16p13.2	0.73	0.78	0.12	0.1	-0.05	0.0317	0.231	Unaltered group
SCG2	2q36.1	0.08	0.09	0.03	0.09	-0.02	0.0318	0.231	Unaltered group
CDC20	1p34.2	0.53	0.6	0.17	0.17	-0.07	0.0318	0.231	Unaltered group
RSL1D1	16p13.13	0.76	0.82	0.16	0.11	-0.06	0.0318	0.232	Unaltered group
TSNARE1	8q24.3	0.38	0.44	0.15	0.17	-0.06	0.0319	0.232	Unaltered group
JRKL	11q21	0.31	0.41	0.25	0.27	-0.1	0.0319	0.232	Unaltered group
SCN2B	11q23.3	0.02	0.02	0	0.02	0	0.0319	0.232	Unaltered group
CCDC12	3p21.31	0.81	0.87	0.15	0.09	-0.06	0.0319	0.232	Unaltered group
NLRC4	2p22.3	0.34	0.42	0.2	0.21	-0.08	0.0319	0.232	Unaltered group
MUTYH	1p34.1	0.72	0.78	0.18	0.17	-0.07	0.032	0.233	Unaltered group
ERP29	12q24.13	0.54	0.63	0.22	0.23	-0.08	0.0321	0.233	Unaltered group
SS18L1	20q13.33	0.44	0.49	0.11	0.13	-0.04	0.0321	0.233	Unaltered group
FRG1BP	20q11.1	0.53	0.57	0.09	0.08	-0.04	0.0321	0.233	Unaltered group
RBKS	2p23.2	0.62	0.7	0.22	0.2	-0.09	0.0321	0.233	Unaltered group
SOWAHA	5q31.1	0.85	0.89	0.11	0.08	-0.04	0.0322	0.233	Unaltered group
JAKMIP3	10q26.3	0.68	0.75	0.18	0.15	-0.07	0.0322	0.233	Unaltered group
ACAA1	3p22.2	0.29	0.33	0.1	0.16	-0.04	0.0322	0.233	Unaltered group
ZNF497	19q13.43	0.83	0.86	0.08	0.06	-0.03	0.0323	0.233	Unaltered group
BCL9	1q21.2	0.77	0.81	0.11	0.1	-0.04	0.0323	0.233	Unaltered group
[truncated: 13,457 more rows]

## Sheet: paad table
Gene	Cytoband	Altered group	Unaltered group	Altered group	Unaltered group	Log Ratio	p-Value	q-Value	Higher methylation in
WDR83OS	19p13.13	0.04	0.09	0.01	0.07	-0.04	2.36e-11	2.44e-07	Unaltered group
PSMB3	17q12	0.04	0.07	0.01	0.03	-0.03	2.97e-11	2.44e-07	Unaltered group
MRPL33	2p23.2	0.02	0.03	0.01	0.02	-0.01	5.97e-09	3.274e-05	Unaltered group
ATF5	19q13.33	0.04	0.06	0.01	0.04	-0.02	1.43e-08	5.863e-05	Unaltered group
ZNF484	9q22.31	0.09	0.15	0.03	0.05	-0.06	3.67e-08	0.0001209	Unaltered group
RPS15	19p13.3	0.03	0.06	0.01	0.05	-0.03	9.68e-08	0.0002496	Unaltered group
WIPI2	7p22.1	0.04	0.07	0.01	0.06	-0.03	1.06e-07	0.0002496	Unaltered group
LETMD1	12q13.12	0.26	0.37	0.05	0.13	-0.1	2.44e-07	0.0005021	Unaltered group
RSL1D1	16p13.13	0.02	0.03	0	0.02	-0.01	2.83e-07	0.0005166	Unaltered group
PRC1	15q26.1	0.23	0.32	0.04	0.13	-0.09	3.65e-07	0.0006007	Unaltered group
SNORA81	3q27.3	0.24	0.35	0.06	0.13	-0.11	5.43e-07	0.0008115	Unaltered group
MLST8	16p13.3	0.05	0.09	0.02	0.07	-0.04	6.64e-07	0.0008441	Unaltered group
CLK2	1q22	0.23	0.37	0.08	0.17	-0.14	7.18e-07	0.0008441	Unaltered group
FOXA3	19q13.32	0.36	0.48	0.06	0.14	-0.12	8.66e-07	0.0009404	Unaltered group
EBPL	13q14.2	0.13	0.22	0.05	0.12	-0.09	1.111e-06	0.001075	Unaltered group
KHDRBS3	8q24.23	0.25	0.37	0.07	0.13	-0.12	2.092e-06	0.001811	Unaltered group
RIC8A	11p15.5	0.02	0.04	0.01	0.03	-0.01	2.294e-06	0.001887	Unaltered group
PRELID3B	20q13.32	0.2	0.3	0.06	0.14	-0.11	2.559e-06	0.002004	Unaltered group
STARD7	2q11.2	0.04	0.06	0.01	0.03	-0.02	3.675e-06	0.002258	Unaltered group
GTF2B	1p22.2	0.27	0.4	0.08	0.15	-0.13	4.526e-06	0.002567	Unaltered group
SEC61A1	3q21.3	0.08	0.12	0.02	0.05	-0.04	6.954e-06	0.003504	Unaltered group
U2AF1L4	19q13.12	0.04	0.06	0.02	0.05	-0.03	7.029e-06	0.003504	Unaltered group
GNB2	7q22.1	0.02	0.03	0.01	0.02	-0.01	7.315e-06	0.003539	Unaltered group
XYLT2	17q21.33	0.01	0.02	0	0.01	0	8.47e-06	0.003824	Unaltered group
SETD6	16q21	0.03	0.05	0.01	0.03	-0.02	9.153e-06	0.003859	Unaltered group
ATF4	22q13.1	0.02	0.02	0	0.01	-0.01	9.54e-06	0.003859	Unaltered group
FLOT1	6p21.33	0.01	0.02	0	0.01	0	1.446e-05	0.005531	Unaltered group
C3ORF52	3q13.2	0.22	0.31	0.06	0.12	-0.09	1.502e-05	0.005613	Unaltered group
ME3	11q14.2	0.02	0.02	0	0.01	0	1.69e-05	0.005948	Unaltered group
NSMCE1	16p12.1	0.4	0.48	0.05	0.1	-0.07	1.725e-05	0.005948	Unaltered group
EEF1AKMT1	13q12.11	0.02	0.02	0	0.01	0	1.771e-05	0.005948	Unaltered group
TMEM190	19q13.42	0.21	0.31	0.07	0.14	-0.1	2.083e-05	0.006356	Unaltered group
POMGNT1	1p34.1	0.07	0.14	0.04	0.15	-0.07	2.087e-05	0.006356	Unaltered group
YTHDF1	20q13.33	0.07	0.08	0.01	0.04	-0.02	2.885e-05	0.007942	Unaltered group
VPS28	8q24.3	0.45	0.52	0.05	0.08	-0.07	2.963e-05	0.007942	Unaltered group
MRRF	9q33.2	0.22	0.31	0.06	0.1	-0.09	2.994e-05	0.007942	Unaltered group
ZNF622	5p15.1	0.1	0.13	0.02	0.04	-0.03	3.099e-05	0.00809	Unaltered group
ATP13A1	19p13.11	0.02	0.03	0.01	0.02	-0.01	3.216e-05	0.008266	Unaltered group
TAPBP	6p21.32	0.02	0.02	0	0.01	-0.01	3.288e-05	0.008319	Unaltered group
PMVK	1q21.3	0.06	0.09	0.02	0.05	-0.03	3.586e-05	0.008722	Unaltered group
CBWD2	2q14.1	0.06	0.08	0.01	0.04	-0.02	3.664e-05	0.008722	Unaltered group
RBM34	1q42.3	0.09	0.12	0.02	0.06	-0.03	3.665e-05	0.008722	Unaltered group
ETNK1	12p12.1	0.38	0.51	0.09	0.15	-0.13	3.698e-05	0.008722	Unaltered group
CENPA	2p23.3	0.09	0.13	0.03	0.06	-0.04	3.775e-05	0.008744	Unaltered group
XPNPEP1	10q25.1	0.14	0.18	0.02	0.08	-0.04	3.932e-05	0.008967	Unaltered group
ADAM15	1q21.3	0.31	0.41	0.07	0.12	-0.1	3.98e-05	0.008967	Unaltered group
BCL3	19q13.32	0.26	0.35	0.06	0.11	-0.09	4.201e-05	0.009181	Unaltered group
CDKN2B	9p21.3	0.04	0.06	0.01	0.03	-0.02	4.242e-05	0.009181	Unaltered group
PRELID1	5q35.3	0.26	0.36	0.07	0.15	-0.1	4.48e-05	0.00957	Unaltered group
VPS25	17q21.31	0.02	0.03	0.01	0.02	-0.01	4.575e-05	0.009647	Unaltered group
SEM1	7q21.3	0.14	0.2	0.04	0.1	-0.06	4.828e-05	0.0101	Unaltered group
XYLB	3p22.2	0.15	0.23	0.06	0.14	-0.08	4.926e-05	0.0101	Unaltered group
RBBP8NL	20q13.33	0.33	0.43	0.07	0.11	-0.1	5.245e-05	0.0103	Unaltered group
CKMT1B	15q15.3	0.16	0.23	0.05	0.08	-0.06	5.379e-05	0.0103	Unaltered group
RPS13	11p15.1	0.02	0.03	0.01	0.02	-0.01	5.41e-05	0.0103	Unaltered group
PPP2R5A	1q32.3	0.08	0.11	0.02	0.06	-0.03	5.762e-05	0.0108	Unaltered group
RNF123	3p21.31	0.02	0.04	0.01	0.02	-0.01	6.164e-05	0.011	Unaltered group
MYL5	4p16.3	0.3	0.4	0.07	0.12	-0.1	6.182e-05	0.011	Unaltered group
HSPE1	2q33.1	0.06	0.11	0.04	0.07	-0.06	6.364e-05	0.011	Unaltered group
PPIB	15q22.31	0.02	0.02	0	0.01	0	6.557e-05	0.0111	Unaltered group
DNAJC5	20q13.33	0.06	0.08	0.01	0.03	-0.02	6.838e-05	0.0115	Unaltered group
NAA35	9q21.33	0.13	0.16	0.03	0.06	-0.04	7.743e-05	0.0125	Unaltered group
MRPS28	8q21.13	0.52	0.64	0.09	0.14	-0.12	7.815e-05	0.0125	Unaltered group
TMEM115	3p21.31	0.02	0.02	0	0.01	0	7.944e-05	0.0125	Unaltered group
LINC00482	17q25.3	0.14	0.24	0.07	0.15	-0.1	8.028e-05	0.0125	Unaltered group
CDC14B	9q22.32-q22.33	0.26	0.37	0.08	0.13	-0.1	8.079e-05	0.0125	Unaltered group
RPRD1B	20q11.23	0.12	0.16	0.03	0.06	-0.04	8.111e-05	0.0125	Unaltered group
POMZP3	7q11.23	0.02	0.02	0	0.01	-0.01	8.384e-05	0.0128	Unaltered group
CTSH	15q25.1	0.22	0.3	0.06	0.11	-0.08	9.165e-05	0.0136	Unaltered group
GRB7	17q12	0.25	0.37	0.09	0.13	-0.12	9.798e-05	0.0141	Unaltered group
ERAL1	17q11.2	0.02	0.02	0	0.01	0	0.0001007	0.0144	Unaltered group
MAP3K9	14q24.2	0.16	0.21	0.03	0.06	-0.05	0.0001031	0.0144	Unaltered group
CKMT1A	15q15.3	0.21	0.26	0.04	0.08	-0.05	0.0001033	0.0144	Unaltered group
RRS1	8q13.1	0.26	0.35	0.07	0.16	-0.09	0.0001039	0.0144	Unaltered group
MVP	16p11.2	0.46	0.56	0.08	0.12	-0.1	0.0001072	0.0146	Unaltered group
CACYBP	1q25.1	0.22	0.29	0.05	0.09	-0.07	0.0001094	0.0146	Unaltered group
EFNA2	19p13.3	0.3	0.36	0.05	0.09	-0.07	0.0001098	0.0146	Unaltered group
NUDT15	13q14.2	0.24	0.35	0.08	0.12	-0.11	0.0001103	0.0146	Unaltered group
BCL2L14	12p13.2	0.39	0.54	0.11	0.18	-0.15	0.000113	0.0149	Unaltered group
MRPS15	1p34.3	0.1	0.13	0.03	0.05	-0.04	0.0001152	0.015	Unaltered group
ADRM1	20q13.33	0.04	0.05	0.01	0.01	-0.01	0.0001214	0.0157	Unaltered group
ZNF587	19q13.43	0.03	0.06	0.01	0.1	-0.03	0.0001258	0.0158	Unaltered group
SH3RF2	5q32	0.08	0.13	0.03	0.12	-0.05	0.0001293	0.0158	Unaltered group
COPS6	7q22.1	0.02	0.02	0	0	0	0.0001304	0.0158	Unaltered group
FAM186A	12q13.12	0.49	0.6	0.09	0.14	-0.12	0.0001305	0.0158	Unaltered group
FAM221A	7p15.3	0.21	0.36	0.11	0.16	-0.15	0.0001317	0.0158	Unaltered group
FBXO34	14q22.3	0.38	0.49	0.09	0.17	-0.11	0.0001321	0.0158	Unaltered group
EXOSC4	8q24.3	0.03	0.04	0.01	0.03	-0.01	0.0001334	0.0158	Unaltered group
KIAA1522	1p35.1	0.31	0.45	0.11	0.18	-0.14	0.000135	0.0159	Unaltered group
ATP5ME	4p16.3	0.2	0.33	0.1	0.19	-0.13	0.0001366	0.0159	Unaltered group
WFDC2	20q13.12	0.08	0.11	0.02	0.05	-0.03	0.0001381	0.016	Unaltered group
KIF5B	10p11.22	0.22	0.31	0.07	0.15	-0.1	0.0001387	0.016	Unaltered group
HMGB2	4q34.1	0.12	0.16	0.03	0.09	-0.04	0.0001409	0.016	Unaltered group
HOXC6	12q13.13	0.09	0.12	0.02	0.04	-0.03	0.0001448	0.0161	Unaltered group
NDUFS1	2q33.3	0.18	0.25	0.05	0.09	-0.07	0.000149	0.0162	Unaltered group
GNPAT	1q42.2	0.18	0.27	0.07	0.1	-0.09	0.0001502	0.0162	Unaltered group
ERBB3	12q13.2	0.31	0.43	0.1	0.15	-0.12	0.0001521	0.0162	Unaltered group
PLS1	3q23	0.19	0.27	0.06	0.1	-0.08	0.0001531	0.0162	Unaltered group
SNHG1	11q12.3	0.03	0.04	0.01	0.02	-0.01	0.0001539	0.0162	Unaltered group
NME1	17q21.33	0.03	0.04	0.01	0.01	-0.01	0.000155	0.0162	Unaltered group
BCAS1	20q13.2	0.36	0.47	0.09	0.11	-0.11	0.0001593	0.0165	Unaltered group
CXADR	21q21.1	0.46	0.62	0.13	0.18	-0.16	0.0001608	0.0165	Unaltered group
UFSP1	7q22.1	0.02	0.03	0.01	0.01	-0.01	0.0001655	0.0169	Unaltered group
CEBPB	20q13.13	0.01	0.02	0	0	0	0.0001666	0.0169	Unaltered group
TMEM223	11q12.3	0.01	0.02	0	0	0	0.0001748	0.0174	Unaltered group
S100A11	1q21.3	0.1	0.16	0.05	0.15	-0.07	0.0001816	0.0177	Unaltered group
SCAMP4	19p13.3	0.31	0.45	0.11	0.18	-0.14	0.0001847	0.0178	Unaltered group
MYO5B	18q	0.12	0.17	0.04	0.09	-0.05	0.0001889	0.0179	Unaltered group
RHBDL2	1p34.3	0.34	0.42	0.07	0.1	-0.08	0.0001894	0.0179	Unaltered group
KRT8	12q13.13	0.43	0.57	0.12	0.17	-0.15	0.0001926	0.0181	Unaltered group
EEF1D	8q24.3	0.02	0.02	0	0.01	0	0.0001943	0.0181	Unaltered group
RXFP4	1q22	0.43	0.59	0.13	0.16	-0.16	0.0001946	0.0181	Unaltered group
TMBIM1	2q35	0.37	0.48	0.09	0.15	-0.11	0.0001973	0.0181	Unaltered group
DAO	12q24.11	0.47	0.61	0.11	0.16	-0.14	0.0001985	0.0181	Unaltered group
CIZ1	9q34.11	0.14	0.24	0.07	0.13	-0.09	0.0001993	0.0181	Unaltered group
TTC12	11q23.2	0.09	0.14	0.03	0.06	-0.04	0.000209	0.0187	Unaltered group
CLDN4	7q11.23	0.55	0.63	0.06	0.11	-0.08	0.00021	0.0187	Unaltered group
MICA	6p21.33	0.03	0.04	0.01	0.02	-0.01	0.0002216	0.0193	Unaltered group
RETSAT	2p11.2	0.12	0.16	0.03	0.08	-0.04	0.0002223	0.0193	Unaltered group
ACOT11	1p32.3	0.26	0.37	0.09	0.14	-0.11	0.0002296	0.0195	Unaltered group
SYMPK	19q13.32	0.08	0.15	0.05	0.1	-0.07	0.0002304	0.0195	Unaltered group
CNNM2	10q24.32	0.4	0.56	0.13	0.17	-0.16	0.0002326	0.0196	Unaltered group
PLA2G4F	15q15.1	0.47	0.6	0.11	0.16	-0.13	0.0002331	0.0196	Unaltered group
STAP2	19p13.3	0.23	0.32	0.08	0.11	-0.09	0.0002367	0.0197	Unaltered group
TMEM30B	14q23.1	0.29	0.37	0.07	0.1	-0.08	0.0002466	0.0201	Unaltered group
DDX12P	12p13.31	0.5	0.55	0.04	0.09	-0.05	0.0002478	0.0201	Unaltered group
KMT5A	12q24.31	0.17	0.26	0.08	0.12	-0.09	0.0002488	0.0201	Unaltered group
HNF4A	20q13.12	0.28	0.4	0.09	0.13	-0.11	0.0002501	0.0201	Unaltered group
SDHC	1q23.3	0.41	0.55	0.12	0.16	-0.14	0.0002523	0.0201	Unaltered group
CRELD2	22q13.33	0.02	0.02	0	0.02	-0.01	0.0002557	0.0201	Unaltered group
B4GALT4	3q13.32	0.11	0.15	0.03	0.08	-0.04	0.0002613	0.0204	Unaltered group
TIMMDC1	3q13.33	0.22	0.33	0.09	0.14	-0.11	0.0002628	0.0204	Unaltered group
EFNA4	1q21.3	0.11	0.14	0.02	0.04	-0.03	0.0002637	0.0204	Unaltered group
MBOAT1	6p22.3	0.23	0.32	0.07	0.13	-0.09	0.0002662	0.0205	Unaltered group
FER1L4	20q11.22	0.32	0.42	0.08	0.12	-0.1	0.0002726	0.0208	Unaltered group
PSMD9	12q24.31	0.16	0.2	0.03	0.06	-0.04	0.0002816	0.0212	Unaltered group
GSS	20q11.22	0.05	0.07	0.02	0.03	-0.02	0.0002847	0.0213	Unaltered group
HNRNPU	1q44	0.38	0.52	0.12	0.16	-0.14	0.0002888	0.0213	Unaltered group
MRPL58	17q25.1	0.07	0.13	0.05	0.1	-0.06	0.0002902	0.0213	Unaltered group
ZDHHC5	11q12.1	0.09	0.12	0.02	0.05	-0.03	0.0003043	0.022	Unaltered group
MTMR14	3p25.3	0.02	0.02	0	0.01	0	0.0003073	0.0221	Unaltered group
LYSMD4	15q26.3	0.16	0.26	0.08	0.15	-0.1	0.0003267	0.0231	Unaltered group
NOP53	19q13.33	0.19	0.23	0.04	0.05	-0.04	0.0003304	0.0232	Unaltered group
IQCH	15q23	0.13	0.18	0.04	0.06	-0.04	0.0003311	0.0232	Unaltered group
OAZ3	1q21.3	0.04	0.04	0	0.01	-0.01	0.0003354	0.0234	Unaltered group
BORA	13q21.33	0.04	0.06	0.01	0.03	-0.02	0.0003404	0.0236	Unaltered group
ALDH1A1	9q21.13	0.27	0.37	0.09	0.13	-0.1	0.0003437	0.0236	Unaltered group
WDR24	16p13.3	0.25	0.3	0.04	0.06	-0.04	0.000349	0.0238	Unaltered group
HAX1	1q21.3	0.07	0.11	0.04	0.06	-0.04	0.0003523	0.0239	Unaltered group
TRMT61A	14q32.33	0.21	0.29	0.07	0.11	-0.09	0.0003543	0.0239	Unaltered group
PPTC7	12q24.11	0.17	0.23	0.05	0.14	-0.07	0.000359	0.024	Unaltered group
EIF3CL	16p12.1	0.14	0.19	0.04	0.07	-0.05	0.0003659	0.0243	Unaltered group
KCTD14	11q14.1	0.27	0.37	0.09	0.15	-0.11	0.0003836	0.0248	Unaltered group
GMDS	6p25.3	0.48	0.62	0.13	0.15	-0.14	0.0003914	0.0251	Unaltered group
GINS2	16q24.1	0.47	0.56	0.08	0.15	-0.09	0.0003976	0.0254	Unaltered group
SLC34A3	9q34.3	0.49	0.59	0.09	0.12	-0.1	0.0004038	0.0254	Unaltered group
CTU1	19q13.41	0.21	0.26	0.04	0.06	-0.05	0.0004064	0.0254	Unaltered group
PRPF3	1q21.2	0.04	0.05	0.01	0.01	-0.01	0.0004132	0.0254	Unaltered group
SLC7A11	4q28.3	0.47	0.64	0.15	0.19	-0.17	0.0004137	0.0254	Unaltered group
TMEM171	5q13.2	0.21	0.27	0.04	0.12	-0.05	0.0004165	0.0254	Unaltered group
GGCT	7p14.3	0.02	0.02	0	0	0	0.0004197	0.0254	Unaltered group
ITGB4	17q25.1	0.51	0.61	0.09	0.14	-0.1	0.0004202	0.0254	Unaltered group
SRMS	20q13.33	0.21	0.28	0.06	0.08	-0.07	0.0004284	0.0257	Unaltered group
PTMA	2q37.1	0.01	0.01	0	0	0	0.000435	0.0259	Unaltered group
PPM1H	12q14.1-q14.2	0.39	0.53	0.12	0.17	-0.13	0.0004396	0.0261	Unaltered group
SOX13	1q32.1	0.32	0.42	0.09	0.11	-0.1	0.0004428	0.0262	Unaltered group
HAO2	1p12	0.23	0.28	0.05	0.08	-0.06	0.0004444	0.0262	Unaltered group
SLC25A40	7q21.12	0.18	0.25	0.05	0.12	-0.06	0.0004473	0.0262	Unaltered group
TSSK3	1p35.1	0.02	0.02	0	0	0	0.0004518	0.0262	Unaltered group
C6ORF223	6p21.1	0.44	0.57	0.12	0.15	-0.14	0.0004524	0.0262	Unaltered group
ATP5F1B	12q13.3	0.23	0.29	0.05	0.08	-0.06	0.0004528	0.0262	Unaltered group
GLB1L2	11q25	0.15	0.19	0.04	0.09	-0.04	0.0004535	0.0262	Unaltered group
SLC26A1	4p16.3	0.29	0.43	0.12	0.18	-0.14	0.0004537	0.0262	Unaltered group
COA8	14q32.33	0.02	0.03	0.01	0.02	-0.01	0.0004616	0.0263	Unaltered group
KLHDC2	14q21.3	0.43	0.52	0.08	0.15	-0.1	0.0004703	0.0264	Unaltered group
SPR	2p13.2	0.09	0.13	0.04	0.06	-0.04	0.0004737	0.0265	Unaltered group
SMAGP	12q13.13	0.33	0.4	0.06	0.1	-0.07	0.0004786	0.0267	Unaltered group
THOC7	3p14.1	0.05	0.06	0.01	0.02	-0.02	0.00048	0.0267	Unaltered group
HAS3	16q22.1	0.1	0.13	0.03	0.08	-0.04	0.0004917	0.0269	Unaltered group
TREX1	3p21.31	0.02	0.02	0	0.02	-0.01	0.0004928	0.0269	Unaltered group
TRIM11	1q42.13	0.31	0.41	0.09	0.15	-0.11	0.0004936	0.0269	Unaltered group
CCDC24	1p34.1	0.28	0.36	0.07	0.11	-0.08	0.0004963	0.0269	Unaltered group
ZNF565	19q13.12	0.29	0.33	0.04	0.07	-0.04	0.0004969	0.0269	Unaltered group
ZP3	7q11.23	0.28	0.38	0.09	0.13	-0.1	0.0005	0.027	Unaltered group
LRRC8E	19p13.2	0.45	0.61	0.14	0.19	-0.16	0.0005198	0.0275	Unaltered group
POLD3	11q13.4	0.41	0.52	0.1	0.15	-0.12	0.0005226	0.0275	Unaltered group
C6ORF52	6p24.2	0.04	0.07	0.01	0.08	-0.02	0.0005261	0.0275	Unaltered group
EIF6	20q11.22	0.06	0.08	0.02	0.03	-0.02	0.0005265	0.0275	Unaltered group
PLEKHA7	11p15	0.32	0.47	0.13	0.19	-0.15	0.0005473	0.028	Unaltered group
NIPAL2	8q22.2	0.26	0.34	0.07	0.1	-0.08	0.0005473	0.028	Unaltered group
PPP1R36	14q23.3	0.62	0.76	0.13	0.14	-0.14	0.0005494	0.0281	Unaltered group
XRCC3	14q32.33	0.37	0.45	0.07	0.1	-0.08	0.0005575	0.0284	Unaltered group
FASTK	7q36.1	0.38	0.48	0.09	0.15	-0.1	0.0005689	0.0289	Unaltered group
GBA	1q22	0.03	0.05	0.02	0.03	-0.02	0.0005703	0.0289	Unaltered group
SMARCD1	12q13.12	0.02	0.03	0	0.02	-0.01	0.0005789	0.0291	Unaltered group
PSMD8	19q13.2	0.02	0.04	0.01	0.02	-0.01	0.0005798	0.0291	Unaltered group
ITPKA	15q15.1	0.49	0.58	0.08	0.12	-0.09	0.000584	0.0291	Unaltered group
TARBP1	1q42.2	0.32	0.43	0.1	0.14	-0.11	0.0005851	0.0291	Unaltered group
UMPS	3q21.2	0.07	0.11	0.04	0.07	-0.04	0.0005876	0.0291	Unaltered group
FAM201A	9p13.1	0.06	0.07	0.01	0.05	-0.02	0.0005907	0.0291	Unaltered group
SYT12	11q13.2	0.08	0.1	0.02	0.06	-0.02	0.0005924	0.0291	Unaltered group
GDF15	19p13.11	0.43	0.54	0.09	0.14	-0.1	0.0005978	0.0293	Unaltered group
SMIM19	8p11.21	0.27	0.36	0.08	0.13	-0.09	0.0006034	0.0294	Unaltered group
SNRPE	1q32.1	0.22	0.34	0.11	0.17	-0.12	0.0006219	0.03	Unaltered group
WDR53	3q29	0.05	0.07	0.01	0.03	-0.02	0.0006252	0.0301	Unaltered group
JMJD6	17q25.1	0.02	0.03	0.01	0.02	-0.01	0.000628	0.0301	Unaltered group
GIPC1	19p13.12	0.3	0.41	0.09	0.12	-0.1	0.0006427	0.0305	Unaltered group
PMPCB	7q22.1	0.14	0.21	0.06	0.11	-0.07	0.0006469	0.0305	Unaltered group
MSMO1	4q32.3	0.29	0.38	0.08	0.12	-0.09	0.0006513	0.0305	Unaltered group
IFITM5	11p15.5	0.39	0.43	0.04	0.07	-0.04	0.0006518	0.0305	Unaltered group
GAS5	1q25.1	0.08	0.11	0.03	0.04	-0.03	0.0006521	0.0305	Unaltered group
TSPAN8	12q21.1	0.41	0.54	0.12	0.17	-0.13	0.0006535	0.0305	Unaltered group
STOML1	15q24.1	0.1	0.12	0.02	0.04	-0.02	0.0006626	0.0308	Unaltered group
PGP	16p13.3	0.07	0.1	0.02	0.03	-0.02	0.0006683	0.0308	Unaltered group
SNX8	7p22.3	0.61	0.73	0.11	0.14	-0.12	0.0006725	0.0308	Unaltered group
AIMP2	7p22.1	0.04	0.07	0.02	0.04	-0.03	0.0006727	0.0308	Unaltered group
PSMC5	17q23.3	0.03	0.04	0.01	0.02	-0.01	0.000678	0.031	Unaltered group
EPN3	17q21.33	0.4	0.52	0.11	0.14	-0.12	0.0006848	0.0312	Unaltered group
FDPS	1q22	0.02	0.02	0	0	0	0.0006988	0.0315	Unaltered group
RPS8	1p34.1	0.01	0.02	0	0.01	0	0.0007079	0.0315	Unaltered group
RPS15A	16p12.3	0.02	0.03	0	0.01	0	0.0007159	0.0317	Unaltered group
TCFL5	20q13.33	0.01	0.01	0	0	0	0.0007209	0.0317	Unaltered group
DNPEP	2q35	0.62	0.74	0.11	0.12	-0.12	0.0007232	0.0317	Unaltered group
B3GNT3	19p13.11	0.47	0.59	0.11	0.15	-0.12	0.0007361	0.0322	Unaltered group
IL22RA1	1p36.11	0.53	0.66	0.12	0.14	-0.12	0.0007467	0.0323	Unaltered group
APRT	16q24.3	0.03	0.06	0	0.11	-0.03	0.0007523	0.0323	Unaltered group
ZPR1	11q23.3	0.53	0.62	0.09	0.14	-0.1	0.0007526	0.0323	Unaltered group
PRRG2	19q13.33	0.26	0.35	0.09	0.12	-0.1	0.0007594	0.0323	Unaltered group
CBY1	22q13.1	0.01	0.02	0	0	0	0.0007651	0.0323	Unaltered group
VDAC2	10q22.2	0.03	0.04	0.01	0.02	-0.01	0.0007672	0.0323	Unaltered group
POLR3C	1q21.1	0.02	0.02	0	0.01	0	0.000768	0.0323	Unaltered group
ST8SIA6	10p12.33	0.15	0.26	0.09	0.14	-0.1	0.0007725	0.0323	Unaltered group
PCGF1	2p13.1	0.34	0.44	0.09	0.15	-0.1	0.0007763	0.0323	Unaltered group
EIF4A2	3q27.3	0.05	0.06	0.01	0.02	-0.01	0.0007775	0.0323	Unaltered group
ANKRD9	14q32.31	0.56	0.69	0.12	0.14	-0.12	0.0007951	0.0326	Unaltered group
KCNK1	1q42.2	0.22	0.31	0.09	0.12	-0.09	0.000797	0.0326	Unaltered group
RPL28	19q13.42	0.02	0.02	0	0.01	0	0.0008034	0.0326	Unaltered group
TMC4	19q13.42	0.11	0.14	0.03	0.05	-0.04	0.0008098	0.0326	Unaltered group
NOXA1	9q34.3	0.44	0.52	0.08	0.12	-0.08	0.0008419	0.0331	Unaltered group
DMKN	19q13.12	0.11	0.15	0.03	0.06	-0.03	0.0008466	0.0332	Unaltered group
MUC5B	11p15.5	0.51	0.63	0.12	0.14	-0.12	0.0008519	0.0332	Unaltered group
SPTLC2	14q24.3	0.32	0.4	0.07	0.13	-0.08	0.0008584	0.0333	Unaltered group
EXPH5	11q22.3	0.35	0.49	0.13	0.18	-0.14	0.0008669	0.0334	Unaltered group
GALNT4	12q21.33	0.36	0.47	0.1	0.16	-0.11	0.0008684	0.0334	Unaltered group
FAM83H	8q24.3	0.16	0.25	0.09	0.15	-0.1	0.0008737	0.0335	Unaltered group
CREG2	2q11.2	0.33	0.44	0.1	0.17	-0.11	0.0008787	0.0336	Unaltered group
CKAP4	12q23.3	0.39	0.51	0.11	0.18	-0.12	0.0009002	0.0342	Unaltered group
TOMM20L	14q23.1	0.53	0.67	0.13	0.16	-0.14	0.0009146	0.0343	Unaltered group
CDKN3	14q22.2	0.42	0.51	0.08	0.12	-0.09	0.0009271	0.0346	Unaltered group
TTLL9	20q11	0.02	0.03	0	0.01	0	0.0009311	0.0346	Unaltered group
IGFL3	19q13.32	0.33	0.42	0.09	0.14	-0.09	0.0009466	0.0346	Unaltered group
KARS1	16q23.1	0.03	0.04	0.01	0.02	-0.01	0.0009508	0.0346	Unaltered group
TACSTD2	1p32.1	0.35	0.43	0.08	0.13	-0.08	0.0009532	0.0346	Unaltered group
TGFA	2p13.3	0.21	0.28	0.06	0.11	-0.06	0.0009532	0.0346	Unaltered group
F2	11p11.2	0.22	0.33	0.11	0.15	-0.11	0.0009538	0.0346	Unaltered group
MPG	16p13.3	0.33	0.4	0.07	0.11	-0.07	0.0009563	0.0346	Unaltered group
POLR3GL	1q21.1	0.02	0.02	0	0	0	0.0009713	0.035	Unaltered group
ATIC	2q35	0.13	0.19	0.06	0.11	-0.06	0.0009739	0.035	Unaltered group
PIGS	17q11.2	0.3	0.39	0.09	0.1	-0.09	0.0009833	0.0352	Unaltered group
SOX9	17q24.3	0.43	0.62	0.18	0.21	-0.18	0.0009853	0.0352	Unaltered group
PSPH	7p11.2	0.26	0.3	0.04	0.08	-0.04	0.0009921	0.0354	Unaltered group
FAHD2B	2q11.2	0.02	0.02	0	0.01	0	0.0009991	0.0355	Unaltered group
PDCD2L	19q13.11	0.16	0.2	0.04	0.06	-0.04	0.001007	0.0357	Unaltered group
CA13	8q21.2	0.13	0.21	0.07	0.14	-0.08	0.001009	0.0357	Unaltered group
UBXN10	1p36.12	0.09	0.12	0.03	0.07	-0.03	0.001011	0.0357	Unaltered group
SHMT2	12q13.3	0.41	0.48	0.06	0.1	-0.06	0.001024	0.036	Unaltered group
SNHG11	20q11.23	0.29	0.4	0.11	0.14	-0.11	0.001028	0.0361	Unaltered group
WDR90	16p13.3	0.32	0.37	0.04	0.07	-0.04	0.001039	0.0362	Unaltered group
NAB1	2q32.2	0.08	0.12	0.04	0.07	-0.04	0.001042	0.0362	Unaltered group
MRPL17	11p15.4	0.08	0.1	0.02	0.03	-0.02	0.001058	0.0366	Unaltered group
LINC00467	1q32.3	0.2	0.29	0.09	0.13	-0.09	0.001066	0.0366	Unaltered group
PPRC1	10q24.32	0.01	0.01	0	0	0	0.001074	0.0366	Unaltered group
TPD52	8q21.13	0.52	0.64	0.11	0.16	-0.11	0.001079	0.0367	Unaltered group
ARFGAP1	20q13.33	0.22	0.27	0.05	0.07	-0.05	0.001081	0.0367	Unaltered group
DGUOK	2p13.1	0.47	0.59	0.12	0.16	-0.12	0.001083	0.0367	Unaltered group
PTK6	20q13.33	0.45	0.56	0.1	0.14	-0.11	0.0011	0.0372	Unaltered group
PLPP2	19p13.3	0.25	0.38	0.12	0.21	-0.13	0.001101	0.0372	Unaltered group
INHA	2q35	0.38	0.54	0.15	0.18	-0.16	0.001105	0.0372	Unaltered group
SAMD10	20q13.33	0.32	0.4	0.08	0.1	-0.08	0.001116	0.0375	Unaltered group
HDDC3	15q26.1	0.21	0.27	0.05	0.07	-0.06	0.00112	0.0375	Unaltered group
LSM5	7p14.3	0.02	0.02	0	0.01	0	0.001132	0.0377	Unaltered group
YY1AP1	1q22	0.38	0.48	0.1	0.15	-0.1	0.001138	0.0378	Unaltered group
DNAAF1	16q24.1	0.02	0.02	0	0.01	0	0.00116	0.0383	Unaltered group
COX14	12q13.12	0.02	0.03	0	0.01	0	0.001161	0.0383	Unaltered group
KCNK15	20q13.12	0.01	0.02	0	0.01	0	0.001164	0.0383	Unaltered group
CLMN	14q32.13	0.37	0.48	0.11	0.15	-0.11	0.001164	0.0383	Unaltered group
MACC1	7p21.1	0.29	0.41	0.11	0.14	-0.11	0.001172	0.0383	Unaltered group
KBTBD12	3q21.3	0.31	0.4	0.09	0.1	-0.09	0.00118	0.0383	Unaltered group
ZFPL1	11q13.1	0.03	0.03	0.01	0.01	-0.01	0.001202	0.0386	Unaltered group
TMEM184A	7p22.3	0.29	0.36	0.07	0.09	-0.07	0.001209	0.0388	Unaltered group
TMEM191A	22q11.21	0.04	0.05	0.01	0.02	-0.01	0.001215	0.0389	Unaltered group
CDCA2	8p21.2	0.32	0.41	0.09	0.14	-0.09	0.001219	0.0389	Unaltered group
ACBD5	10p12.1	0.5	0.63	0.13	0.16	-0.13	0.001234	0.0389	Unaltered group
PABPC1L	20q13.12	0.15	0.21	0.05	0.08	-0.05	0.001236	0.0389	Unaltered group
MYBPC2	19q13.33	0.01	0.01	0	0	0	0.001238	0.0389	Unaltered group
DNAJC2	7q22.1	0.33	0.46	0.12	0.17	-0.12	0.001239	0.0389	Unaltered group
MFSD9	2q12.1	0.22	0.3	0.08	0.13	-0.08	0.001242	0.0389	Unaltered group
PHKG2	16p11.2	0.23	0.29	0.06	0.1	-0.07	0.001257	0.0391	Unaltered group
PRXL2A	10q23.1	0.48	0.61	0.12	0.14	-0.12	0.001283	0.0397	Unaltered group
EEFSEC	3q21.3	0.19	0.26	0.07	0.11	-0.07	0.001286	0.0397	Unaltered group
FAM71E1	19q13.33	0.36	0.49	0.13	0.14	-0.13	0.001291	0.0397	Unaltered group
PRTN3	19p13.3	0.28	0.33	0.05	0.09	-0.05	0.001326	0.0404	Unaltered group
GATD3A	21q22.3	0.01	0.02	0	0.01	0	0.001335	0.0404	Unaltered group
PHLDA1	12q21.2	0.14	0.2	0.06	0.12	-0.06	0.001342	0.0404	Unaltered group
ACTL10	20q11.22	0.18	0.24	0.06	0.09	-0.06	0.001356	0.0404	Unaltered group
TMCC3	12q22	0.5	0.58	0.07	0.13	-0.08	0.001358	0.0404	Unaltered group
RAB20	13q34	0.39	0.53	0.15	0.18	-0.15	0.001376	0.0406	Unaltered group
BTNL8	5q35.3	0.54	0.68	0.14	0.17	-0.14	0.001376	0.0406	Unaltered group
MEX3D	19p13.3	0.57	0.7	0.13	0.16	-0.13	0.001386	0.0407	Unaltered group
ADCK2	7q34	0.03	0.04	0.01	0.05	-0.01	0.00139	0.0407	Unaltered group
KRT18	12q13.13	0.44	0.51	0.07	0.12	-0.07	0.001397	0.0408	Unaltered group
TACR2	10q22.1	0.17	0.23	0.05	0.06	-0.05	0.001399	0.0408	Unaltered group
CA8	8q12.1	0.12	0.15	0.03	0.07	-0.03	0.001401	0.0408	Unaltered group
PEX16	11p11.2	0.1	0.12	0.03	0.04	-0.03	0.00142	0.0411	Unaltered group
RPL23A	17q11.2	0.02	0.03	0.01	0.01	-0.01	0.001423	0.0411	Unaltered group
CGB5	19q13.33	0.27	0.33	0.06	0.09	-0.06	0.001441	0.0413	Unaltered group
LCMT1	16p12.1	0.04	0.06	0.02	0.04	-0.02	0.001444	0.0413	Unaltered group
MRPL38	17q25.1	0.02	0.03	0	0.01	0	0.001445	0.0413	Unaltered group
EMC10	19q13.33	0.03	0.04	0.01	0.03	-0.01	0.00145	0.0413	Unaltered group
TSPAN13	7p21.1	0.02	0.03	0	0.02	-0.01	0.001459	0.0414	Unaltered group
ADGRG1	16q21	0.38	0.48	0.1	0.13	-0.1	0.001485	0.0419	Unaltered group
PWWP3A	19p13.3	0.02	0.02	0	0	0	0.001494	0.0419	Unaltered group
DYNLT2B	3q29	0.02	0.02	0	0	0	0.001495	0.0419	Unaltered group
NEK3	13q14.3	0.35	0.46	0.11	0.14	-0.11	0.001506	0.0419	Unaltered group
REEP4	8p21.3	0.5	0.61	0.11	0.13	-0.11	0.001508	0.0419	Unaltered group
ADAP1	7p22.3	0.47	0.66	0.19	0.2	-0.18	0.001514	0.042	Unaltered group
GOT1	10q24.2	0.4	0.5	0.1	0.16	-0.1	0.001528	0.0421	Unaltered group
UAP1	1q23.3	0.24	0.33	0.09	0.13	-0.09	0.001532	0.0421	Unaltered group
CSTF3	11p13	0.02	0.02	0	0.02	-0.01	0.001533	0.0421	Unaltered group
LRATD2	8q24.21	0.29	0.37	0.07	0.11	-0.07	0.001538	0.0421	Unaltered group
CGN	1q21.3	0.31	0.43	0.12	0.15	-0.11	0.00154	0.0421	Unaltered group
FSCN2	17q25.3	0.31	0.38	0.07	0.1	-0.07	0.00154	0.0421	Unaltered group
UNC5CL	6p21.1	0.38	0.48	0.11	0.13	-0.1	0.00155	0.0421	Unaltered group
SRCAP	16p11.2	0.09	0.11	0.02	0.03	-0.02	0.001571	0.0423	Unaltered group
NR1I3	1q23.3	0.43	0.56	0.13	0.13	-0.13	0.001575	0.0423	Unaltered group
RPLP2	11p15.5	0.03	0.05	0.01	0.03	-0.01	0.001575	0.0423	Unaltered group
IER2	19p13.13	0.07	0.08	0.01	0.05	-0.02	0.001588	0.0425	Unaltered group
CYP4F11	19p13.12	0.28	0.35	0.07	0.11	-0.07	0.0016	0.0427	Unaltered group
SPATA2	20q13.13	0.36	0.43	0.08	0.1	-0.08	0.001608	0.0428	Unaltered group
DDX39A	19p13.12	0.05	0.08	0.01	0.12	-0.03	0.001624	0.043	Unaltered group
TRAPPC6A	19q13.32	0.02	0.03	0	0.01	0	0.001632	0.0431	Unaltered group
RAB5A	3p24.3	0.48	0.66	0.19	0.2	-0.19	0.001636	0.0431	Unaltered group
C4ORF36	4q21.3	0.44	0.55	0.12	0.15	-0.12	0.001637	0.0431	Unaltered group
EIF2AK1	7p22.1	0.28	0.41	0.13	0.21	-0.13	0.001641	0.0431	Unaltered group
C11ORF53	11q23.1	0.47	0.61	0.15	0.19	-0.14	0.001656	0.0434	Unaltered group
RAE1	20q13.31	0.02	0.02	0	0.01	0	0.00167	0.0435	Unaltered group
DTNBP1	6p22.3	0.04	0.07	0.02	0.04	-0.02	0.001671	0.0435	Unaltered group
RPS6KA4	11q13.1	0.15	0.19	0.04	0.06	-0.04	0.001679	0.0435	Unaltered group
LINC00479	21q22.3	0.47	0.55	0.08	0.13	-0.08	0.001679	0.0435	Unaltered group
PAQR6	1q22	0.35	0.51	0.17	0.16	-0.17	0.00168	0.0435	Unaltered group
IYD	6q25.1	0.42	0.56	0.15	0.18	-0.14	0.001682	0.0435	Unaltered group
HFE	6p22.2	0.04	0.06	0.01	0.08	-0.02	0.001689	0.0435	Unaltered group
AGR2	7p21.1	0.52	0.69	0.18	0.18	-0.17	0.001691	0.0435	Unaltered group
POLR1H	6p22.1	0.56	0.67	0.11	0.14	-0.11	0.001703	0.0438	Unaltered group
ZMYND8	20q13.12	0.08	0.12	0.03	0.08	-0.03	0.001726	0.0441	Unaltered group
SHC2	19p13.3	0.02	0.04	0.01	0.04	-0.01	0.001735	0.0442	Unaltered group
STK24	13q32.2	0.53	0.69	0.16	0.18	-0.16	0.001752	0.0445	Unaltered group
NUFIP1	13q14.12	0.02	0.03	0	0.01	0	0.001792	0.0453	Unaltered group
INPP5A	10q26.3	0.46	0.63	0.18	0.2	-0.18	0.001796	0.0453	Unaltered group
DNMBP	10q24.2	0.42	0.54	0.13	0.16	-0.12	0.001803	0.0454	Unaltered group
STK25	2q37.3	0.02	0.02	0	0.01	0	0.001811	0.0455	Unaltered group
SMIM29	6p21.31	0.02	0.02	0	0.01	0	0.001818	0.0456	Unaltered group
NT5C3A	7p14.3	0.21	0.25	0.04	0.1	-0.04	0.001838	0.0458	Unaltered group
CDS1	4q21.23	0.4	0.51	0.11	0.18	-0.11	0.001839	0.0458	Unaltered group
SYVN1	11q13.1	0.17	0.21	0.04	0.06	-0.04	0.001847	0.046	Unaltered group
TSPEAR-AS2	21q22.3	0.37	0.49	0.13	0.13	-0.12	0.001852	0.046	Unaltered group
COASY	17q21.2	0.38	0.49	0.12	0.15	-0.11	0.001862	0.0461	Unaltered group
PEX7	6q23.3	0.13	0.22	0.1	0.13	-0.09	0.00187	0.0461	Unaltered group
MDK	11p11.2	0.41	0.51	0.1	0.13	-0.1	0.00187	0.0461	Unaltered group
UPK1A	19q13.12	0.36	0.42	0.07	0.1	-0.06	0.001871	0.0461	Unaltered group
TMEM208	16q22.1	0.09	0.11	0.02	0.03	-0.02	0.001874	0.0461	Unaltered group
HSH2D	19p13.11	0.1	0.13	0.03	0.04	-0.03	0.001876	0.0461	Unaltered group
ZNF787	19q13.43	0.2	0.26	0.06	0.1	-0.06	0.001887	0.0462	Unaltered group
NIBAN2	9q34.11	0.24	0.32	0.09	0.13	-0.08	0.001889	0.0462	Unaltered group
RNF215	22q12.2	0.24	0.3	0.05	0.09	-0.05	0.001894	0.0462	Unaltered group
LAMC2	1q25.3	0.38	0.48	0.11	0.13	-0.11	0.001913	0.0462	Unaltered group
TRPM8	2q37.1	0.27	0.34	0.07	0.11	-0.07	0.001915	0.0462	Unaltered group
KDM4B	19p13.3	0.01	0.01	0	0	0	0.001917	0.0462	Unaltered group
ABCF1	6p21.33	0.07	0.09	0.02	0.04	-0.02	0.001927	0.0464	Unaltered group
ELMO3	16q22.1	0.38	0.45	0.06	0.12	-0.06	0.001961	0.047	Unaltered group
RIOX2	3q11.2	0.16	0.22	0.06	0.09	-0.05	0.001969	0.047	Unaltered group
SLC22A18	11p15.4	0.51	0.63	0.13	0.17	-0.12	0.001986	0.047	Unaltered group
TBL3	16p13.3	0.03	0.04	0.01	0.02	-0.01	0.001988	0.047	Unaltered group
IGSF9	1q23.2	0.15	0.22	0.08	0.12	-0.07	0.001997	0.047	Unaltered group
HGD	3q13.33	0.38	0.48	0.1	0.14	-0.1	0.002002	0.047	Unaltered group
EZR	6q25.3	0.58	0.7	0.13	0.13	-0.12	0.002005	0.047	Unaltered group
VEGFB	11q13.1	0.02	0.02	0	0.01	0	0.002016	0.0472	Unaltered group
DUSP28	2q37.3	0.07	0.1	0.03	0.04	-0.03	0.00202	0.0473	Unaltered group
SARNP	12q13.2	0.02	0.02	0	0	0	0.002052	0.0476	Unaltered group
MYL6B	12q13.2	0.04	0.05	0.01	0.04	-0.01	0.002065	0.0477	Unaltered group
AP1S3	2q36.1	0.48	0.59	0.11	0.16	-0.11	0.002069	0.0477	Unaltered group
CHMP4C	8q21.13	0.57	0.71	0.14	0.15	-0.14	0.002078	0.0478	Unaltered group
ATP5PO	21q22.11	0.05	0.06	0.02	0.03	-0.02	0.002091	0.048	Unaltered group
ZDHHC13	11p15.1	0.07	0.09	0.02	0.04	-0.02	0.002106	0.0482	Unaltered group
TNRC18	7p22.1	0.12	0.19	0.07	0.09	-0.06	0.002129	0.0483	Unaltered group
AHCY	20q11.22	0.29	0.38	0.09	0.13	-0.09	0.00213	0.0483	Unaltered group
TGIF2	20q11.23	0.23	0.29	0.07	0.12	-0.07	0.002137	0.0483	Unaltered group
ITPKC	19q13.2	0.34	0.42	0.08	0.11	-0.08	0.00214	0.0483	Unaltered group
EHHADH	3q27.2	0.39	0.51	0.13	0.18	-0.12	0.00214	0.0483	Unaltered group
NR1I2	3q13.33	0.44	0.56	0.13	0.15	-0.12	0.002148	0.0483	Unaltered group
CLN6	15q23	0.44	0.54	0.1	0.12	-0.1	0.002167	0.0484	Unaltered group
DOK7	4p16.3	0.3	0.37	0.07	0.11	-0.07	0.002177	0.0484	Unaltered group
NCOA6	20q11.22	0.19	0.26	0.08	0.11	-0.07	0.002185	0.0484	Unaltered group
NR1D1	17q21.1	0.12	0.15	0.03	0.07	-0.03	0.002193	0.0484	Unaltered group
LMTK3	19q13.33	0.38	0.5	0.13	0.16	-0.12	0.002194	0.0484	Unaltered group
VMAC	19p13.3	0.12	0.15	0.03	0.04	-0.03	0.002213	0.0487	Unaltered group
AURKAIP1	1p36.33	0.14	0.18	0.04	0.06	-0.04	0.002217	0.0488	Unaltered group
LINC01588	14q21.3	0.3	0.36	0.07	0.13	-0.06	0.00222	0.0488	Unaltered group
HUS1	7p12.3	0.39	0.48	0.09	0.15	-0.09	0.002238	0.0491	Unaltered group
RPS6KA1	1p36.11	0.43	0.54	0.11	0.13	-0.11	0.002248	0.0491	Unaltered group
SPATA20	17q21.33	0.09	0.11	0.02	0.03	-0.02	0.002248	0.0491	Unaltered group
HARS2	5q31.3	0.25	0.31	0.06	0.08	-0.06	0.002249	0.0491	Unaltered group
BRF2	8p11.23	0.12	0.15	0.04	0.06	-0.04	0.002252	0.0491	Unaltered group
MEA1	6p21.1	0.01	0.01	0	0	0	0.002252	0.0491	Unaltered group
GINS1	20p11.21	0.1	0.13	0.04	0.08	-0.04	0.002269	0.0492	Unaltered group
ZDHHC23	3q13.31	0.17	0.25	0.08	0.12	-0.08	0.002277	0.0492	Unaltered group
C20ORF202	20p13	0.29	0.37	0.08	0.13	-0.08	0.002289	0.0492	Unaltered group
SLC25A13	7q21.3	0.03	0.04	0.01	0.02	-0.01	0.002292	0.0492	Unaltered group
F11R	1q23.3	0.51	0.66	0.16	0.2	-0.15	0.002305	0.0492	Unaltered group
PLEKHH1	14q24.1	0.32	0.42	0.1	0.15	-0.09	0.002307	0.0492	Unaltered group
CCT7	2p13.2	0.01	0.02	0	0.01	0	0.002308	0.0492	Unaltered group
CDC42EP5	19q13.42	0.43	0.6	0.18	0.18	-0.17	0.002324	0.0493	Unaltered group
TSEN34	19q13.42	0.02	0.02	0	0.01	0	0.002334	0.0493	Unaltered group
LDHD	16q23.1	0.18	0.23	0.06	0.07	-0.05	0.002336	0.0493	Unaltered group
NTSR1	20q13.33	0.45	0.51	0.06	0.07	-0.06	0.002355	0.0495	Unaltered group
NEMP2	2q32.2	0.54	0.62	0.08	0.14	-0.08	0.002361	0.0495	Unaltered group
PPIL6	6q21	0.44	0.57	0.14	0.17	-0.13	0.002367	0.0495	Unaltered group
VPS37C	11q12.2	0.52	0.62	0.11	0.16	-0.1	0.002371	0.0495	Unaltered group
TNNT1	19q13.42	0.04	0.07	0.03	0.07	-0.03	0.002376	0.0496	Unaltered group
PLA2G10	16p13.12	0.3	0.42	0.13	0.16	-0.12	0.002403	0.0498	Unaltered group
PTOV1	19q13.33	0.02	0.02	0	0.01	0	0.002404	0.0498	Unaltered group
MEIOB	16p13.3	0.35	0.48	0.14	0.2	-0.13	0.002462	0.0506	Unaltered group
CAMSAP3	19p13.2	0.09	0.13	0.04	0.06	-0.04	0.002489	0.0509	Unaltered group
RUFY4	2q35	0.33	0.43	0.11	0.13	-0.1	0.00249	0.0509	Unaltered group
RPS21	20q13.33	0.02	0.02	0	0	0	0.002493	0.0509	Unaltered group
TEAD4	12p13.33	0.52	0.64	0.12	0.14	-0.11	0.002514	0.0511	Unaltered group
NOS1AP	1q23.3	0.31	0.43	0.12	0.15	-0.11	0.002517	0.0511	Unaltered group
PTER	10p13	0.05	0.07	0.02	0.06	-0.02	0.002529	0.0511	Unaltered group
POLQ	3q13.33	0.04	0.05	0.01	0.04	-0.01	0.002538	0.0512	Unaltered group
RAB17	2q37.3	0.28	0.36	0.09	0.12	-0.08	0.002557	0.0515	Unaltered group
CASZ1	1p36.22	0.43	0.55	0.13	0.16	-0.12	0.002589	0.0517	Unaltered group
SNORC	2q37.1	0.08	0.1	0.02	0.05	-0.02	0.002595	0.0517	Unaltered group
CCT4	2p15	0.51	0.6	0.1	0.16	-0.09	0.002596	0.0517	Unaltered group
PERP	6q23.3	0.39	0.49	0.11	0.14	-0.1	0.002597	0.0517	Unaltered group
RCOR2	11q13.1	0.24	0.3	0.07	0.12	-0.06	0.0026	0.0517	Unaltered group
TRAF4	17q11.2	0.28	0.35	0.08	0.11	-0.08	0.002603	0.0517	Unaltered group
RPS3	11q13.4	0.64	0.73	0.11	0.12	-0.1	0.002608	0.0517	Unaltered group
RAB4A	1q42.13	0.29	0.39	0.1	0.13	-0.09	0.002613	0.0518	Unaltered group
NAPA	19q13.33	0.35	0.46	0.11	0.18	-0.11	0.002633	0.052	Unaltered group
GPAA1	8q24.3	0.02	0.03	0	0.01	0	0.002638	0.052	Unaltered group
PDK2	17q21.33	0.51	0.61	0.1	0.13	-0.09	0.002639	0.052	Unaltered group
EPHA1	7q34-q35	0.51	0.66	0.17	0.18	-0.15	0.002644	0.0521	Unaltered group
SPA17	11q24.2	0.37	0.45	0.09	0.1	-0.08	0.002646	0.0521	Unaltered group
ACAA1	3p22.2	0.45	0.55	0.12	0.15	-0.11	0.002661	0.0523	Unaltered group
RNF39	6p22.1	0.36	0.45	0.09	0.13	-0.09	0.002674	0.0525	Unaltered group
NGRN	15q26.1	0.05	0.06	0.01	0.03	-0.01	0.00273	0.053	Unaltered group
NDUFS6	5p15.33	0.03	0.04	0.01	0.01	-0.01	0.002735	0.053	Unaltered group
CCNJL	5q33.3	0.05	0.07	0.01	0.07	-0.02	0.002741	0.053	Unaltered group
DDRGK1	20p13	0.01	0.01	0	0	0	0.002745	0.0531	Unaltered group
GSTO2	10q25.1	0.37	0.46	0.1	0.11	-0.09	0.002762	0.0533	Unaltered group
VSX1	20p11.21	0.29	0.39	0.1	0.16	-0.1	0.002773	0.0533	Unaltered group
EIF3J	15q21.1	0.56	0.64	0.07	0.15	-0.07	0.002793	0.0535	Unaltered group
TP63	3q28	0.44	0.58	0.16	0.18	-0.15	0.002798	0.0536	Unaltered group
NOL12	22q13.1	0.53	0.65	0.14	0.15	-0.12	0.002828	0.0538	Unaltered group
CHMP1A	16q24.3	0.4	0.46	0.07	0.1	-0.06	0.002837	0.0538	Unaltered group
SLC25A10	17q25.3	0.4	0.48	0.09	0.11	-0.08	0.002849	0.054	Unaltered group
ACY3	11q13.2	0.29	0.37	0.08	0.1	-0.08	0.002872	0.0543	Unaltered group
TMEM205	19p13.2	0.23	0.3	0.07	0.1	-0.06	0.002873	0.0543	Unaltered group
WHAMM	15q25.2	0.33	0.42	0.1	0.13	-0.09	0.002879	0.0543	Unaltered group
ZFPM1	16q24.2	0.6	0.74	0.16	0.16	-0.14	0.002884	0.0543	Unaltered group
TDRKH	1q21.3	0.09	0.13	0.04	0.06	-0.04	0.002929	0.0551	Unaltered group
METTL7B	12q13.2	0.12	0.16	0.04	0.1	-0.04	0.002939	0.0551	Unaltered group
ADGRL1	19p13.12	0.02	0.03	0	0.04	-0.01	0.002939	0.0551	Unaltered group
ECH1	19q13.2	0.18	0.24	0.07	0.1	-0.06	0.002943	0.0551	Unaltered group
FRY	13q13.1	0.45	0.59	0.15	0.17	-0.13	0.002947	0.0551	Unaltered group
NOP14	4p16.3	0.08	0.1	0.02	0.03	-0.02	0.002952	0.0551	Unaltered group
BNIP5	6p21.31	0.44	0.54	0.11	0.12	-0.1	0.002952	0.0551	Unaltered group
C1ORF226	1q23.3	0.43	0.57	0.15	0.17	-0.14	0.002992	0.0557	Unaltered group
KRT19	17q21.2	0.32	0.41	0.1	0.14	-0.09	0.003012	0.056	Unaltered group
TUSC1	9p21.2	0.05	0.07	0.02	0.04	-0.02	0.003022	0.0561	Unaltered group
ERH	14q24.1	0.2	0.25	0.06	0.11	-0.05	0.003027	0.0561	Unaltered group
ALG1L	3q21.2	0.4	0.57	0.19	0.2	-0.17	0.003054	0.0563	Unaltered group
CPSF3	2p25.1	0.49	0.63	0.15	0.16	-0.14	0.003061	0.0563	Unaltered group
TMPRSS3	21q22.3	0.55	0.7	0.18	0.14	-0.16	0.003078	0.0564	Unaltered group
B3GNT5	3q27.1	0.41	0.49	0.08	0.16	-0.08	0.00308	0.0564	Unaltered group
HSD17B8	6p21.32	0.24	0.31	0.07	0.08	-0.06	0.003093	0.0566	Unaltered group
COG5	7q22.3	0.36	0.49	0.15	0.18	-0.13	0.003103	0.0566	Unaltered group
ANKRD10	13q34	0.43	0.58	0.17	0.17	-0.15	0.003112	0.0566	Unaltered group
CA9	9p13.3	0.41	0.51	0.11	0.16	-0.1	0.003114	0.0566	Unaltered group
C5ORF64	5q12.1	0.03	0.04	0.01	0.01	-0.01	0.003122	0.0566	Unaltered group
GMPPA	2q35	0.06	0.07	0.02	0.04	-0.02	0.003132	0.0566	Unaltered group
RALY	20q11.22	0.28	0.34	0.07	0.12	-0.06	0.003134	0.0566	Unaltered group
SLC25A15	13q14.11	0.46	0.62	0.18	0.18	-0.16	0.003134	0.0566	Unaltered group
RIOK3	18q11.2	0.32	0.46	0.15	0.17	-0.14	0.003155	0.0566	Unaltered group
DENND1B	1q31.3	0.27	0.34	0.08	0.16	-0.07	0.003172	0.0568	Unaltered group
BFSP1	20p12.1	0.06	0.07	0.01	0.03	-0.01	0.00319	0.0569	Unaltered group
GBF1	10q24.32	0.41	0.51	0.11	0.19	-0.1	0.003193	0.0569	Unaltered group
PLPP5	8p11.23	0.28	0.35	0.08	0.11	-0.08	0.003196	0.0569	Unaltered group
EHF	11p13	0.43	0.53	0.1	0.16	-0.1	0.003197	0.0569	Unaltered group
AGMO	7p21.2	0.22	0.33	0.12	0.16	-0.11	0.003216	0.057	Unaltered group
FUT4	11q21	0.31	0.42	0.12	0.19	-0.11	0.003219	0.057	Unaltered group
KCNQ4	1p34.2	0.27	0.34	0.07	0.11	-0.07	0.003226	0.0571	Unaltered group
FAR2	12p11.22	0.39	0.5	0.12	0.14	-0.11	0.003249	0.0573	Unaltered group
NUDT12	5q21.2	0.03	0.05	0.01	0.08	-0.02	0.003268	0.0575	Unaltered group
HLA-J	6p22.1	0.24	0.31	0.07	0.11	-0.06	0.00329	0.0578	Unaltered group
JPH1	8q21.11	0.51	0.62	0.13	0.17	-0.12	0.003295	0.0578	Unaltered group
STXBP6	14q11.2	0.25	0.34	0.1	0.14	-0.09	0.003303	0.0579	Unaltered group
PAQR4	16p13.3	0.33	0.39	0.07	0.11	-0.06	0.003346	0.0583	Unaltered group
S100A10	1q21.3	0.34	0.47	0.14	0.17	-0.13	0.003351	0.0583	Unaltered group
KNOP1	16p12.3	0.5	0.59	0.1	0.16	-0.09	0.003371	0.0583	Unaltered group
CIB2	15q25.1	0.11	0.13	0.03	0.06	-0.03	0.003402	0.0587	Unaltered group
ESRP2	16q22.1	0.34	0.43	0.11	0.14	-0.1	0.003423	0.0589	Unaltered group
SPDEF	6p21.31	0.49	0.57	0.09	0.12	-0.08	0.003466	0.0595	Unaltered group
YIF1A	11q13.2	0.36	0.43	0.07	0.11	-0.07	0.003472	0.0595	Unaltered group
EVA1C	21q22.11	0.22	0.25	0.04	0.1	-0.04	0.003474	0.0595	Unaltered group
PRSS8	16p11.2	0.35	0.44	0.11	0.14	-0.09	0.003484	0.0596	Unaltered group
MED8	1p34.2	0.02	0.02	0	0.01	0	0.003505	0.0597	Unaltered group
TGM5	15q15.2	0.41	0.49	0.09	0.11	-0.08	0.003507	0.0597	Unaltered group
PTGES	9q34.11	0.33	0.4	0.08	0.1	-0.07	0.003514	0.0597	Unaltered group
CTBP2	10q26.13	0.38	0.51	0.14	0.16	-0.12	0.003524	0.0597	Unaltered group
FBXL15	10q24.32	0.12	0.15	0.03	0.04	-0.03	0.003533	0.0597	Unaltered group
GSAP	7q11.23	0.23	0.31	0.1	0.11	-0.09	0.003541	0.0597	Unaltered group
GYS2	12p12.1	0.54	0.65	0.12	0.17	-0.11	0.003554	0.0598	Unaltered group
PHB2	12p13.31	0.01	0.02	0.01	0.01	0	0.003561	0.0599	Unaltered group
NIFK	2q14.3	0.05	0.05	0.01	0.02	-0.01	0.003567	0.0599	Unaltered group
MRPL21	11q13.3	0.02	0.02	0	0.01	0	0.003591	0.0602	Unaltered group
KLF1	19p13.13	0.27	0.32	0.05	0.1	-0.05	0.003604	0.0602	Unaltered group
TSPAN15	10q22.1	0.36	0.44	0.09	0.12	-0.08	0.00363	0.0605	Unaltered group
COX6C	8q22.2	0.48	0.6	0.14	0.17	-0.13	0.003656	0.0607	Unaltered group
PGM3	6q14.1	0.02	0.03	0	0.01	0	0.003667	0.0607	Unaltered group
ZIM2	19q13.43	0.38	0.51	0.15	0.15	-0.13	0.003672	0.0607	Unaltered group
ZNF282	7q36.1	0.32	0.48	0.17	0.22	-0.15	0.003691	0.0607	Unaltered group
SLC4A7	3p24.1	0.4	0.51	0.12	0.18	-0.11	0.003696	0.0607	Unaltered group
CNOT3	19q13.42	0.01	0.02	0	0	0	0.0037	0.0607	Unaltered group
SINHCAF	12p11.21	0.25	0.3	0.06	0.1	-0.05	0.003713	0.0608	Unaltered group
SLC5A6	2p23.3	0.12	0.15	0.04	0.06	-0.03	0.003722	0.0608	Unaltered group
TRIM27	6p22.1	0.44	0.54	0.12	0.14	-0.11	0.003726	0.0608	Unaltered group
PHACTR3	20q13.32-q13.33	0.32	0.41	0.1	0.12	-0.09	0.003732	0.0608	Unaltered group
ADAT3	19p13.3	0.38	0.49	0.12	0.16	-0.11	0.003753	0.0609	Unaltered group
CNTD1	17q21.2-q21.31	0.43	0.56	0.15	0.16	-0.13	0.003788	0.0611	Unaltered group
ANKRD16	10p15.1	0.03	0.04	0	0.01	0	0.003842	0.0616	Unaltered group
TMEM250	9q34.3	0.34	0.41	0.07	0.09	-0.06	0.003849	0.0616	Unaltered group
PI4K2B	4p15.2	0.09	0.11	0.02	0.06	-0.02	0.003854	0.0616	Unaltered group
FOSL1	11q13.1	0.09	0.12	0.03	0.06	-0.03	0.003941	0.0624	Unaltered group
CALCB	11p15.2	0.44	0.54	0.11	0.16	-0.1	0.00395	0.0625	Unaltered group
MIA	19q13.2	0.41	0.47	0.07	0.1	-0.06	0.003966	0.0626	Unaltered group
ATP5MK	10q24.33	0.05	0.07	0.02	0.03	-0.02	0.003986	0.0626	Unaltered group
GSDMA	17q21.1	0.46	0.52	0.08	0.1	-0.07	0.003987	0.0626	Unaltered group
IL17RC	3p25.3	0.21	0.26	0.06	0.08	-0.05	0.003993	0.0627	Unaltered group
HDHD5-AS1	22q11.1	0.12	0.13	0.01	0.02	-0.01	0.004009	0.0629	Unaltered group
LAMB3	1q32.2	0.43	0.58	0.17	0.18	-0.14	0.004031	0.0631	Unaltered group
UCHL3	13q22.2	0.61	0.71	0.11	0.1	-0.1	0.004057	0.0634	Unaltered group
GPAT3	4q21.23	0.3	0.38	0.1	0.14	-0.09	0.004066	0.0634	Unaltered group
SNHG15	7p13	0.09	0.12	0.03	0.07	-0.03	0.004072	0.0634	Unaltered group
RRP36	6p21.1	0.02	0.02	0	0.01	0	0.004094	0.0636	Unaltered group
HEATR9	17q12	0.4	0.49	0.11	0.12	-0.09	0.004096	0.0636	Unaltered group
PCNX2	1q42.2	0.52	0.66	0.17	0.16	-0.15	0.004121	0.0638	Unaltered group
AGMAT	1p36.21	0.21	0.26	0.05	0.08	-0.04	0.004125	0.0638	Unaltered group
MMP9	20q13.12	0.17	0.22	0.06	0.1	-0.05	0.004129	0.0638	Unaltered group
EIF2S2	20q11.22	0.04	0.05	0.02	0.03	-0.02	0.004166	0.0642	Unaltered group
BCKDHA	19q13.2	0.3	0.36	0.07	0.1	-0.06	0.004169	0.0642	Unaltered group
RAVER1	19p13.2	0.21	0.27	0.07	0.1	-0.06	0.004176	0.0642	Unaltered group
C9ORF135	9q21.12	0.58	0.67	0.1	0.13	-0.09	0.00418	0.0643	Unaltered group
GAR1	4q25	0.06	0.07	0.02	0.04	-0.02	0.00419	0.0643	Unaltered group
HIRIP3	16p11.2	0.02	0.03	0.01	0.02	-0.01	0.0042	0.0644	Unaltered group
UBXN6	19p13	0.02	0.02	0	0	0	0.004201	0.0644	Unaltered group
PA2G4P4	3q25.31	0.47	0.56	0.11	0.14	-0.1	0.004211	0.0645	Unaltered group
C9ORF163	9q34.3	0.22	0.26	0.05	0.07	-0.05	0.004233	0.0647	Unaltered group
CIB1	15q26.1	0.29	0.4	0.13	0.16	-0.11	0.004238	0.0647	Unaltered group
SLC45A4	8q24.3	0.25	0.36	0.13	0.17	-0.11	0.004278	0.0651	Unaltered group
RAB11FIP4	17q11.2	0.39	0.49	0.12	0.13	-0.1	0.004326	0.0654	Unaltered group
NCR1	19q13.42	0.26	0.31	0.05	0.08	-0.04	0.004328	0.0654	Unaltered group
GPS1	17q25.3	0.05	0.07	0.02	0.05	-0.02	0.004343	0.0656	Unaltered group
OCIAD2	4p11	0.4	0.46	0.06	0.09	-0.05	0.004369	0.0658	Unaltered group
ESRP1	8q22.1	0.22	0.28	0.07	0.09	-0.06	0.004371	0.0658	Unaltered group
HAGHL	16p13.3	0.02	0.02	0	0	0	0.004371	0.0658	Unaltered group
PRODH	22q11.21	0.09	0.11	0.02	0.04	-0.02	0.004381	0.0658	Unaltered group
AP3S1	5q22.3-q23.1	0.2	0.26	0.07	0.09	-0.06	0.004415	0.0662	Unaltered group
ARL17B	17q21.31	0.01	0.02	0	0.01	0	0.004417	0.0662	Unaltered group
STXBP2	19p13.2	0.09	0.12	0.03	0.1	-0.03	0.004424	0.0662	Unaltered group
ARC	8q24.3	0.04	0.05	0.01	0.04	-0.01	0.004435	0.0663	Unaltered group
NOLC1	10q24.32	0.57	0.71	0.17	0.16	-0.14	0.004452	0.0665	Unaltered group
SDCBP2	20p13	0.34	0.43	0.11	0.14	-0.09	0.004459	0.0666	Unaltered group
MPZL2	11q23.3	0.35	0.45	0.12	0.16	-0.1	0.004478	0.0667	Unaltered group
CEACAM19	19q13.31	0.41	0.51	0.11	0.15	-0.1	0.004483	0.0667	Unaltered group
KRT6B	12q13.13	0.45	0.57	0.14	0.15	-0.12	0.004496	0.0667	Unaltered group
NTF4	19q13.33	0.09	0.1	0.01	0.02	-0.01	0.004519	0.0669	Unaltered group
PKP3	11p15.5	0.51	0.6	0.11	0.15	-0.09	0.004519	0.0669	Unaltered group
PLA2G4D	15q15.1	0.16	0.19	0.04	0.05	-0.03	0.004521	0.0669	Unaltered group
MASP1	3q27.3	0.58	0.73	0.18	0.16	-0.15	0.004535	0.067	Unaltered group
SLC27A2	15q21.2	0.14	0.18	0.05	0.07	-0.04	0.00455	0.067	Unaltered group
ETFB	19q13.41	0.02	0.03	0	0.03	-0.01	0.004553	0.067	Unaltered group
ATP13A4	3q29	0.57	0.69	0.15	0.16	-0.12	0.004586	0.0673	Unaltered group
NOB1	16q22.1	0.35	0.45	0.12	0.18	-0.11	0.004634	0.0677	Unaltered group
TSKU	11q13.5	0.44	0.54	0.11	0.17	-0.1	0.004645	0.0677	Unaltered group
CD9	12p13.31	0.45	0.63	0.21	0.22	-0.18	0.004649	0.0677	Unaltered group
MARK2	11q13.1	0.38	0.46	0.09	0.12	-0.08	0.004659	0.0677	Unaltered group
FAM222B	17q11.2	0.24	0.29	0.06	0.09	-0.05	0.004665	0.0677	Unaltered group
BRMS1	11q13.2	0.16	0.23	0.07	0.09	-0.06	0.004672	0.0677	Unaltered group
ADAMTSL5	19p13.3	0.1	0.12	0.03	0.06	-0.03	0.004689	0.0679	Unaltered group
PRDX6	1q25.1	0.17	0.23	0.07	0.12	-0.06	0.004705	0.0681	Unaltered group
PSMC3	11p11.2	0.06	0.08	0.03	0.04	-0.02	0.004708	0.0681	Unaltered group
SERPINB1	6p25.2	0.28	0.36	0.09	0.1	-0.08	0.004717	0.0681	Unaltered group
CYB561	17q23.3	0.31	0.4	0.1	0.13	-0.08	0.004727	0.0681	Unaltered group
MCM6	2q21.3	0.06	0.09	0.01	0.11	-0.03	0.004756	0.0684	Unaltered group
LRIG3	12q14.1	0.28	0.35	0.08	0.14	-0.07	0.004766	0.0685	Unaltered group
PTBP1	19p13.3	0.21	0.25	0.05	0.08	-0.05	0.004775	0.0685	Unaltered group
ISX	22q12.3	0.58	0.71	0.15	0.15	-0.12	0.004778	0.0685	Unaltered group
SQLE	8q24.13	0.29	0.41	0.14	0.16	-0.12	0.004804	0.0685	Unaltered group
PERM1	1p36.33	0.39	0.46	0.08	0.08	-0.07	0.004838	0.0687	Unaltered group
ADM2	22q13.33	0.57	0.72	0.18	0.16	-0.15	0.00484	0.0687	Unaltered group
RTKN	2p13.1	0.21	0.28	0.08	0.1	-0.07	0.004852	0.0688	Unaltered group
LRRC73	6p21.1	0.28	0.35	0.08	0.1	-0.07	0.00487	0.0689	Unaltered group
SLC22A18AS	11p15.4	0.46	0.55	0.1	0.15	-0.09	0.004877	0.0689	Unaltered group
TRIT1	1p34.2	0.49	0.58	0.11	0.13	-0.09	0.004925	0.0695	Unaltered group
IRF6	1q32.2	0.28	0.36	0.1	0.1	-0.08	0.004932	0.0695	Unaltered group
CGB7	19q13.33	0.56	0.65	0.11	0.09	-0.09	0.004933	0.0695	Unaltered group
TMEM40	3p25.2	0.55	0.66	0.13	0.16	-0.11	0.004955	0.0697	Unaltered group
ZNRF1	16q23.1	0.4	0.46	0.07	0.09	-0.06	0.004971	0.0698	Unaltered group
SLC52A3	20p13	0.29	0.35	0.07	0.1	-0.06	0.004985	0.0698	Unaltered group
JUP	17q21.2	0.43	0.51	0.1	0.13	-0.08	0.005015	0.0699	Unaltered group
UGT1A10	2q37.1	0.34	0.44	0.11	0.14	-0.1	0.005018	0.0699	Unaltered group
TSTD1	1q23.3	0.22	0.29	0.09	0.1	-0.07	0.005028	0.07	Unaltered group
MPPED1	22q13.2	0.3	0.36	0.07	0.09	-0.06	0.005028	0.07	Unaltered group
RPL35	9q33.3	0.35	0.43	0.1	0.12	-0.08	0.005044	0.0701	Unaltered group
SLC39A2	14q11.2	0.33	0.41	0.09	0.13	-0.08	0.005065	0.0701	Unaltered group
GOLGA4	3p22.2	0.25	0.31	0.07	0.11	-0.06	0.00507	0.0701	Unaltered group
BBC3	19q13.32	0.22	0.33	0.13	0.18	-0.11	0.005073	0.0701	Unaltered group
MPL	1p34.2	0.16	0.24	0.1	0.13	-0.08	0.005076	0.0701	Unaltered group
ARMC3	10p12.2	0.14	0.19	0.06	0.08	-0.05	0.005077	0.0701	Unaltered group
C19ORF33	19q13.2	0.37	0.46	0.1	0.12	-0.09	0.00511	0.0705	Unaltered group
FRAT2	10q24.1	0.06	0.08	0.02	0.07	-0.02	0.005124	0.0705	Unaltered group
KRT15	17q21.2	0.47	0.54	0.08	0.1	-0.07	0.005137	0.0706	Unaltered group
UBALD2	17q25.1	0.11	0.14	0.04	0.05	-0.03	0.005162	0.0707	Unaltered group
KIF3B	20q11.21	0.4	0.52	0.13	0.18	-0.11	0.005176	0.0708	Unaltered group
TMEM177	2q14.2	0.5	0.61	0.13	0.17	-0.11	0.00519	0.0709	Unaltered group
ZNF217	20q13.2	0.11	0.16	0.06	0.15	-0.06	0.005212	0.071	Unaltered group
USE1	19p13.11	0.04	0.05	0.01	0.01	-0.01	0.005233	0.0711	Unaltered group
ANKRD22	10q23.31	0.46	0.58	0.15	0.16	-0.12	0.005236	0.0711	Unaltered group
HAPLN1	5q14.3	0.08	0.1	0.02	0.06	-0.02	0.005245	0.0711	Unaltered group
SNX24	5q23.2	0.05	0.06	0.01	0.04	-0.01	0.005263	0.0712	Unaltered group
ADGRE5	19p13.12	0.4	0.48	0.1	0.12	-0.08	0.005279	0.0712	Unaltered group
PTPRR	12q15	0.55	0.69	0.17	0.15	-0.14	0.005281	0.0712	Unaltered group
SLC35G5	8p23.1	0.52	0.61	0.11	0.13	-0.09	0.005287	0.0712	Unaltered group
HLCS	21q22.13	0.3	0.38	0.09	0.12	-0.08	0.005291	0.0712	Unaltered group
KIAA0319L	1p34.3	0.37	0.5	0.15	0.17	-0.13	0.005302	0.0713	Unaltered group
HHIPL2	1q41	0.34	0.43	0.11	0.12	-0.09	0.005332	0.0715	Unaltered group
CMTM8	3p22.3	0.09	0.1	0.02	0.04	-0.02	0.005347	0.0715	Unaltered group
GHRHR	7p14.3	0.22	0.26	0.06	0.08	-0.05	0.005359	0.0715	Unaltered group
RASEF	9q21.32	0.35	0.44	0.12	0.14	-0.1	0.005363	0.0715	Unaltered group
BZW2	7p21.1	0.53	0.64	0.13	0.16	-0.11	0.005366	0.0715	Unaltered group
RACK1	5q35.3	0.02	0.03	0	0.02	-0.01	0.005369	0.0715	Unaltered group
FANCE	6p21.31	0.09	0.13	0.04	0.12	-0.04	0.005384	0.0715	Unaltered group
ABHD4	14q11.2	0.24	0.3	0.07	0.12	-0.06	0.005385	0.0715	Unaltered group
ZNF518A	10q24.1	0.56	0.64	0.1	0.12	-0.08	0.005398	0.0717	Unaltered group
CA4	17q23.1	0.05	0.07	0.02	0.05	-0.02	0.005411	0.0717	Unaltered group
TDRD7	9q22.33	0.04	0.04	0.01	0.01	-0.01	0.005413	0.0717	Unaltered group
AKR7A3	1p36.13	0.46	0.56	0.11	0.15	-0.09	0.005463	0.072	Unaltered group
TRIM10	6p22.1	0.44	0.55	0.14	0.15	-0.11	0.005465	0.072	Unaltered group
ALDH3A1	17p11.2	0.49	0.61	0.15	0.16	-0.12	0.005517	0.0723	Unaltered group
NEBL	10p12.31	0.4	0.48	0.1	0.12	-0.08	0.005524	0.0723	Unaltered group
SELENBP1	1q21.3	0.31	0.43	0.14	0.17	-0.12	0.005533	0.0723	Unaltered group
GRHL2	8q22.3	0.3	0.39	0.11	0.16	-0.09	0.005535	0.0723	Unaltered group
PSORS1C2	6p21.33	0.53	0.61	0.09	0.12	-0.08	0.005549	0.0723	Unaltered group
MED16	19p13.3	0.37	0.46	0.11	0.13	-0.09	0.005587	0.0727	Unaltered group
RAP1GAP	1p36.12	0.21	0.25	0.05	0.06	-0.04	0.005598	0.0728	Unaltered group
TAF6L	11q12.3	0.05	0.07	0.02	0.03	-0.02	0.005618	0.0729	Unaltered group
TCEA3	1p36.12	0.28	0.37	0.1	0.14	-0.08	0.005627	0.0729	Unaltered group
RAB25	1q22	0.35	0.45	0.12	0.14	-0.1	0.005672	0.0735	Unaltered group
EPHB4	7q22.1	0.5	0.61	0.14	0.15	-0.12	0.005691	0.0736	Unaltered group
DHCR7	11q13.4	0.24	0.3	0.06	0.08	-0.05	0.005731	0.074	Unaltered group
MOGAT2	11q13.5	0.6	0.72	0.15	0.17	-0.12	0.005772	0.0743	Unaltered group
CCDC68	18q21.2	0.45	0.55	0.13	0.15	-0.11	0.005777	0.0743	Unaltered group
DGCR8	22q11.21	0.02	0.02	0	0	0	0.005779	0.0743	Unaltered group
PPP1R16A	8q24.3	0.23	0.31	0.09	0.12	-0.08	0.005804	0.0745	Unaltered group
HAGH	16p13.3	0.03	0.04	0.01	0.02	-0.01	0.005804	0.0745	Unaltered group
PLEKHA6	1q32.1	0.34	0.43	0.1	0.12	-0.09	0.005849	0.0749	Unaltered group
CRB3	19p13.3	0.26	0.32	0.07	0.1	-0.06	0.005856	0.075	Unaltered group
MLPH	2q37.3	0.48	0.62	0.17	0.17	-0.14	0.005878	0.0751	Unaltered group
SLC17A5	6q13	0.19	0.24	0.06	0.1	-0.05	0.005913	0.0752	Unaltered group
RAB7A	3q21.3	0.35	0.45	0.12	0.13	-0.1	0.005935	0.0754	Unaltered group
ZC2HC1C	14q24.3	0.14	0.19	0.06	0.09	-0.05	0.005981	0.0756	Unaltered group
BCO1	16q23.2	0.35	0.44	0.11	0.15	-0.09	0.005986	0.0756	Unaltered group
CFAP65	2q35	0.36	0.45	0.11	0.14	-0.09	0.006013	0.0757	Unaltered group
CHCHD5	2q14.1	0.1	0.12	0.03	0.06	-0.03	0.006026	0.0757	Unaltered group
PLEK2	14q23.3-q24.1	0.48	0.64	0.2	0.19	-0.16	0.006066	0.076	Unaltered group
HEMK1	3p21.31	0.24	0.3	0.07	0.07	-0.06	0.006099	0.076	Unaltered group
PSTK	10q26.13	0.21	0.27	0.07	0.09	-0.06	0.006109	0.076	Unaltered group
TGIF1	18p11.31	0.07	0.11	0.04	0.13	-0.04	0.006112	0.076	Unaltered group
ALDH3B2	11q13.2	0.44	0.53	0.1	0.13	-0.08	0.006136	0.0761	Unaltered group
WDR54	2p13.1	0.03	0.04	0.01	0.01	-0.01	0.006174	0.0762	Unaltered group
RPL23	17q12	0.05	0.06	0.01	0.03	-0.01	0.006252	0.0769	Unaltered group
PTK2	8q24.3	0.53	0.67	0.16	0.18	-0.13	0.0063	0.0772	Unaltered group
PGAP4	9q31.1	0.44	0.55	0.14	0.16	-0.11	0.006302	0.0772	Unaltered group
UBALD1	16p13.3	0.09	0.12	0.04	0.05	-0.03	0.006313	0.0772	Unaltered group
MGST1	12p12.3	0.36	0.48	0.15	0.16	-0.12	0.006319	0.0772	Unaltered group
CCDC33	15q24.1	0.15	0.19	0.05	0.07	-0.04	0.006357	0.0774	Unaltered group
ILDR1	3q13.33	0.19	0.23	0.05	0.08	-0.04	0.00636	0.0774	Unaltered group
IL17RE	3p25.3	0.26	0.32	0.07	0.12	-0.06	0.006367	0.0774	Unaltered group
PHETA1	12q24.12	0.35	0.43	0.09	0.1	-0.08	0.00639	0.0774	Unaltered group
PRR4	12p13.2	0.59	0.71	0.14	0.15	-0.12	0.006391	0.0774	Unaltered group
STX3	11q12.1	0.36	0.42	0.08	0.1	-0.06	0.006397	0.0774	Unaltered group
C2CD4D	1q21.3	0.04	0.06	0.02	0.03	-0.02	0.00641	0.0774	Unaltered group
SLC7A10	19q13.11	0.4	0.47	0.09	0.1	-0.07	0.006439	0.0775	Unaltered group
C4BPB	1q32.1	0.32	0.46	0.17	0.18	-0.14	0.006442	0.0775	Unaltered group
CASC2	10q26.11	0.44	0.51	0.08	0.1	-0.06	0.006458	0.0775	Unaltered group
IDUA	4p16.3	0.28	0.34	0.07	0.08	-0.05	0.006471	0.0775	Unaltered group
ARPC1A	7q22.1	0.02	0.02	0	0	0	0.006474	0.0775	Unaltered group
ZC3H3	8q24.3	0.03	0.05	0.01	0.02	-0.01	0.006475	0.0775	Unaltered group
C16ORF91	16p13.3	0.34	0.41	0.08	0.12	-0.07	0.006488	0.0775	Unaltered group
TNNT2	1q32.1	0.58	0.67	0.12	0.14	-0.1	0.00649	0.0775	Unaltered group
PLEKHH3	17q21.2	0.22	0.3	0.11	0.12	-0.09	0.006491	0.0775	Unaltered group
RAPGEFL1	17q21.1	0.41	0.49	0.1	0.13	-0.09	0.006509	0.0777	Unaltered group
C9ORF64	9q21.32	0.23	0.29	0.07	0.1	-0.06	0.006522	0.0777	Unaltered group
OVGP1	1p13.2	0.18	0.24	0.07	0.09	-0.06	0.006556	0.0779	Unaltered group
CGAS	6q13	0.46	0.58	0.13	0.14	-0.11	0.00658	0.0779	Unaltered group
EHD2	19q13.33	0.06	0.08	0.01	0.05	-0.01	0.006586	0.0779	Unaltered group
FUT3	19p13.3	0.27	0.32	0.06	0.09	-0.05	0.006588	0.0779	Unaltered group
KIF4B	5q33.2	0.34	0.38	0.05	0.06	-0.04	0.006589	0.0779	Unaltered group
PAK4	19q13.2	0.35	0.4	0.07	0.09	-0.06	0.006595	0.0779	Unaltered group
HEBP2	6q24.1	0.11	0.15	0.04	0.08	-0.04	0.006613	0.0779	Unaltered group
TCF3	19p13.3	0.59	0.71	0.15	0.16	-0.12	0.006702	0.0785	Unaltered group
ZDHHC24	11q13.2	0.02	0.03	0.01	0.02	-0.01	0.006719	0.0786	Unaltered group
SIGIRR	11p15.5	0.18	0.22	0.05	0.07	-0.04	0.006722	0.0786	Unaltered group
PATL1	11q12.1	0.26	0.36	0.11	0.18	-0.09	0.006749	0.0788	Unaltered group
CFI	4q25	0.2	0.26	0.07	0.14	-0.06	0.006759	0.0788	Unaltered group
PRR3	6p21.33	0.01	0.02	0	0	0	0.006779	0.0789	Unaltered group
BCAN	1q23.1	0.02	0.03	0.01	0.01	0	0.006787	0.0789	Unaltered group
SLC27A4	9q34.11	0.34	0.42	0.1	0.13	-0.08	0.006805	0.0789	Unaltered group
SMYD3	1q44	0.48	0.6	0.15	0.15	-0.12	0.006806	0.0789	Unaltered group
DBNL	7p13	0.05	0.07	0.02	0.03	-0.02	0.006827	0.0789	Unaltered group
DSCR9	21q22.13	0.19	0.24	0.06	0.11	-0.05	0.006831	0.0789	Unaltered group
PTGES2	9q34.11	0.21	0.24	0.03	0.04	-0.03	0.006833	0.0789	Unaltered group
EIF3K	19q13.2	0.01	0.02	0	0.01	0	0.006843	0.0789	Unaltered group
TMEM248	7q11.21	0.35	0.49	0.17	0.17	-0.13	0.0069	0.0794	Unaltered group
DNAH3	16p12.3	0.23	0.3	0.08	0.16	-0.07	0.006919	0.0795	Unaltered group
RARG	12q13.13	0.22	0.26	0.04	0.06	-0.03	0.00692	0.0795	Unaltered group
C17ORF102	17q12	0.59	0.72	0.17	0.14	-0.13	0.006971	0.0798	Unaltered group
DUSP5P1	1q42.13	0.08	0.12	0.04	0.08	-0.04	0.006974	0.0798	Unaltered group
RPS9	19q13.42	0.02	0.02	0	0	0	0.006995	0.0799	Unaltered group
CKS2	9q22.2	0.37	0.45	0.09	0.13	-0.08	0.007009	0.08	Unaltered group
IRF2BP1	19q13.32	0.21	0.24	0.04	0.08	-0.04	0.007021	0.08	Unaltered group
MMACHC	1p34.1	0.57	0.69	0.15	0.14	-0.12	0.007119	0.0808	Unaltered group
OASL	12q24.31	0.2	0.26	0.08	0.09	-0.06	0.007135	0.0809	Unaltered group
REG1A	2p12	0.54	0.67	0.16	0.15	-0.13	0.007156	0.081	Unaltered group
NDRG1	8q24.22	0.27	0.33	0.07	0.11	-0.06	0.007169	0.081	Unaltered group
SDHAF2	11q12.2	0.18	0.22	0.04	0.05	-0.03	0.007189	0.0812	Unaltered group
MYO18A	17q11.2	0.35	0.45	0.12	0.14	-0.1	0.007212	0.0813	Unaltered group
INPP1	2q32.2	0.61	0.7	0.11	0.13	-0.09	0.007217	0.0813	Unaltered group
ATPAF1	1p33	0.02	0.02	0	0	0	0.007267	0.0815	Unaltered group
NOA1	4q12	0.06	0.08	0.02	0.03	-0.02	0.007276	0.0815	Unaltered group
TEKT5	16p13.13	0.32	0.4	0.09	0.12	-0.08	0.007277	0.0815	Unaltered group
EFNA3	1q21.3	0.32	0.39	0.09	0.11	-0.07	0.007285	0.0815	Unaltered group
FAM136A	2p13.3	0.05	0.07	0.02	0.03	-0.02	0.007286	0.0815	Unaltered group
MEPCE	7q22.1	0.16	0.2	0.06	0.06	-0.05	0.007297	0.0816	Unaltered group
TPD52L1	6q22-q23	0.45	0.56	0.14	0.17	-0.11	0.007309	0.0816	Unaltered group
IARS2	1q41	0.52	0.66	0.18	0.17	-0.14	0.007348	0.082	Unaltered group
ANO9	11p15.5	0.15	0.19	0.04	0.08	-0.04	0.007358	0.0821	Unaltered group
NR4A1	12q13.13	0.02	0.02	0	0.01	0	0.007404	0.0822	Unaltered group
HEBP1	12p13.1	0.04	0.06	0.01	0.07	-0.02	0.007424	0.0822	Unaltered group
H1-2	6p22.2	0.02	0.02	0	0.01	0	0.007424	0.0822	Unaltered group
ZNF284	19q13.31	0.19	0.23	0.05	0.08	-0.04	0.007425	0.0822	Unaltered group
CAPN13	2p23.1	0.28	0.36	0.1	0.12	-0.08	0.00745	0.0823	Unaltered group
OVOL1	11q13.1	0.62	0.7	0.11	0.15	-0.09	0.007452	0.0823	Unaltered group
NAA80	3p21.31	0.08	0.1	0.03	0.04	-0.03	0.007479	0.0825	Unaltered group
SH3GLB2	9q34.11	0.24	0.33	0.11	0.15	-0.09	0.007509	0.0827	Unaltered group
TSPAN31	12q14.1	0.17	0.22	0.07	0.09	-0.05	0.007519	0.0828	Unaltered group
INAVA	1q32.1	0.63	0.73	0.13	0.15	-0.1	0.007544	0.0829	Unaltered group
HR	8p21.3	0.43	0.51	0.09	0.11	-0.07	0.007564	0.083	Unaltered group
RPS2	16p13.3	0.28	0.32	0.05	0.08	-0.04	0.007568	0.083	Unaltered group
TMEM165	4q12	0.25	0.33	0.09	0.15	-0.07	0.007576	0.083	Unaltered group
YBX3	12p13.2	0.06	0.07	0.01	0.05	-0.01	0.007582	0.083	Unaltered group
RNF121	11q13.4	0.42	0.52	0.12	0.21	-0.1	0.007606	0.0831	Unaltered group
RUSC1	1q22	0.16	0.25	0.1	0.11	-0.08	0.007613	0.0831	Unaltered group
TPM3	1q21.3	0.34	0.41	0.08	0.12	-0.06	0.00762	0.0831	Unaltered group
EDEM2	20q11.22	0.06	0.07	0.02	0.04	-0.02	0.00764	0.0833	Unaltered group
NAPG	18p11.22	0.17	0.23	0.08	0.13	-0.06	0.007681	0.0835	Unaltered group
FRK	6q22.1	0.47	0.56	0.11	0.16	-0.09	0.007686	0.0835	Unaltered group
CRYL1	13q12.11	0.38	0.5	0.15	0.18	-0.12	0.00771	0.0836	Unaltered group
UQCRH	1p33	0.78	0.83	0.07	0.07	-0.06	0.007715	0.0836	Unaltered group
PIBF1	13q21.33-q22.1	0.62	0.73	0.13	0.13	-0.1	0.007788	0.0839	Unaltered group
TACC2	10q26.13	0.53	0.66	0.17	0.22	-0.13	0.007793	0.0839	Unaltered group
CENPV	17p11.2	0.13	0.17	0.05	0.07	-0.04	0.007819	0.0839	Unaltered group
TLR2	4q31.3	0.04	0.06	0.01	0.05	-0.01	0.00782	0.0839	Unaltered group
TUFT1	1q21.3	0.41	0.51	0.12	0.15	-0.1	0.007821	0.0839	Unaltered group
FERMT1	20p12.3	0.39	0.47	0.11	0.14	-0.09	0.007822	0.0839	Unaltered group
STARD10	11q13.4	0.3	0.39	0.11	0.12	-0.09	0.007831	0.0839	Unaltered group
TRIM14	9q22.33	0.41	0.5	0.11	0.12	-0.08	0.00786	0.084	Unaltered group
ICA1	7p21.3	0.16	0.2	0.06	0.07	-0.04	0.007865	0.084	Unaltered group
HTATIP2	11p15.1	0.34	0.41	0.08	0.13	-0.07	0.007891	0.084	Unaltered group
MTIF3	13q12.2	0.41	0.52	0.14	0.15	-0.11	0.007895	0.084	Unaltered group
CYP2C18	10q23.33	0.51	0.64	0.17	0.17	-0.13	0.007915	0.0841	Unaltered group
POLR2E	19p13.3	0.01	0.02	0	0	0	0.00793	0.0842	Unaltered group
C6ORF141	6p12.3	0.05	0.06	0.01	0.03	-0.01	0.007946	0.0842	Unaltered group
S100A6	1q21.3	0.39	0.5	0.14	0.16	-0.11	0.007947	0.0842	Unaltered group
F2RL1	5q13.3	0.44	0.5	0.08	0.14	-0.07	0.007994	0.0846	Unaltered group
ATL2	2p22.2-p22.1	0.49	0.63	0.18	0.19	-0.14	0.008001	0.0846	Unaltered group
MRPL40	22q11.21	0.01	0.02	0	0	0	0.008036	0.0848	Unaltered group
NLRP14	11p15.4	0.07	0.09	0.02	0.04	-0.02	0.008047	0.0848	Unaltered group
IER3	6p21.33	0.05	0.09	0.03	0.16	-0.04	0.008049	0.0848	Unaltered group
PXMP2	12q24.33	0.42	0.54	0.16	0.18	-0.13	0.008065	0.0849	Unaltered group
INO80E	16p11.2	0.02	0.03	0.01	0.01	-0.01	0.008086	0.085	Unaltered group
SAMM50	22q13.31	0.44	0.55	0.14	0.13	-0.11	0.008099	0.0851	Unaltered group
PTPN3	9q31	0.08	0.1	0.02	0.07	-0.02	0.008099	0.0851	Unaltered group
CRYGD	2q33.3	0.43	0.54	0.14	0.14	-0.11	0.008147	0.0855	Unaltered group
FUS	16p11.2	0.02	0.02	0	0	0	0.008159	0.0855	Unaltered group
ASIC3	7q36.1	0.26	0.32	0.08	0.09	-0.06	0.00819	0.0856	Unaltered group
STUB1	16p13.3	0.08	0.1	0.02	0.03	-0.02	0.008233	0.0858	Unaltered group
MSMB	10q11.22	0.39	0.47	0.11	0.14	-0.09	0.008258	0.0858	Unaltered group
SLC45A2	5p13.2	0.22	0.27	0.06	0.1	-0.05	0.008264	0.0858	Unaltered group
SNRNP70	19q13.33	0.02	0.03	0	0.01	0	0.008275	0.0858	Unaltered group
FAM166A	9q34.3	0.47	0.55	0.1	0.1	-0.08	0.008276	0.0858	Unaltered group
FBXL13	7q22.1	0.41	0.48	0.09	0.12	-0.07	0.008282	0.0858	Unaltered group
MAFF	22q13.1	0.02	0.03	0	0.01	0	0.008292	0.0858	Unaltered group
LY6G5C	6p21.33	0.02	0.03	0	0.03	-0.01	0.008301	0.0858	Unaltered group
RPL8	8q24.3	0.25	0.29	0.05	0.07	-0.04	0.008301	0.0858	Unaltered group
GPR160	3q26.2	0.24	0.29	0.06	0.13	-0.05	0.008353	0.0862	Unaltered group
LIPH	3q27.2	0.38	0.47	0.12	0.16	-0.1	0.008402	0.0865	Unaltered group
FMO5	1q21.1	0.03	0.03	0.01	0.01	0	0.008413	0.0865	Unaltered group
APOBEC1	12p13.31	0.43	0.54	0.15	0.15	-0.12	0.008427	0.0865	Unaltered group
FPGS	9q34.11	0.12	0.16	0.05	0.07	-0.04	0.008428	0.0865	Unaltered group
GLOD4	17p13.3	0.41	0.52	0.13	0.13	-0.1	0.008444	0.0865	Unaltered group
PPFIA4	1q32.1	0.45	0.59	0.18	0.17	-0.14	0.008445	0.0865	Unaltered group
TOMM34	20q13.12	0.03	0.03	0	0.02	0	0.008463	0.0865	Unaltered group
PPP1R14B	11q13.1	0.46	0.48	0.03	0.03	-0.02	0.008482	0.0865	Unaltered group
MRPS6	21q22.11	0.04	0.05	0.02	0.03	-0.02	0.008495	0.0866	Unaltered group
BCAR1	16q23.1	0.61	0.7	0.11	0.14	-0.09	0.008541	0.0868	Unaltered group
AIDA	1q41	0.34	0.39	0.06	0.06	-0.05	0.008572	0.0869	Unaltered group
MAJIN	11q13.1	0.6	0.71	0.15	0.15	-0.11	0.008727	0.0877	Unaltered group
SH2D3A	19p13.3	0.33	0.43	0.13	0.13	-0.1	0.008735	0.0877	Unaltered group
ABO	9q34.2	0.34	0.4	0.07	0.1	-0.06	0.008783	0.0878	Unaltered group
UQCC2	6p21.31	0.02	0.02	0	0.01	0	0.008809	0.0879	Unaltered group
UBE2E3	2q31.3	0.69	0.75	0.08	0.1	-0.06	0.00883	0.088	Unaltered group
MIA3	1q41	0.35	0.43	0.11	0.12	-0.09	0.008836	0.088	Unaltered group
SLC3A2	11q12.3	0.12	0.14	0.03	0.04	-0.02	0.008847	0.088	Unaltered group
RHOC	1p13.2	0.15	0.19	0.05	0.12	-0.04	0.008869	0.0881	Unaltered group
RTRAF	14q22.1	0.04	0.05	0.01	0.01	-0.01	0.008874	0.0881	Unaltered group
LINC02893	9q21.33	0.66	0.73	0.08	0.13	-0.07	0.008886	0.0882	Unaltered group
MRPL54	19p13.3	0.08	0.1	0.02	0.05	-0.02	0.008948	0.0886	Unaltered group
INF2	14q32.33	0.37	0.46	0.11	0.14	-0.09	0.008999	0.0888	Unaltered group
U2AF1	21q22.3	0.08	0.09	0.01	0.02	-0.01	0.009002	0.0888	Unaltered group
ARL14	3q25.33	0.46	0.58	0.16	0.19	-0.12	0.009012	0.0888	Unaltered group
NDOR1	9q34.3	0.51	0.61	0.12	0.14	-0.09	0.009027	0.0888	Unaltered group
CARS2	13q34	0.34	0.43	0.11	0.09	-0.09	0.009029	0.0888	Unaltered group
KCMF1	2p11.2	0.45	0.59	0.18	0.18	-0.14	0.009069	0.0889	Unaltered group
OSTF1	9q21.13	0.15	0.19	0.04	0.08	-0.04	0.009107	0.0891	Unaltered group
PPP2R1A	19q13.41	0.17	0.23	0.08	0.1	-0.06	0.00912	0.0891	Unaltered group
ZFAND2A	7p22.3	0.44	0.53	0.13	0.14	-0.1	0.009122	0.0891	Unaltered group
NAPRT	8q24.3	0.45	0.53	0.1	0.14	-0.08	0.009137	0.0891	Unaltered group
SREBF2	22q13.2	0.1	0.11	0.02	0.02	-0.01	0.00914	0.0891	Unaltered group
MUC12	7q22.1	0.66	0.74	0.11	0.1	-0.08	0.009141	0.0891	Unaltered group
TMEM63A	1q42.12	0.41	0.52	0.15	0.15	-0.11	0.009182	0.0893	Unaltered group
CARD10	22q13.1	0.32	0.4	0.11	0.13	-0.08	0.009227	0.0894	Unaltered group
SPATA33	16q24.3	0.13	0.16	0.03	0.04	-0.03	0.009251	0.0896	Unaltered group
HDAC11	3p25.1	0.05	0.07	0.01	0.02	-0.01	0.009267	0.0897	Unaltered group
CEBPG	19q13.11	0.43	0.53	0.13	0.16	-0.1	0.009288	0.0898	Unaltered group
OR5K2	3q11.2	0.59	0.68	0.12	0.12	-0.1	0.00935	0.0901	Unaltered group
WDR25	14q32.2	0.37	0.45	0.1	0.13	-0.08	0.009372	0.0902	Unaltered group
GPT2	16q11.2	0.5	0.63	0.17	0.16	-0.13	0.009377	0.0902	Unaltered group
HACD3	15q22.31	0.43	0.51	0.1	0.13	-0.08	0.009392	0.0902	Unaltered group
PTPRH	19q13.42	0.58	0.71	0.17	0.17	-0.13	0.009398	0.0902	Unaltered group
STRA6	15q24.1	0.33	0.38	0.07	0.11	-0.05	0.009411	0.0903	Unaltered group
DEGS2	14q32.2	0.09	0.13	0.05	0.08	-0.04	0.009441	0.0905	Unaltered group
AKR1B10	7q33	0.29	0.37	0.1	0.12	-0.08	0.009441	0.0905	Unaltered group
ACHE	7q22.1	0.15	0.19	0.05	0.08	-0.04	0.009443	0.0905	Unaltered group
RHBDL1	16p13.3	0.08	0.1	0.02	0.04	-0.02	0.009454	0.0905	Unaltered group
TFF1	21q22.3	0.44	0.55	0.14	0.13	-0.11	0.009465	0.0906	Unaltered group
C15ORF56	15q15.1	0.37	0.42	0.07	0.09	-0.05	0.009496	0.0908	Unaltered group
SLC50A1	1q22	0.36	0.46	0.14	0.14	-0.11	0.0095	0.0908	Unaltered group
LYZ	12q15	0.37	0.47	0.13	0.17	-0.1	0.009512	0.0908	Unaltered group
USP5	12p13	0.48	0.55	0.08	0.1	-0.06	0.009531	0.0909	Unaltered group
ATP13A2	1p36.13	0.13	0.17	0.04	0.06	-0.03	0.009615	0.0916	Unaltered group
MAPK13	6p21.31	0.33	0.4	0.1	0.11	-0.07	0.009627	0.0916	Unaltered group
SLC25A23	19p13.3	0.21	0.27	0.08	0.1	-0.06	0.009632	0.0916	Unaltered group
SLC9B1	4q24	0.02	0.03	0.01	0.02	-0.01	0.00964	0.0917	Unaltered group
ACOT4	14q24.3	0.05	0.07	0.01	0.07	-0.02	0.00969	0.092	Unaltered group
EMC6	17p13.2	0.02	0.02	0	0.01	0	0.009723	0.0922	Unaltered group
GTF3A	13q12.2	0.26	0.34	0.11	0.12	-0.08	0.009747	0.0922	Unaltered group
SILC1	2p25.2	0.24	0.3	0.07	0.11	-0.06	0.009756	0.0923	Unaltered group
SGTA	19p13.3	0.01	0.02	0	0.01	0	0.009784	0.0924	Unaltered group
KIR2DL3	19q13.42	0.32	0.4	0.11	0.12	-0.08	0.00981	0.0924	Unaltered group
SSH3	11q13.2	0.35	0.44	0.11	0.13	-0.08	0.00982	0.0924	Unaltered group
TLNRD1	15q25.1	0.2	0.24	0.06	0.13	-0.05	0.009823	0.0924	Unaltered group
SUCLG1	2p11.2	0.19	0.26	0.08	0.11	-0.06	0.009825	0.0924	Unaltered group
IFRD1	7q31.1	0.17	0.22	0.06	0.09	-0.05	0.009845	0.0924	Unaltered group
KCNIP4	4p15.31-p15.2	0.37	0.47	0.13	0.17	-0.1	0.009849	0.0924	Unaltered group
LMO7	13q22.2	0.28	0.44	0.2	0.22	-0.15	0.009852	0.0924	Unaltered group
STK39	2q24.3	0.51	0.64	0.17	0.18	-0.13	0.009868	0.0925	Unaltered group
COG7	16p12.2	0.26	0.33	0.09	0.12	-0.07	0.009893	0.0927	Unaltered group
HOXC5	12q13.13	0.15	0.18	0.05	0.08	-0.04	0.009917	0.0928	Unaltered group
KDELR3	22q13.1	0.48	0.58	0.14	0.17	-0.11	0.009924	0.0928	Unaltered group
B4GALT3	1q23.3	0.43	0.54	0.14	0.13	-0.11	0.009944	0.0929	Unaltered group
ATP5MC2	12q13.13	0.01	0.01	0	0	0	0.00995	0.0929	Unaltered group
AFMID	17q25.3	0.36	0.44	0.1	0.12	-0.08	0.01	0.0935	Unaltered group
AP3D1	19p13.3	0.1	0.14	0.04	0.06	-0.03	0.0101	0.0935	Unaltered group
TTLL1	22q13.2	0.01	0.01	0	0	0	0.0101	0.0939	Unaltered group
UGT8	4q26	0.59	0.71	0.15	0.15	-0.11	0.0101	0.0941	Unaltered group
POLE2	14q21.3	0.13	0.16	0.04	0.07	-0.03	0.0101	0.0941	Unaltered group
TMEM105	17q25.3	0.63	0.71	0.11	0.12	-0.09	0.0102	0.0941	Unaltered group
FAM83E	19q13.33	0.54	0.68	0.19	0.16	-0.14	0.0102	0.0941	Unaltered group
TPBG	6q14.1	0.05	0.06	0.01	0.02	-0.01	0.0102	0.0941	Unaltered group
MYO10	5p15.1	0.38	0.47	0.11	0.13	-0.09	0.0102	0.0941	Unaltered group
TMEM259	19p13.3	0.02	0.02	0	0	0	0.0102	0.0942	Unaltered group
GPR20	8q24.3	0.15	0.18	0.04	0.11	-0.03	0.0102	0.0942	Unaltered group
FAM3C	7q31.31	0.11	0.13	0.03	0.06	-0.02	0.0103	0.0944	Unaltered group
TNNI1	1q32.1	0.36	0.43	0.09	0.1	-0.07	0.0103	0.0944	Unaltered group
DYNC2I2	9q34.11	0.29	0.35	0.08	0.1	-0.06	0.0103	0.0944	Unaltered group
SEMG1	20q13.12	0.35	0.45	0.12	0.14	-0.09	0.0103	0.0947	Unaltered group
DNAAF5	7p22.3	0.3	0.35	0.06	0.08	-0.05	0.0103	0.0947	Unaltered group
SHARPIN	8q24.3	0.06	0.08	0.02	0.03	-0.02	0.0104	0.095	Unaltered group
DDX11	12p11.21	0.3	0.35	0.06	0.09	-0.05	0.0104	0.095	Unaltered group
PSMD3	17q21.1	0.04	0.07	0.03	0.08	-0.02	0.0104	0.095	Unaltered group
TMUB1	7q36.1	0.44	0.52	0.1	0.13	-0.08	0.0104	0.0951	Unaltered group
AMN	14q32.32	0.43	0.49	0.08	0.12	-0.06	0.0104	0.0951	Unaltered group
TCIM	8p11.21	0.34	0.44	0.13	0.17	-0.1	0.0105	0.0955	Unaltered group
SLC9C1	3q13.2	0.51	0.64	0.18	0.18	-0.14	0.0105	0.0955	Unaltered group
TMEM45B	11q24.3	0.2	0.25	0.07	0.07	-0.05	0.0106	0.0956	Unaltered group
MRPS2	9q34.3	0.19	0.23	0.05	0.07	-0.04	0.0106	0.0956	Unaltered group
LGALS4	19q13.2	0.48	0.6	0.16	0.17	-0.12	0.0106	0.0957	Unaltered group
NIT2	3q12.2	0.49	0.59	0.13	0.13	-0.1	0.0106	0.0957	Unaltered group
CCDC97	19q13.2	0.02	0.02	0	0.01	0	0.0106	0.0959	Unaltered group
GNAQ	9q21.2	0.02	0.03	0	0.01	0	0.0107	0.0961	Unaltered group
SLC22A23	6p25.2	0.44	0.52	0.11	0.13	-0.09	0.0107	0.0962	Unaltered group
BOLA1	1q21.2	0.18	0.23	0.07	0.08	-0.05	0.0107	0.0962	Unaltered group
METTL11B	1q24.2	0.24	0.32	0.11	0.12	-0.08	0.0107	0.0962	Unaltered group
SERPINB6	6p25.2	0.27	0.32	0.06	0.09	-0.05	0.0107	0.0962	Unaltered group
TNS4	17q21.2	0.53	0.65	0.16	0.16	-0.12	0.0107	0.0962	Unaltered group
IL5RA	3p26.2	0.76	0.83	0.1	0.08	-0.07	0.0107	0.0962	Unaltered group
RCC1L	7q11.23	0.02	0.03	0	0.01	0	0.0107	0.0963	Unaltered group
RHBDD2	7q11.23	0.14	0.17	0.04	0.04	-0.03	0.0108	0.0963	Unaltered group
PIMREG	17p13.2	0.08	0.12	0.06	0.09	-0.04	0.0108	0.0963	Unaltered group
EPS8L2	11p15.5	0.22	0.26	0.05	0.07	-0.04	0.0108	0.0963	Unaltered group
LASP1	17q12	0.12	0.16	0.04	0.12	-0.04	0.0108	0.0963	Unaltered group
GAS8	16q24.3	0.21	0.28	0.09	0.11	-0.07	0.0108	0.0963	Unaltered group
CLDN19	1p34.2	0.51	0.6	0.12	0.14	-0.09	0.0108	0.0963	Unaltered group
XRCC6	22q13.2	0.03	0.03	0	0.01	0	0.0108	0.0963	Unaltered group
TAF4	20q13.33	0.32	0.39	0.09	0.12	-0.07	0.0108	0.0963	Unaltered group
COL11A2	6p21.32	0.73	0.87	0.18	0.13	-0.13	0.0108	0.0963	Unaltered group
MGAT4B	5q35.3	0.49	0.58	0.11	0.16	-0.09	0.0108	0.0963	Unaltered group
CDCA8	1p34.3	0.32	0.39	0.08	0.1	-0.06	0.0109	0.0964	Unaltered group
MORN3	12q24.31	0.15	0.19	0.05	0.07	-0.04	0.0109	0.0964	Unaltered group
CDKN2A	9p21.3	0.03	0.04	0.01	0.01	0	0.0109	0.0965	Unaltered group
MYORG	9p13.3	0.74	0.83	0.12	0.11	-0.09	0.0109	0.0965	Unaltered group
SLC25A24	1p13.3	0.13	0.19	0.07	0.15	-0.06	0.0109	0.0965	Unaltered group
LINC00472	6q13	0.35	0.43	0.11	0.13	-0.08	0.0109	0.0965	Unaltered group
FAM184A	6q22.31	0.02	0.03	0	0.06	-0.01	0.0109	0.0965	Unaltered group
LETM2	8p11.23	0.01	0.02	0	0	0	0.0109	0.0965	Unaltered group
TRNT1	3p26.2	0.5	0.58	0.12	0.11	-0.09	0.011	0.0965	Unaltered group
UTP6	17q11.2	0.05	0.05	0.01	0.03	-0.01	0.011	0.0965	Unaltered group
NAPEPLD	7q22.1	0.31	0.41	0.13	0.16	-0.1	0.011	0.0965	Unaltered group
PDRG1	20q11.21	0.43	0.53	0.13	0.12	-0.1	0.011	0.0965	Unaltered group
HIGD2A	5q35.2	0.01	0.01	0	0	0	0.011	0.0965	Unaltered group
SLC35D2	9q22.32	0.68	0.79	0.14	0.11	-0.11	0.011	0.0965	Unaltered group
MAP7	6q23.3	0.16	0.21	0.06	0.07	-0.05	0.011	0.0965	Unaltered group
KDM4E	11q21	0.42	0.51	0.12	0.14	-0.09	0.0111	0.0967	Unaltered group
FIP1L1	4q12	0.61	0.69	0.1	0.13	-0.08	0.0111	0.0968	Unaltered group
SSTR5	16p13.3	0.29	0.4	0.14	0.16	-0.1	0.0111	0.0971	Unaltered group
ANO7	2q37.3	0.67	0.74	0.1	0.12	-0.07	0.0112	0.0973	Unaltered group
EMID1	22q12.2	0.02	0.03	0	0.01	0	0.0112	0.0974	Unaltered group
TBC1D7	6p24.1	0.03	0.03	0.01	0.01	0	0.0112	0.0977	Unaltered group
AAR2	20q11.23	0.02	0.02	0	0	0	0.0113	0.0977	Unaltered group
PDF	16q22.1	0.06	0.07	0.01	0.02	-0.01	0.0113	0.0978	Unaltered group
CDC42BPG	11q13.1	0.36	0.44	0.1	0.12	-0.07	0.0113	0.0979	Unaltered group
RAET1L	6q25.1	0.05	0.07	0.03	0.06	-0.02	0.0113	0.0979	Unaltered group
HNRNPA0	5q31.2	0.04	0.05	0.01	0.02	-0.01	0.0114	0.0979	Unaltered group
ARF5	7q32.1	0.01	0.01	0	0	0	0.0114	0.0979	Unaltered group
OAZ1	19p13.3	0.02	0.02	0	0	0	0.0114	0.0979	Unaltered group
RRAS	19q13.33	0.11	0.14	0.03	0.1	-0.03	0.0114	0.0979	Unaltered group
NDUFV3	21q22.3	0.06	0.07	0.01	0.02	-0.01	0.0114	0.0979	Unaltered group
TUBA4A	2q35	0.56	0.62	0.09	0.11	-0.07	0.0114	0.0979	Unaltered group
ANKRD39	2q11.2	0.07	0.08	0.02	0.03	-0.01	0.0114	0.098	Unaltered group
ZNF581	19q13.42	0.02	0.02	0	0.01	0	0.0114	0.098	Unaltered group
LGI3	8p21.3	0.04	0.06	0.02	0.03	-0.01	0.0114	0.098	Unaltered group
ELL3	15q15.3	0.6	0.69	0.12	0.15	-0.09	0.0114	0.0981	Unaltered group
KLK1	19q13.33	0.33	0.4	0.1	0.11	-0.07	0.0115	0.0982	Unaltered group
CBX4	17q25.3	0.47	0.59	0.16	0.19	-0.12	0.0116	0.0987	Unaltered group
ZSCAN5B	19q13.43	0.53	0.64	0.14	0.17	-0.1	0.0116	0.0988	Unaltered group
NDUFAF3	3p21.31	0.08	0.1	0.03	0.05	-0.02	0.0116	0.0988	Unaltered group
OPLAH	8q24.3	0.13	0.16	0.04	0.09	-0.03	0.0116	0.0988	Unaltered group
RUVBL2	19q13.33	0.01	0.02	0	0	0	0.0117	0.0989	Unaltered group
MRPL50	9q31.1	0.23	0.26	0.04	0.07	-0.03	0.0117	0.0989	Unaltered group
SFT2D1	6q27	0.04	0.05	0.01	0.01	-0.01	0.0117	0.0989	Unaltered group
NDUFB3	2q33.1	0.76	0.82	0.09	0.08	-0.06	0.0117	0.099	Unaltered group
ANKS4B	16p12.2	0.37	0.51	0.19	0.24	-0.14	0.0118	0.0992	Unaltered group
MRPL53	2p13.1	0.01	0.01	0	0	0	0.0118	0.0994	Unaltered group
RNF187	1q42.13	0.03	0.04	0.01	0.01	0	0.0119	0.0997	Unaltered group
ANKRD24	19p13.3	0.4	0.48	0.1	0.11	-0.07	0.012	0.1	Unaltered group
ARMC7	17q25.1	0.41	0.5	0.13	0.14	-0.09	0.012	0.1	Unaltered group
DHX9	1q25.3	0.51	0.63	0.16	0.16	-0.12	0.012	0.1	Unaltered group
TP53TG1	7q21.12	0.23	0.3	0.1	0.14	-0.07	0.012	0.1	Unaltered group
ALKAL1	8q11.23	0.07	0.1	0.04	0.1	-0.03	0.012	0.1	Unaltered group
PNLIPRP1	10q25.3	0.35	0.42	0.1	0.12	-0.08	0.0121	0.101	Unaltered group
CACNG6	19q13.42	0.14	0.18	0.05	0.06	-0.04	0.0121	0.101	Unaltered group
RABEP2	16p11.2	0.29	0.35	0.08	0.09	-0.06	0.0121	0.101	Unaltered group
OSBPL10	3p23	0.41	0.51	0.13	0.16	-0.1	0.0121	0.101	Unaltered group
DBF4	7q21.12	0.21	0.26	0.06	0.1	-0.05	0.0121	0.101	Unaltered group
PELI1	2p14	0.68	0.78	0.14	0.14	-0.1	0.0121	0.101	Unaltered group
SHB	9p13.1	0.42	0.51	0.11	0.18	-0.09	0.0121	0.101	Unaltered group
PPP1R15A	19q13.2	0.16	0.22	0.07	0.11	-0.05	0.0121	0.101	Unaltered group
CLPB	11q13.4	0.05	0.06	0.02	0.03	-0.01	0.0121	0.101	Unaltered group
SHTN1	10q25.3	0.65	0.78	0.18	0.13	-0.13	0.0122	0.101	Unaltered group
TATDN1	8q24.13	0.02	0.03	0	0	0	0.0122	0.101	Unaltered group
DYNC1LI2	16q22.1	0.17	0.24	0.1	0.14	-0.08	0.0122	0.101	Unaltered group
DHRS1	14q12	0.03	0.03	0.01	0.01	0	0.0122	0.101	Unaltered group
MRPL37	1p32.3	0.27	0.31	0.05	0.06	-0.04	0.0122	0.101	Unaltered group
ALPP	2q37.1	0.48	0.58	0.13	0.16	-0.1	0.0123	0.101	Unaltered group
GAL3ST1	22q12.2	0.45	0.53	0.11	0.12	-0.08	0.0123	0.101	Unaltered group
A1CF	10q11.23	0.52	0.64	0.17	0.18	-0.12	0.0123	0.101	Unaltered group
ING2	4q35.1	0.04	0.05	0.01	0.01	0	0.0123	0.101	Unaltered group
S100P	4p16.1	0.46	0.56	0.14	0.16	-0.1	0.0123	0.101	Unaltered group
MYO19	17q12	0.29	0.36	0.09	0.12	-0.06	0.0123	0.101	Unaltered group
RAB26	16p13.3	0.29	0.34	0.06	0.08	-0.05	0.0124	0.101	Unaltered group
TK1	17q25.3	0.18	0.23	0.07	0.12	-0.05	0.0124	0.101	Unaltered group
FOXD2	1p33	0.04	0.05	0.01	0.03	-0.01	0.0124	0.102	Unaltered group
OTX1	2p15	0.16	0.22	0.07	0.12	-0.05	0.0125	0.102	Unaltered group
MAL2	8q24.12	0.46	0.59	0.17	0.2	-0.13	0.0126	0.102	Unaltered group
NAA38	17p13.1	0.02	0.03	0.01	0.01	-0.01	0.0126	0.102	Unaltered group
SET	9q34.11	0.1	0.13	0.03	0.12	-0.03	0.0126	0.102	Unaltered group
SYK	9q22.2	0.16	0.21	0.05	0.11	-0.04	0.0126	0.103	Unaltered group
OLMALINC	10q24.31	0.07	0.07	0.01	0.02	-0.01	0.0127	0.103	Unaltered group
KIFC2	8q24.3	0.27	0.34	0.09	0.1	-0.07	0.0127	0.103	Unaltered group
ISOC2	19q13.42	0.05	0.06	0.01	0.01	-0.01	0.0127	0.103	Unaltered group
NDUFA4	7p21.3	0.49	0.6	0.14	0.14	-0.1	0.0127	0.103	Unaltered group
PROC	2q14.3	0.07	0.09	0.02	0.05	-0.02	0.0128	0.103	Unaltered group
SHLD2P3	10q11.22	0.37	0.45	0.11	0.13	-0.08	0.0128	0.103	Unaltered group
CIAO3	16p13.3	0.14	0.21	0.1	0.1	-0.07	0.0129	0.103	Unaltered group
C16ORF46	16q23.2	0.02	0.02	0	0	0	0.0129	0.103	Unaltered group
ARF4	3p14.3	0.3	0.41	0.13	0.17	-0.11	0.0129	0.104	Unaltered group
SLC38A8	16q23.3	0.39	0.43	0.06	0.1	-0.05	0.013	0.104	Unaltered group
SULT2B1	19q13.33	0.47	0.58	0.15	0.15	-0.11	0.0131	0.104	Unaltered group
TNKS1BP1	11q12.1	0.32	0.37	0.06	0.1	-0.05	0.0131	0.105	Unaltered group
ZSCAN31	6p22.1	0.7	0.77	0.1	0.11	-0.08	0.0131	0.105	Unaltered group
REEP6	19p13.3	0.22	0.26	0.05	0.07	-0.04	0.0131	0.105	Unaltered group
NAXE	1q22	0.2	0.26	0.09	0.09	-0.06	0.0132	0.105	Unaltered group
CLIC1	6p21.33	0.32	0.37	0.07	0.08	-0.05	0.0132	0.105	Unaltered group
AIP	11q13.2	0.02	0.02	0.01	0.01	0	0.0133	0.106	Unaltered group
E2F4	16q22.1	0.4	0.48	0.11	0.12	-0.08	0.0134	0.106	Unaltered group
MARCHF9	12q14.1	0.07	0.08	0.01	0.02	-0.01	0.0134	0.106	Unaltered group
DNM1P35	15q24.2	0.07	0.09	0.02	0.07	-0.02	0.0135	0.106	Unaltered group
TSC2	16p13.3	0.29	0.37	0.1	0.12	-0.07	0.0135	0.106	Unaltered group
ST7	7q31.2	0.25	0.34	0.12	0.14	-0.08	0.0135	0.106	Unaltered group
VWA3B	2q11.2	0.39	0.47	0.11	0.13	-0.08	0.0135	0.106	Unaltered group
PSMA7	20q13.33	0.03	0.03	0.01	0.01	0	0.0135	0.106	Unaltered group
HGS	17q25.3	0.56	0.65	0.13	0.13	-0.1	0.0135	0.106	Unaltered group
FAM178B	2q11.2	0.49	0.58	0.12	0.13	-0.09	0.0136	0.106	Unaltered group
NFXL1	4p12	0.09	0.12	0.04	0.05	-0.03	0.0136	0.106	Unaltered group
ATP2C2	16q24.1	0.37	0.46	0.13	0.15	-0.09	0.0136	0.106	Unaltered group
CUX1	7q22.1	0.49	0.66	0.23	0.2	-0.16	0.0136	0.106	Unaltered group
CKB	14q32.33	0.18	0.24	0.08	0.09	-0.06	0.0136	0.107	Unaltered group
NDUFA7	19p13.2	0.22	0.26	0.05	0.07	-0.04	0.0137	0.107	Unaltered group
H2BC5	6p22.2	0.06	0.07	0.01	0.02	-0.01	0.0137	0.107	Unaltered group
EPS8L1	19q13.42	0.31	0.39	0.11	0.13	-0.08	0.0137	0.107	Unaltered group
SPINT2	19q13.2	0.24	0.31	0.11	0.14	-0.08	0.0138	0.107	Unaltered group
ZSCAN2	15q25.2	0.42	0.51	0.12	0.14	-0.09	0.0138	0.107	Unaltered group
CASP10	2q33.1	0.29	0.36	0.1	0.15	-0.07	0.0138	0.107	Unaltered group
MRPL1	4q21.1	0.35	0.4	0.07	0.09	-0.05	0.0139	0.107	Unaltered group
CCNA2	4q27	0.05	0.06	0.01	0.03	-0.01	0.0139	0.107	Unaltered group
GALNT6	12q13.13	0.43	0.53	0.14	0.14	-0.1	0.0139	0.107	Unaltered group
SPAG17	1p12	0.07	0.08	0.02	0.05	-0.02	0.0139	0.108	Unaltered group
CENPU	4q35.1	0.65	0.73	0.11	0.14	-0.08	0.0139	0.108	Unaltered group
S100A16	1q21.3	0.25	0.37	0.17	0.22	-0.13	0.014	0.108	Unaltered group
GLRX3	10q26.3	0.05	0.08	0.04	0.06	-0.03	0.014	0.108	Unaltered group
LRP11	6q25.1	0.08	0.1	0.03	0.05	-0.02	0.0141	0.108	Unaltered group
ARL16	17q25.3	0.01	0.01	0	0	0	0.0141	0.108	Unaltered group
HBG1	11p15.4	0.37	0.44	0.1	0.12	-0.08	0.0141	0.108	Unaltered group
DDIT3	12q13.3	0.19	0.26	0.11	0.12	-0.08	0.0141	0.108	Unaltered group
TSNARE1	8q24.3	0.41	0.48	0.1	0.12	-0.07	0.0142	0.108	Unaltered group
CFDP1	16q23.1	0.17	0.24	0.1	0.13	-0.07	0.0142	0.109	Unaltered group
C1ORF116	1q32.1	0.36	0.43	0.09	0.12	-0.07	0.0142	0.109	Unaltered group
DRICH1	22q11.23	0.37	0.44	0.1	0.11	-0.07	0.0142	0.109	Unaltered group
RNLS	10q23.31	0.18	0.23	0.06	0.13	-0.05	0.0142	0.109	Unaltered group
TRPM3	9q21.12-q21.13	0.54	0.64	0.15	0.14	-0.1	0.0143	0.109	Unaltered group
SMAD6	15q22.31	0.38	0.45	0.09	0.13	-0.07	0.0143	0.109	Unaltered group
CATSPERB	14q32.12	0.59	0.7	0.15	0.15	-0.11	0.0143	0.109	Unaltered group
VPS51	11q13.1	0.04	0.05	0.01	0.01	-0.01	0.0143	0.109	Unaltered group
VRTN	14q24.3	0.51	0.6	0.13	0.15	-0.09	0.0143	0.109	Unaltered group
TCF7L2	10q25.2-q25.3	0.49	0.6	0.15	0.2	-0.11	0.0144	0.109	Unaltered group
NBL1	1p36.13	0.16	0.2	0.05	0.11	-0.04	0.0144	0.109	Unaltered group
WDR70	5p13.2	0.32	0.41	0.12	0.17	-0.09	0.0144	0.109	Unaltered group
NDUFS7	19p13.3	0.02	0.02	0	0	0	0.0145	0.109	Unaltered group
STMP1	7q33	0.2	0.24	0.05	0.05	-0.03	0.0145	0.109	Unaltered group
ECI1	16p13.3	0.21	0.25	0.07	0.08	-0.05	0.0145	0.109	Unaltered group
PSME1	14q12	0.26	0.31	0.06	0.08	-0.04	0.0145	0.109	Unaltered group
RPL26L1	5q35.1	0.04	0.05	0.01	0.01	-0.01	0.0146	0.11	Unaltered group
CARS1	11p15.4	0.25	0.3	0.07	0.1	-0.05	0.0146	0.11	Unaltered group
ALDH3A2	17p11.2	0.52	0.63	0.16	0.17	-0.11	0.0146	0.11	Unaltered group
PI3	20q13.12	0.46	0.58	0.18	0.17	-0.12	0.0148	0.111	Unaltered group
CDC16	13q34	0.14	0.19	0.08	0.09	-0.06	0.0149	0.111	Unaltered group
DDAH1	1p22.3	0.22	0.27	0.06	0.08	-0.04	0.0149	0.111	Unaltered group
UBOX5	20p13	0.08	0.1	0.03	0.04	-0.02	0.0149	0.111	Unaltered group
ZNF777	7q36.1	0.02	0.03	0	0.01	0	0.015	0.111	Unaltered group
TRMT12	8q24.13	0.03	0.04	0.01	0.05	-0.01	0.015	0.111	Unaltered group
TNFRSF10A	8p21.3	0.48	0.58	0.15	0.17	-0.1	0.0151	0.112	Unaltered group
CHDH	3p21.1	0.52	0.66	0.19	0.2	-0.14	0.0151	0.112	Unaltered group
FADS6	17q25.1	0.69	0.78	0.13	0.14	-0.09	0.0151	0.112	Unaltered group
MTA3	2p21	0.34	0.39	0.06	0.1	-0.05	0.0152	0.112	Unaltered group
CD46	1q32.2	0.36	0.47	0.16	0.16	-0.11	0.0152	0.112	Unaltered group
PSMD14	2q24.2	0.63	0.72	0.13	0.13	-0.09	0.0152	0.112	Unaltered group
C19ORF25	19p13.3	0.02	0.02	0.01	0.01	0	0.0153	0.113	Unaltered group
ZSCAN5A	19q13.43	0.75	0.81	0.08	0.06	-0.06	0.0153	0.113	Unaltered group
LRRC42	1p32.3	0.27	0.34	0.09	0.13	-0.06	0.0153	0.113	Unaltered group
C11ORF52	11q23.1	0.23	0.3	0.09	0.12	-0.07	0.0154	0.113	Unaltered group
IFI35	17q21.31	0.32	0.4	0.11	0.13	-0.08	0.0154	0.113	Unaltered group
PPARGC1A	4p15.2	0.42	0.54	0.17	0.17	-0.12	0.0154	0.113	Unaltered group
ODAD1	19q13.33	0.39	0.46	0.1	0.1	-0.07	0.0155	0.113	Unaltered group
RPL26	17p13.1	0.01	0.02	0	0	0	0.0155	0.114	Unaltered group
PKP1	1q32.1	0.06	0.07	0.02	0.05	-0.02	0.0156	0.114	Unaltered group
TMEM41A	3q27.2	0.21	0.26	0.08	0.11	-0.06	0.0156	0.114	Unaltered group
KAT2A	17q21.2	0.15	0.24	0.12	0.15	-0.09	0.0156	0.114	Unaltered group
POU2F3	11q23.3	0.25	0.31	0.07	0.11	-0.05	0.0156	0.114	Unaltered group
RRP12	10q24.1	0.33	0.39	0.08	0.11	-0.06	0.0156	0.114	Unaltered group
SDE2	1q42.12	0.02	0.03	0	0.01	0	0.0157	0.114	Unaltered group
PRKD2	19q13.32	0.02	0.02	0	0	0	0.0157	0.114	Unaltered group
TEFM	17q11.2	0.04	0.04	0.01	0.02	-0.01	0.0158	0.114	Unaltered group
DHCR24	1p32.3	0.49	0.61	0.16	0.15	-0.11	0.0158	0.114	Unaltered group
ITPK1-AS1	14q32.12	0.93	0.94	0.01	0.01	-0.01	0.0158	0.114	Unaltered group
IVNS1ABP	1q25.3	0.36	0.46	0.14	0.16	-0.1	0.0158	0.114	Unaltered group
RFFL	17q12	0.66	0.75	0.12	0.13	-0.08	0.0158	0.114	Unaltered group
HRK	12q24.22	0.05	0.06	0.01	0.02	-0.01	0.0159	0.114	Unaltered group
RNF43	17q22	0.39	0.51	0.17	0.18	-0.12	0.0159	0.114	Unaltered group
IHH	2q35	0.46	0.54	0.12	0.13	-0.08	0.016	0.114	Unaltered group
TBC1D3C	17q12	0.43	0.55	0.17	0.16	-0.12	0.016	0.114	Unaltered group
UBE2C	20q13.12	0.64	0.73	0.13	0.14	-0.09	0.016	0.114	Unaltered group
STON2	14q31.1	0.44	0.51	0.09	0.12	-0.07	0.016	0.114	Unaltered group
BLCAP	20q11.23	0.42	0.48	0.1	0.12	-0.07	0.016	0.114	Unaltered group
PLPP6	9p24.1	0.32	0.39	0.09	0.1	-0.06	0.016	0.114	Unaltered group
CALML3	10p15.1	0.64	0.73	0.12	0.14	-0.08	0.016	0.114	Unaltered group
YIF1B	19q13.2	0.19	0.23	0.06	0.07	-0.04	0.016	0.114	Unaltered group
XDH	2p23.1	0.63	0.74	0.15	0.16	-0.11	0.0161	0.115	Unaltered group
FAM110C	2p25.3	0.16	0.19	0.04	0.05	-0.03	0.0161	0.115	Unaltered group
MAG	19q13.1	0.41	0.45	0.06	0.08	-0.04	0.0161	0.115	Unaltered group
RPL30	8q22.2	0.02	0.02	0	0.01	0	0.0161	0.115	Unaltered group
PDE11A	2q31.2	0.35	0.43	0.1	0.13	-0.07	0.0163	0.115	Unaltered group
ARG1	6q23.2	0.76	0.81	0.07	0.07	-0.05	0.0163	0.115	Unaltered group
MARCHF2	19p13.2	0.03	0.03	0.01	0.01	0	0.0163	0.115	Unaltered group
C1ORF94	1p35.1	0.4	0.48	0.11	0.13	-0.08	0.0163	0.115	Unaltered group
KCTD6	3p14.3	0.53	0.64	0.16	0.15	-0.11	0.0163	0.115	Unaltered group
FUT6	19p13.3	0.48	0.56	0.1	0.12	-0.07	0.0163	0.115	Unaltered group
PLEKHA8P1	12q12	0.07	0.09	0.01	0.09	-0.02	0.0164	0.116	Unaltered group
PSAPL1	4p16.1	0.41	0.49	0.11	0.1	-0.07	0.0164	0.116	Unaltered group
CACFD1	9q34.2	0.08	0.11	0.04	0.05	-0.03	0.0164	0.116	Unaltered group
EGLN3	14q13.1	0.26	0.31	0.05	0.1	-0.04	0.0164	0.116	Unaltered group
FAU	11q13.1	0.02	0.02	0	0	0	0.0164	0.116	Unaltered group
LCTL	15q22.31	0.59	0.65	0.09	0.1	-0.06	0.0164	0.116	Unaltered group
CENPE	4q24	0.02	0.02	0	0.02	0	0.0165	0.116	Unaltered group
MCM7	7q22.1	0.02	0.03	0	0.01	0	0.0165	0.116	Unaltered group
RPS16	19q13.2	0.03	0.04	0.01	0.02	-0.01	0.0165	0.116	Unaltered group
LYPLA2	1p36.11	0.64	0.75	0.16	0.15	-0.11	0.0165	0.116	Unaltered group
POP1	8q22.2	0.02	0.02	0	0	0	0.0165	0.116	Unaltered group
HROB	17q21.31	0.71	0.82	0.17	0.11	-0.12	0.0166	0.116	Unaltered group
TST	22q12.3	0.47	0.55	0.12	0.13	-0.09	0.0166	0.116	Unaltered group
LAD1	1q32.1	0.39	0.47	0.11	0.13	-0.08	0.0166	0.116	Unaltered group
TINAG	6p12.1	0.57	0.67	0.15	0.14	-0.1	0.0166	0.116	Unaltered group
TRIM40	6p22.1	0.45	0.55	0.13	0.15	-0.09	0.0166	0.116	Unaltered group
DUS3L	19p13.3	0.02	0.03	0.01	0.01	-0.01	0.0166	0.116	Unaltered group
ESRRA	11q13.1	0.14	0.17	0.05	0.07	-0.03	0.0166	0.116	Unaltered group
CYP27A1	2q35	0.14	0.2	0.09	0.12	-0.06	0.0167	0.116	Unaltered group
MRAP2	6q14.2	0.09	0.11	0.03	0.04	-0.02	0.0167	0.116	Unaltered group
PDCD5	19q13.11	0.19	0.23	0.06	0.08	-0.04	0.0167	0.116	Unaltered group
CASP6	4q25	0.17	0.23	0.08	0.11	-0.06	0.0168	0.116	Unaltered group
HMGCS1	5p12	0.52	0.62	0.14	0.14	-0.1	0.0168	0.116	Unaltered group
CCNP	19q13.2	0.18	0.21	0.05	0.06	-0.03	0.0168	0.116	Unaltered group
COPZ2	17q21.32	0.05	0.07	0.01	0.05	-0.01	0.0168	0.116	Unaltered group
CLHC1	2p16.1	0.52	0.62	0.15	0.17	-0.1	0.0168	0.117	Unaltered group
SP100	2q37.1	0.02	0.03	0	0.08	-0.01	0.0169	0.117	Unaltered group
ORC2	2q33.1	0.43	0.5	0.1	0.13	-0.07	0.0169	0.117	Unaltered group
C1ORF159	1p36.33	0.25	0.31	0.09	0.12	-0.06	0.017	0.118	Unaltered group
TMEM272	13q14.3	0.12	0.15	0.04	0.05	-0.03	0.0171	0.118	Unaltered group
CAMK2N1	1p36.12	0.11	0.14	0.04	0.07	-0.03	0.0171	0.118	Unaltered group
EIF3I	1p35.2	0.01	0.02	0	0.01	0	0.0171	0.118	Unaltered group
GPR137	11q13.1	0.07	0.09	0.03	0.04	-0.02	0.0171	0.118	Unaltered group
POLR2H	3q27.1	0.06	0.07	0.01	0.02	-0.01	0.0171	0.118	Unaltered group
RBBP5	1q32.1	0.06	0.07	0.01	0.03	-0.01	0.0171	0.118	Unaltered group
APCS	1q23.2	0.35	0.42	0.09	0.13	-0.07	0.0171	0.118	Unaltered group
LUZP6	7q33	0.04	0.05	0.01	0.04	-0.01	0.0171	0.118	Unaltered group
TEC	4p12-p11	0.21	0.25	0.06	0.09	-0.04	0.0172	0.118	Unaltered group
CRTAP	3p22.3	0.04	0.05	0.01	0.02	-0.01	0.0172	0.118	Unaltered group
ST7-OT4	7q31.2	0.15	0.2	0.07	0.09	-0.05	0.0172	0.118	Unaltered group
POLE4	2p12	0.02	0.03	0.01	0.01	-0.01	0.0172	0.118	Unaltered group
MTAP	9p21.3	0.26	0.34	0.11	0.14	-0.08	0.0172	0.118	Unaltered group
LPAR2	19p13.11	0.24	0.29	0.07	0.08	-0.05	0.0172	0.118	Unaltered group
CLUAP1	16p13.3	0.02	0.02	0	0	0	0.0172	0.118	Unaltered group
SLC17A1	6p22.2	0.23	0.27	0.05	0.13	-0.04	0.0172	0.118	Unaltered group
CLSTN1	1p36.22	0.18	0.25	0.1	0.15	-0.07	0.0173	0.118	Unaltered group
ADGRG6	6q24.2	0.16	0.2	0.04	0.07	-0.03	0.0173	0.118	Unaltered group
COLCA2	11q23.1	0.67	0.77	0.14	0.14	-0.1	0.0173	0.118	Unaltered group
C10ORF88B	10q26.13	0.34	0.4	0.09	0.11	-0.06	0.0173	0.118	Unaltered group
DECR2	16p13.3	0.23	0.28	0.06	0.08	-0.05	0.0173	0.118	Unaltered group
TEX38	1p33	0.91	0.93	0.03	0.02	-0.02	0.0173	0.118	Unaltered group
DARS1	2q21.3	0.04	0.06	0.02	0.1	-0.02	0.0174	0.118	Unaltered group
CNTN6	3p26.3	0.64	0.75	0.16	0.13	-0.11	0.0174	0.118	Unaltered group
KTN1	14q22.1	0.31	0.38	0.1	0.16	-0.07	0.0174	0.118	Unaltered group
PMEL	12q13.2	0.03	0.04	0.01	0.05	-0.01	0.0175	0.119	Unaltered group
PROSER2	10p14	0.46	0.54	0.12	0.13	-0.08	0.0175	0.119	Unaltered group
ADSS2	1q44	0.02	0.02	0	0	0	0.0175	0.119	Unaltered group
ANKRD37	4q35.1	0.23	0.33	0.15	0.16	-0.1	0.0176	0.119	Unaltered group
MOCOS	18q12.2	0.66	0.78	0.17	0.14	-0.12	0.0176	0.119	Unaltered group
ZFYVE28	4p16.3	0.08	0.08	0.01	0.02	-0.01	0.0176	0.119	Unaltered group
GHDC	17q21.2	0.16	0.2	0.06	0.07	-0.04	0.0176	0.119	Unaltered group
LAMTOR4	7q22.1	0.01	0.02	0	0	0	0.0176	0.119	Unaltered group
TRIM28	19q13.43	0.01	0.01	0	0	0	0.0176	0.119	Unaltered group
ESPN	1p36.31	0.39	0.46	0.11	0.11	-0.07	0.0177	0.119	Unaltered group
TUBA1C	12q13.12	0.36	0.49	0.18	0.23	-0.12	0.0177	0.119	Unaltered group
NDUFB10	16p13.3	0.1	0.11	0.02	0.05	-0.02	0.0177	0.119	Unaltered group
TMEM219	16p11.2	0.08	0.09	0.02	0.04	-0.01	0.0177	0.119	Unaltered group
CCS	11q13.2	0.04	0.06	0.01	0.05	-0.01	0.0178	0.119	Unaltered group
AGR3	7p21.1	0.41	0.55	0.2	0.18	-0.14	0.0178	0.119	Unaltered group
WDR5	9q34.2	0.32	0.38	0.09	0.1	-0.06	0.0178	0.119	Unaltered group
MEP1B	18q12.1	0.65	0.72	0.1	0.13	-0.07	0.0178	0.119	Unaltered group
NUDT14	14q32.33	0.15	0.19	0.05	0.07	-0.04	0.0178	0.119	Unaltered group
OVOL2	20p11.23	0.05	0.06	0.02	0.03	-0.01	0.0179	0.119	Unaltered group
NECTIN4	1q23.3	0.2	0.26	0.09	0.11	-0.06	0.0179	0.119	Unaltered group
ARHGEF28	5q13.2	0.54	0.63	0.12	0.17	-0.09	0.0179	0.119	Unaltered group
PRSS16	6p22.1	0.13	0.16	0.03	0.05	-0.02	0.0179	0.119	Unaltered group
CFAP69	7q21.13	0.03	0.03	0.01	0.01	0	0.0179	0.119	Unaltered group
KIF1C	17p13.2	0.23	0.27	0.06	0.07	-0.04	0.0179	0.12	Unaltered group
SCN9A	2q24.3	0.05	0.06	0.02	0.06	-0.02	0.018	0.12	Unaltered group
ARMC5	16p11.2	0.02	0.02	0.01	0.01	0	0.018	0.12	Unaltered group
LAPTM4B	8q22.1	0.31	0.38	0.11	0.15	-0.08	0.018	0.12	Unaltered group
AJM1	9q34.3	0.21	0.25	0.05	0.06	-0.04	0.0183	0.121	Unaltered group
IFI27L1	14q32.12	0.05	0.08	0.03	0.04	-0.02	0.0183	0.121	Unaltered group
CRLS1	20p12.3	0.44	0.57	0.19	0.17	-0.13	0.0184	0.121	Unaltered group
KDM1A	1p36.12	0.49	0.6	0.16	0.15	-0.11	0.0184	0.121	Unaltered group
KLF5	13q22.1	0.44	0.57	0.19	0.19	-0.13	0.0185	0.121	Unaltered group
TMEM82	1p36.21	0.33	0.36	0.05	0.08	-0.04	0.0185	0.121	Unaltered group
FAAH	1p33	0.39	0.5	0.15	0.17	-0.1	0.0185	0.121	Unaltered group
KLHL30	2q37.3	0.41	0.5	0.15	0.14	-0.1	0.0185	0.121	Unaltered group
SFTPA2	10q22.3	0.42	0.49	0.11	0.12	-0.07	0.0186	0.122	Unaltered group
CTDSPL	3p22.2	0.32	0.4	0.11	0.14	-0.08	0.0186	0.122	Unaltered group
IMP4	2q21.1	0.03	0.03	0	0.01	0	0.0188	0.123	Unaltered group
CEP170B	14q32.33	0.21	0.24	0.04	0.07	-0.03	0.0188	0.123	Unaltered group
FAM32A	19p13.11	0.03	0.03	0	0.01	0	0.0189	0.123	Unaltered group
AFG3L2	18p11.21	0.19	0.24	0.07	0.08	-0.05	0.0189	0.123	Unaltered group
C11ORF80	11q13.2	0.38	0.47	0.14	0.16	-0.09	0.0189	0.123	Unaltered group
CCNH	5q14.3	0.03	0.03	0	0.01	0	0.019	0.123	Unaltered group
LAMA3	18q11.2	0.34	0.41	0.1	0.12	-0.07	0.019	0.124	Unaltered group
TMSB10	2p11.2	0.02	0.02	0	0	0	0.0191	0.124	Unaltered group
PARL	3q27.1	0.21	0.24	0.05	0.06	-0.04	0.0192	0.124	Unaltered group
GLIS3-AS1	9p24.2	0.41	0.53	0.17	0.16	-0.12	0.0192	0.124	Unaltered group
LIN9	1q42.12	0.51	0.63	0.18	0.16	-0.12	0.0192	0.124	Unaltered group
MC4R	18q21.32	0.69	0.78	0.14	0.1	-0.1	0.0192	0.124	Unaltered group
LRRC39	1p21.2	0.71	0.76	0.08	0.09	-0.06	0.0192	0.124	Unaltered group
B4GALNT2	17q21.32	0.58	0.69	0.16	0.16	-0.11	0.0193	0.124	Unaltered group
TMEM18	2p25.3	0.02	0.02	0	0	0	0.0193	0.125	Unaltered group
LRRC71	1q23.1	0.25	0.32	0.11	0.13	-0.07	0.0193	0.125	Unaltered group
COLGALT2	1q25.3	0.58	0.73	0.22	0.18	-0.15	0.0195	0.125	Unaltered group
ATP5MF	7q22.1	0.69	0.77	0.12	0.13	-0.08	0.0195	0.125	Unaltered group
BET1L	11p15.5	0.03	0.04	0.01	0.01	-0.01	0.0196	0.126	Unaltered group
ACTG1P25	1q32.1	0.36	0.45	0.12	0.12	-0.08	0.0197	0.126	Unaltered group
YOD1	1q32.1	0.46	0.59	0.19	0.2	-0.13	0.0197	0.127	Unaltered group
ENTPD3	3p22.1	0.41	0.54	0.2	0.21	-0.13	0.0198	0.127	Unaltered group
SLCO4A1	20q13.33	0.11	0.15	0.05	0.09	-0.04	0.0198	0.127	Unaltered group
SLC27A3	1q21.3	0.09	0.12	0.04	0.07	-0.03	0.0198	0.127	Unaltered group
TTC39A	1p32.3	0.42	0.52	0.14	0.15	-0.09	0.0199	0.127	Unaltered group
SNRPD1	18q11.2	0.39	0.46	0.09	0.13	-0.06	0.0199	0.127	Unaltered group
PLCD3	17q21.31	0.39	0.48	0.13	0.13	-0.08	0.0199	0.127	Unaltered group
GPRC5C	17q25.1	0.27	0.32	0.07	0.07	-0.05	0.0199	0.127	Unaltered group
VDAC1	5q31.1	0.44	0.5	0.09	0.13	-0.06	0.02	0.127	Unaltered group
SENP3	17p13	0.01	0.01	0	0	0	0.0201	0.128	Unaltered group
PLA2R1	2q23-q24	0.09	0.13	0.05	0.09	-0.04	0.0201	0.128	Unaltered group
PSMG3	7p22.3	0.35	0.42	0.1	0.12	-0.07	0.0201	0.128	Unaltered group
C1ORF35	1q42.13	0.3	0.36	0.09	0.09	-0.06	0.0203	0.128	Unaltered group
ZNF860	3p24.1	0.25	0.3	0.08	0.1	-0.06	0.0203	0.128	Unaltered group
B9D2	19q13.2	0.01	0.02	0	0	0	0.0204	0.128	Unaltered group
HJURP	2q37.1	0.41	0.49	0.11	0.12	-0.07	0.0204	0.128	Unaltered group
RTF2	20q13.31	0.13	0.19	0.08	0.1	-0.05	0.0204	0.128	Unaltered group
PMS2P1	7q22.1	0.02	0.02	0	0.01	0	0.0204	0.128	Unaltered group
PARD6B	20q13.13	0.52	0.64	0.18	0.17	-0.12	0.0205	0.129	Unaltered group
CREB3L1	11p11.2	0.34	0.41	0.11	0.14	-0.07	0.0205	0.129	Unaltered group
TMEM159	16p12.3	0.1	0.15	0.05	0.16	-0.04	0.0205	0.129	Unaltered group
MED27	9q34.13	0.2	0.25	0.07	0.07	-0.05	0.0205	0.129	Unaltered group
NDUFS4	5q11.2	0.73	0.81	0.13	0.11	-0.08	0.0206	0.129	Unaltered group
NUDT2	9p13.3	0.03	0.03	0.01	0.01	0	0.0207	0.129	Unaltered group
RASL11A	13q12.2	0.05	0.05	0.01	0.01	-0.01	0.0207	0.129	Unaltered group
OLFM4	13q14.3	0.56	0.65	0.15	0.15	-0.1	0.0207	0.129	Unaltered group
GTF2H3	12q24.31	0.01	0.01	0	0	0	0.0207	0.129	Unaltered group
PSME3IP1	16q13	0.41	0.5	0.14	0.16	-0.09	0.0207	0.129	Unaltered group
AHSA2P	2p15	0.17	0.21	0.06	0.08	-0.04	0.0207	0.129	Unaltered group
OTOR	20p12.1	0.36	0.45	0.14	0.15	-0.09	0.0208	0.129	Unaltered group
ECHS1	10q26.3	0.69	0.8	0.17	0.12	-0.11	0.0208	0.129	Unaltered group
PATJ	1p31.3	0.44	0.54	0.13	0.18	-0.09	0.0209	0.13	Unaltered group
TRIM2	4q31.3	0.44	0.53	0.14	0.17	-0.09	0.0209	0.13	Unaltered group
TRAK1	3p22.1	0.28	0.34	0.09	0.11	-0.06	0.0209	0.13	Unaltered group
CASTOR1	22q12.2	0.02	0.02	0	0	0	0.0209	0.13	Unaltered group
FZD6	8q22.3	0.07	0.08	0.01	0.05	-0.01	0.021	0.13	Unaltered group
TELO2	16p13.3	0.03	0.04	0.01	0.02	-0.01	0.021	0.13	Unaltered group
INPP5J	22q12.2	0.32	0.39	0.1	0.12	-0.07	0.0211	0.13	Unaltered group
GDA	9q21.13	0.05	0.07	0.02	0.03	-0.02	0.0211	0.13	Unaltered group
EFNA1	1q22	0.1	0.12	0.02	0.03	-0.02	0.0211	0.13	Unaltered group
OTUD1	10p12.2	0.03	0.03	0.01	0.01	0	0.0211	0.13	Unaltered group
TBC1D3G	17q12	0.39	0.43	0.05	0.06	-0.03	0.0211	0.13	Unaltered group
H3-3A	1q42.12	0.07	0.09	0.02	0.04	-0.01	0.0212	0.131	Unaltered group
HYAL4	7q31.32	0.48	0.57	0.14	0.17	-0.09	0.0213	0.131	Unaltered group
CARNMT1	9q21.13	0.74	0.8	0.09	0.11	-0.06	0.0213	0.131	Unaltered group
NDUFS2	1q23.3	0.11	0.15	0.06	0.07	-0.04	0.0213	0.131	Unaltered group
LNX1	4q12	0.28	0.34	0.1	0.11	-0.07	0.0213	0.131	Unaltered group
GRAMD2B	5q23.2	0.48	0.57	0.13	0.19	-0.09	0.0213	0.131	Unaltered group
KIAA1549	7q34	0.05	0.06	0.02	0.04	-0.01	0.0213	0.131	Unaltered group
COX17	3q13.33	0.06	0.07	0.02	0.02	-0.01	0.0213	0.131	Unaltered group
MAPK3	16p11.2	0.53	0.62	0.14	0.16	-0.09	0.0214	0.131	Unaltered group
CXCL1	4q13.3	0.6	0.71	0.16	0.16	-0.11	0.0214	0.131	Unaltered group
GINS3	16q21	0.04	0.05	0.01	0.02	-0.01	0.0214	0.131	Unaltered group
COX4I1	16q24.1	0.23	0.28	0.08	0.12	-0.06	0.0214	0.131	Unaltered group
ADK	10q22.2	0.19	0.21	0.02	0.03	-0.02	0.0214	0.131	Unaltered group
ZG16B	16p13.3	0.5	0.57	0.11	0.1	-0.07	0.0214	0.131	Unaltered group
HKDC1	10q22.1	0.46	0.59	0.19	0.19	-0.13	0.0215	0.131	Unaltered group
SH2D4A	8p21.3	0.53	0.59	0.1	0.14	-0.07	0.0215	0.131	Unaltered group
RUNDC1	17q21.31	0.21	0.26	0.07	0.09	-0.05	0.0215	0.131	Unaltered group
RFC2	7q11.23	0.01	0.02	0	0	0	0.0215	0.131	Unaltered group
TUBB4B	9q34.3	0.06	0.07	0.02	0.02	-0.01	0.0216	0.131	Unaltered group
TMC5	16p12.3	0.23	0.29	0.09	0.13	-0.06	0.0216	0.131	Unaltered group
RNPS1	16p13.3	0.29	0.34	0.06	0.09	-0.04	0.0216	0.131	Unaltered group
TMEM79	1q22	0.49	0.59	0.15	0.16	-0.1	0.0216	0.131	Unaltered group
MBD6	12q13.3	0.26	0.33	0.12	0.11	-0.08	0.0217	0.131	Unaltered group
WDR77	1p13.2	0.49	0.58	0.13	0.13	-0.09	0.0217	0.131	Unaltered group
KIF9	3p21.31	0.14	0.16	0.03	0.03	-0.02	0.0219	0.133	Unaltered group
EPOR	19p13.2	0.11	0.15	0.05	0.06	-0.04	0.0219	0.133	Unaltered group
C3ORF62	3p21.31	0.02	0.03	0	0.05	-0.01	0.022	0.133	Unaltered group
CDCA3	12p13.31	0.31	0.38	0.11	0.11	-0.07	0.022	0.133	Unaltered group
S100A1	1q21.3	0.53	0.62	0.14	0.1	-0.09	0.022	0.133	Unaltered group
ABHD1	2p23.3	0.01	0.02	0	0.05	-0.01	0.022	0.133	Unaltered group
HSPBAP1	3q21.1	0.08	0.12	0.05	0.08	-0.03	0.022	0.133	Unaltered group
PRR15L	17q21.32	0.42	0.5	0.13	0.13	-0.09	0.0221	0.133	Unaltered group
FAM189B	1q22	0.02	0.02	0	0.01	0	0.0221	0.133	Unaltered group
STYXL1	7q11.23	0.27	0.33	0.09	0.11	-0.06	0.0221	0.133	Unaltered group
EEF2K	16p12.2	0.46	0.54	0.11	0.15	-0.08	0.0221	0.133	Unaltered group
CTNND1	11q12.1	0.16	0.23	0.1	0.14	-0.07	0.0221	0.133	Unaltered group
RPSAP52	12q14.3	0.35	0.39	0.06	0.14	-0.04	0.0221	0.133	Unaltered group
CCNO	5q11.2	0.07	0.08	0.02	0.03	-0.01	0.0221	0.133	Unaltered group
RAB40C	16p13.3	0.55	0.63	0.12	0.15	-0.08	0.0221	0.133	Unaltered group
ZNF593	1p36.11	0.75	0.82	0.11	0.11	-0.07	0.0222	0.133	Unaltered group
MST1R	3p21.31	0.56	0.64	0.12	0.15	-0.08	0.0222	0.133	Unaltered group
LPAR6	13q14.2	0.18	0.24	0.09	0.16	-0.06	0.0222	0.133	Unaltered group
GALNT12	9q22.33	0.16	0.21	0.07	0.09	-0.05	0.0222	0.133	Unaltered group
C8ORF58	8p21.3	0.05	0.06	0.02	0.05	-0.01	0.0222	0.133	Unaltered group
ABHD3	18q11.2	0.18	0.22	0.06	0.08	-0.04	0.0222	0.133	Unaltered group
LGALS8	1q43	0.4	0.49	0.14	0.14	-0.09	0.0222	0.133	Unaltered group
PSORS1C1	6p21.33	0.6	0.7	0.16	0.11	-0.1	0.0223	0.133	Unaltered group
STPG4	2p21	0.59	0.66	0.1	0.12	-0.07	0.0224	0.134	Unaltered group
SERPINB5	18q21.33	0.48	0.57	0.14	0.13	-0.09	0.0225	0.134	Unaltered group
KLRG2	7q34	0.41	0.48	0.09	0.11	-0.06	0.0225	0.134	Unaltered group
DDX27	20q13.13	0.02	0.02	0	0	0	0.0226	0.134	Unaltered group
TLL2	10q24.1	0.03	0.04	0.01	0.01	0	0.0226	0.134	Unaltered group
SLC17A9	20q13.33	0.52	0.62	0.15	0.17	-0.1	0.0227	0.135	Unaltered group
CHRM1	11q12.3	0.18	0.23	0.07	0.09	-0.05	0.0227	0.135	Unaltered group
GRWD1	19q13.33	0.01	0.01	0	0	0	0.0227	0.135	Unaltered group
VAV2	9q34.2	0.44	0.5	0.09	0.12	-0.06	0.0227	0.135	Unaltered group
GRIK1-AS1	21q21.3	0.33	0.41	0.13	0.14	-0.08	0.0228	0.135	Unaltered group
KCNN4	19q13.31	0.37	0.43	0.08	0.1	-0.05	0.0229	0.135	Unaltered group
PGAP3	17q12	0.36	0.45	0.14	0.13	-0.09	0.0229	0.135	Unaltered group
KPNA1	3q21.1	0.02	0.02	0	0.01	0	0.0231	0.136	Unaltered group
PIP4K2C	12q13.3	0.04	0.06	0.03	0.05	-0.02	0.0231	0.136	Unaltered group
PLEKHG6	12p13.31	0.69	0.76	0.12	0.13	-0.08	0.0232	0.136	Unaltered group
ANKRD1	10q23.31	0.42	0.52	0.15	0.18	-0.1	0.0232	0.136	Unaltered group
FAM189A2	9q21.12	0.61	0.7	0.15	0.15	-0.1	0.0233	0.136	Unaltered group
SH3BGRL2	6q14.1	0.43	0.52	0.14	0.14	-0.09	0.0233	0.136	Unaltered group
TRAF5	1q32.3	0.03	0.04	0.01	0.03	-0.01	0.0234	0.136	Unaltered group
HNF1B	17q12	0.25	0.33	0.14	0.13	-0.09	0.0234	0.136	Unaltered group
DSP	6p24.3	0.43	0.5	0.1	0.11	-0.07	0.0235	0.137	Unaltered group
FRRS1	1p21.2	0.13	0.17	0.06	0.12	-0.04	0.0235	0.137	Unaltered group
CCDC51	3p21.31	0.83	0.89	0.08	0.06	-0.05	0.0236	0.137	Unaltered group
GNRHR	4q13.2	0.65	0.72	0.11	0.12	-0.07	0.0236	0.137	Unaltered group
PCBD2	5q31.1	0.04	0.05	0.01	0.03	-0.01	0.0237	0.137	Unaltered group
CGB3	19q13.33	0.58	0.63	0.08	0.07	-0.05	0.0237	0.137	Unaltered group
AP1M2	19p13.2	0.09	0.13	0.06	0.07	-0.04	0.0237	0.137	Unaltered group
SPRY4	5q31.3	0.41	0.53	0.18	0.21	-0.12	0.0237	0.137	Unaltered group
KLKB1	4q35.2	0.42	0.52	0.15	0.17	-0.1	0.0237	0.137	Unaltered group
LONP1	19p13.2	0.01	0.01	0	0	0	0.0237	0.137	Unaltered group
MTFP1	22q12.2	0.26	0.31	0.09	0.1	-0.06	0.0238	0.138	Unaltered group
FABP6	5q33.3	0.18	0.22	0.06	0.08	-0.04	0.0238	0.138	Unaltered group
CD2BP2	16p11.2	0.04	0.05	0.01	0.01	-0.01	0.0238	0.138	Unaltered group
CFAP36	2p16.1	0.05	0.07	0.02	0.03	-0.01	0.0238	0.138	Unaltered group
CALML6	1p36.33	0.71	0.77	0.1	0.09	-0.06	0.0239	0.138	Unaltered group
CYP3A5	7q22.1	0.38	0.44	0.09	0.11	-0.06	0.0239	0.138	Unaltered group
MAT2A	2p11.2	0.62	0.71	0.15	0.16	-0.1	0.0239	0.138	Unaltered group
JPT1	17q25.1	0.51	0.6	0.14	0.14	-0.09	0.0239	0.138	Unaltered group
C6ORF136	6p21.33	0.5	0.58	0.11	0.15	-0.07	0.0239	0.138	Unaltered group
AMTN	4q13.3	0.51	0.56	0.08	0.13	-0.06	0.024	0.138	Unaltered group
THG1L	5q33.3	0.82	0.87	0.09	0.04	-0.06	0.0241	0.138	Unaltered group
SPOCD1	1p35.2	0.26	0.3	0.06	0.11	-0.04	0.0241	0.138	Unaltered group
YIPF4	2p22.3	0.7	0.81	0.18	0.13	-0.11	0.0242	0.138	Unaltered group
KIFC1	6p21.32	0.06	0.07	0.01	0.02	-0.01	0.0242	0.138	Unaltered group
IL17RB	3p21.1	0.24	0.3	0.09	0.1	-0.06	0.0242	0.138	Unaltered group
FAM169B	15q26.3	0.42	0.52	0.16	0.16	-0.1	0.0242	0.138	Unaltered group
SV2B	15q26.1	0.02	0.03	0.01	0.06	-0.01	0.0242	0.138	Unaltered group
B4GALNT3	12p13.33	0.43	0.53	0.15	0.18	-0.1	0.0242	0.139	Unaltered group
WFS1	4p16.1	0.13	0.18	0.07	0.07	-0.05	0.0243	0.139	Unaltered group
SLC66A1L	3q25.32	0.29	0.35	0.09	0.09	-0.06	0.0244	0.139	Unaltered group
REXO1	19p13.3	0.02	0.03	0	0.01	0	0.0244	0.139	Unaltered group
EFHD2	1p36.21	0.3	0.39	0.13	0.15	-0.08	0.0244	0.139	Unaltered group
KLHL10	17q21.2	0.03	0.04	0.01	0.02	-0.01	0.0244	0.139	Unaltered group
SPINT1	15q15.1	0.7	0.75	0.07	0.13	-0.05	0.0245	0.139	Unaltered group
FAM166C	2p23.3	0.22	0.26	0.06	0.07	-0.04	0.0245	0.139	Unaltered group
SLC9A3R2	16p13.3	0.24	0.3	0.09	0.1	-0.06	0.0245	0.139	Unaltered group
ANKRD34A	1q21.1	0.25	0.33	0.11	0.11	-0.07	0.0246	0.14	Unaltered group
CBLC	19q13.32	0.54	0.62	0.12	0.12	-0.08	0.0247	0.14	Unaltered group
RAD18	3p25.3	0.66	0.79	0.22	0.17	-0.14	0.0248	0.141	Unaltered group
RPS7	2p25.3	0.07	0.09	0.02	0.04	-0.02	0.0249	0.141	Unaltered group
TLCD3A	17p13.3	0.5	0.58	0.13	0.14	-0.08	0.025	0.141	Unaltered group
ALOXE3	17p13.1	0.37	0.42	0.09	0.09	-0.06	0.0251	0.141	Unaltered group
TRAP1	16p13.3	0.51	0.61	0.15	0.17	-0.1	0.0251	0.142	Unaltered group
GNPNAT1	14q22.1	0.32	0.4	0.14	0.16	-0.09	0.0252	0.142	Unaltered group
ZFYVE27	10q24.2	0.35	0.4	0.08	0.1	-0.05	0.0252	0.142	Unaltered group
CDK5RAP1	20q11.21	0.55	0.64	0.14	0.18	-0.09	0.0252	0.142	Unaltered group
NDUFB8	10q24.31	0.11	0.13	0.04	0.05	-0.02	0.0253	0.142	Unaltered group
TOM1L1	17q22	0.38	0.47	0.13	0.15	-0.09	0.0253	0.142	Unaltered group
DGKQ	4p16.3	0.51	0.6	0.14	0.13	-0.09	0.0254	0.142	Unaltered group
ANXA11	10q22.3	0.13	0.18	0.07	0.16	-0.05	0.0255	0.143	Unaltered group
ABCC3	17q21.33	0.49	0.59	0.16	0.15	-0.1	0.0255	0.143	Unaltered group
ALAD	9q32	0.37	0.45	0.12	0.14	-0.08	0.0255	0.143	Unaltered group
DDA1	19p13.11	0.46	0.52	0.1	0.12	-0.06	0.0255	0.143	Unaltered group
MAPK4	18q21.1-q21.2	0.02	0.02	0	0.03	-0.01	0.0256	0.143	Unaltered group
TNFRSF11A	18q21.33	0.41	0.47	0.09	0.13	-0.06	0.0259	0.144	Unaltered group
TYW5	2q33.1	0.6	0.7	0.15	0.17	-0.1	0.0259	0.144	Unaltered group
NDUFAB1	16p12.2	0.02	0.03	0.01	0.01	0	0.026	0.144	Unaltered group
TSG101	11p15.1	0.17	0.2	0.05	0.08	-0.03	0.026	0.144	Unaltered group
LRP5	11q13.2	0.49	0.56	0.11	0.14	-0.07	0.026	0.145	Unaltered group
SIAE	11q24.2	0.77	0.82	0.08	0.11	-0.05	0.0261	0.145	Unaltered group
KCNE2	21q22.11	0.47	0.54	0.1	0.12	-0.06	0.0261	0.145	Unaltered group
MICOS13	19p13.3	0.11	0.12	0.03	0.04	-0.02	0.0262	0.145	Unaltered group
AGFG2	7q22.1	0.37	0.44	0.1	0.09	-0.06	0.0262	0.145	Unaltered group
OSGIN1	16q23.3	0.78	0.85	0.11	0.1	-0.07	0.0262	0.145	Unaltered group
HECTD3	1p34.1	0.03	0.03	0.01	0.01	0	0.0264	0.146	Unaltered group
MRPL49	11q13.1	0.09	0.11	0.03	0.03	-0.02	0.0264	0.146	Unaltered group
SPHK2	19q13.33	0.02	0.02	0	0	0	0.0265	0.146	Unaltered group
DNAJC25	9q31.3	0.04	0.05	0.01	0.02	-0.01	0.0265	0.146	Unaltered group
MSANTD2	11q24.2	0.02	0.02	0	0.01	0	0.0266	0.146	Unaltered group
HCAR2	12q24.31	0.49	0.59	0.17	0.15	-0.11	0.0266	0.146	Unaltered group
IDH1	2q34	0.06	0.06	0.01	0.02	-0.01	0.0267	0.147	Unaltered group
NDUFB4	3q13.33	0.1	0.12	0.03	0.04	-0.02	0.0267	0.147	Unaltered group
SPATA12	3p14.3	0.27	0.35	0.13	0.18	-0.08	0.0267	0.147	Unaltered group
ZER1	9q34.11	0.01	0.02	0	0	0	0.0268	0.147	Unaltered group
RPS19	19q13.2	0.04	0.06	0.03	0.04	-0.02	0.0268	0.147	Unaltered group
CYHR1	8q24.3	0.02	0.02	0	0	0	0.0269	0.147	Unaltered group
CYTH1	17q25.3	0.2	0.25	0.06	0.13	-0.04	0.0269	0.147	Unaltered group
SLC19A3	2q36.3	0.54	0.65	0.17	0.17	-0.11	0.0269	0.147	Unaltered group
ZNF628	19q13.42	0.03	0.04	0.01	0.01	0	0.0269	0.147	Unaltered group
CILK1	6p12.1	0.66	0.78	0.18	0.14	-0.11	0.027	0.148	Unaltered group
SMIM43	4q27	0.64	0.75	0.17	0.14	-0.11	0.027	0.148	Unaltered group
AQP11	11q14.1	0.13	0.18	0.08	0.09	-0.05	0.0271	0.148	Unaltered group
GMPS	3q25.31	0.02	0.02	0	0.01	0	0.0271	0.148	Unaltered group
DIO3OS	14q32.31	0.45	0.52	0.1	0.12	-0.06	0.0272	0.148	Unaltered group
C10ORF95	10q24.32	0.48	0.54	0.08	0.14	-0.05	0.0272	0.148	Unaltered group
AJUBA	14q11.2	0.65	0.75	0.16	0.15	-0.1	0.0272	0.148	Unaltered group
IQGAP3	1q22	0.1	0.11	0.02	0.03	-0.01	0.0273	0.149	Unaltered group
SPATA6L	9p24.2-p24.1	0.17	0.19	0.04	0.05	-0.02	0.0273	0.149	Unaltered group
PSG4	19q13.31	0.53	0.61	0.12	0.09	-0.07	0.0273	0.149	Unaltered group
CLCNKA	1p36.13	0.21	0.24	0.06	0.06	-0.03	0.0273	0.149	Unaltered group
KPNA2	17q24.2	0.02	0.02	0	0.01	0	0.0274	0.149	Unaltered group
CALML4	15q23	0.49	0.58	0.15	0.15	-0.09	0.0274	0.149	Unaltered group
NUDT1	7p22.3	0.15	0.18	0.05	0.06	-0.03	0.0275	0.149	Unaltered group
BAHCC1	17q25.3	0.02	0.03	0	0.04	-0.01	0.0275	0.149	Unaltered group
AXIN1	16p13.3	0.5	0.57	0.11	0.11	-0.07	0.0275	0.149	Unaltered group
ERLIN1	10q24.31	0.39	0.47	0.13	0.13	-0.08	0.0275	0.149	Unaltered group
P2RY2	11q13.4	0.47	0.54	0.11	0.13	-0.07	0.0276	0.149	Unaltered group
SETD1A	16p11.2	0.01	0.02	0	0.01	0	0.0276	0.149	Unaltered group
ACP1	2p25.3	0.49	0.58	0.14	0.15	-0.09	0.0276	0.149	Unaltered group
TMEM125	1p34.2	0.09	0.1	0.03	0.04	-0.02	0.0276	0.149	Unaltered group
RTKN2	10q21.2	0.79	0.85	0.09	0.11	-0.06	0.0277	0.149	Unaltered group
PEX11B	1q21.1	0.02	0.02	0	0	0	0.0277	0.149	Unaltered group
STAU1	20q13.13	0.37	0.46	0.15	0.16	-0.09	0.0279	0.15	Unaltered group
PSMB2	1p34.3	0.46	0.55	0.15	0.16	-0.09	0.0279	0.15	Unaltered group
NR6A1	9q33.3	0.07	0.09	0.02	0.05	-0.02	0.0279	0.15	Unaltered group
TRIM47	17q25.1	0.17	0.21	0.06	0.13	-0.04	0.028	0.15	Unaltered group
SPAG5	17q11.2	0.09	0.12	0.04	0.06	-0.02	0.028	0.15	Unaltered group
CTDNEP1	17p13.1	0.12	0.16	0.07	0.09	-0.04	0.028	0.15	Unaltered group
CD164	6q21	0.26	0.3	0.05	0.1	-0.04	0.028	0.15	Unaltered group
FAM153A	5q35.3	0.55	0.64	0.13	0.14	-0.08	0.0282	0.151	Unaltered group
FHIP1A	4q31.3	0.22	0.27	0.07	0.11	-0.05	0.0282	0.151	Unaltered group
TTLL5	14q24.3	0.2	0.27	0.1	0.14	-0.06	0.0282	0.151	Unaltered group
DLGAP5	14q22.3	0.05	0.06	0.01	0.03	-0.01	0.0283	0.151	Unaltered group
ATP5F1D	19p13.3	0.09	0.11	0.03	0.05	-0.02	0.0283	0.151	Unaltered group
MEP1A	6p12.3	0.55	0.66	0.17	0.17	-0.11	0.0283	0.151	Unaltered group
SSRP1	11q12.1	0.5	0.53	0.04	0.09	-0.03	0.0284	0.151	Unaltered group
IL19	1q32.1	0.27	0.34	0.1	0.13	-0.07	0.0284	0.151	Unaltered group
HAL	12q23.1	0.67	0.73	0.1	0.11	-0.06	0.0284	0.151	Unaltered group
RRM2	2p25.1	0.51	0.6	0.14	0.17	-0.09	0.0284	0.151	Unaltered group
DHRS11	17q12	0.1	0.13	0.05	0.06	-0.03	0.0284	0.151	Unaltered group
AZGP1	7q22.1	0.57	0.63	0.08	0.09	-0.05	0.0284	0.151	Unaltered group
BUB3	10q26.13	0.57	0.65	0.13	0.14	-0.08	0.0285	0.151	Unaltered group
SMDT1	22q13.2	0.01	0.01	0	0	0	0.0285	0.151	Unaltered group
MAP3K10	19q13.2	0.03	0.03	0	0.01	0	0.0285	0.151	Unaltered group
GKAP1	9q21.32	0.03	0.04	0.01	0.01	0	0.0286	0.152	Unaltered group
NHLH1	1q23.2	0.38	0.44	0.09	0.1	-0.06	0.0287	0.152	Unaltered group
VIL1	2q35	0.42	0.49	0.11	0.11	-0.07	0.0288	0.152	Unaltered group
H2BC21	1q21.2	0.02	0.02	0	0	0	0.0288	0.152	Unaltered group
OGN	9q22.31	0.72	0.79	0.1	0.1	-0.06	0.0288	0.152	Unaltered group
BLVRB	19q13.2	0.12	0.16	0.04	0.11	-0.03	0.0289	0.152	Unaltered group
SIRT7	17q25.3	0.63	0.72	0.13	0.17	-0.08	0.0289	0.152	Unaltered group
CCDC150	2q33.1	0.35	0.44	0.15	0.17	-0.09	0.0289	0.152	Unaltered group
E2F8	11p15.1	0.11	0.14	0.05	0.07	-0.03	0.029	0.153	Unaltered group
ODAPH	4q21.1	0.42	0.48	0.1	0.15	-0.06	0.029	0.153	Unaltered group
BIN3	8p21.3	0.52	0.61	0.14	0.13	-0.09	0.029	0.153	Unaltered group
SH2D5	1p36.12	0.07	0.08	0.02	0.05	-0.01	0.0291	0.153	Unaltered group
RHBDF1	16p13.3	0.21	0.25	0.07	0.12	-0.05	0.0292	0.153	Unaltered group
F5	1q24.2	0.31	0.37	0.09	0.08	-0.05	0.0292	0.153	Unaltered group
PLK5	19p13.3	0.4	0.45	0.08	0.09	-0.05	0.0292	0.153	Unaltered group
LPIN3	20q12	0.22	0.27	0.08	0.1	-0.05	0.0292	0.153	Unaltered group
LRRFIP2	3p22.2	0.21	0.24	0.05	0.08	-0.03	0.0292	0.153	Unaltered group
RBM14	11q13.2	0.92	0.93	0.01	0.02	-0.01	0.0293	0.153	Unaltered group
EBNA1BP2	1p34.2	0.41	0.5	0.13	0.13	-0.08	0.0294	0.154	Unaltered group
TM6SF2	19p13.11	0.46	0.54	0.12	0.13	-0.07	0.0294	0.154	Unaltered group
CHPF	2q35	0.01	0.01	0	0	0	0.0294	0.154	Unaltered group
CARD14	17q25.3	0.52	0.64	0.19	0.16	-0.12	0.0295	0.154	Unaltered group
FIZ1	19q13.42	0.02	0.02	0	0	0	0.0295	0.154	Unaltered group
ODF2	9q34.11	0.67	0.74	0.11	0.12	-0.07	0.0295	0.154	Unaltered group
UQCRC1	3p21.31	0.05	0.06	0.01	0.02	-0.01	0.0296	0.154	Unaltered group
SLC10A2	13q33.1	0.43	0.5	0.11	0.15	-0.07	0.0296	0.154	Unaltered group
CGB8	19q13.33	0.35	0.4	0.08	0.08	-0.05	0.0297	0.154	Unaltered group
TMEM139	7q34	0.53	0.65	0.2	0.17	-0.12	0.0297	0.154	Unaltered group
ROPN1B	3q21.2	0.16	0.19	0.06	0.07	-0.04	0.0297	0.154	Unaltered group
KIF12	9q32	0.29	0.35	0.1	0.12	-0.06	0.0297	0.154	Unaltered group
RPS10	6p21.31	0.11	0.13	0.03	0.03	-0.02	0.0297	0.154	Unaltered group
CRYM	16p12.2	0.41	0.51	0.15	0.17	-0.1	0.0298	0.154	Unaltered group
TRAPPC5	19p13.2	0.07	0.08	0.02	0.02	-0.01	0.0298	0.154	Unaltered group
TMC7	16p12.3	0.32	0.38	0.09	0.1	-0.06	0.0298	0.154	Unaltered group
NRIP2	12p13.33	0.29	0.36	0.12	0.14	-0.07	0.0299	0.155	Unaltered group
DMPK	19q13.32	0.23	0.29	0.08	0.09	-0.05	0.0299	0.155	Unaltered group
NCOA5	20q13.12	0.01	0.01	0	0	0	0.03	0.155	Unaltered group
BSCL2	11q12.3	0.36	0.42	0.09	0.12	-0.06	0.03	0.155	Unaltered group
TMEM72	10q11.21	0.29	0.35	0.1	0.1	-0.06	0.03	0.155	Unaltered group
SLC26A9	1q32.1	0.58	0.7	0.19	0.14	-0.11	0.0301	0.156	Unaltered group
HOXB6	17q21.32	0.41	0.48	0.13	0.12	-0.08	0.0302	0.156	Unaltered group
ACOX1	17q25.1	0.4	0.5	0.16	0.16	-0.1	0.0302	0.156	Unaltered group
TPRA1	3q21.3	0.13	0.16	0.05	0.06	-0.03	0.0303	0.156	Unaltered group
C19ORF48	19q13.33	0.02	0.02	0	0	0	0.0303	0.156	Unaltered group
HSF1	8q24.3	0.27	0.33	0.09	0.12	-0.06	0.0303	0.156	Unaltered group
SNTB1	8q24.12	0.37	0.45	0.14	0.13	-0.08	0.0303	0.156	Unaltered group
BFAR	16p13.12	0.49	0.57	0.14	0.15	-0.08	0.0303	0.156	Unaltered group
VPS37B	12q24.31	0.24	0.29	0.08	0.1	-0.05	0.0304	0.156	Unaltered group
PHLDA3	1q32.1	0.31	0.38	0.11	0.13	-0.07	0.0304	0.156	Unaltered group
STPG3	9q34.3	0.35	0.41	0.1	0.1	-0.06	0.0304	0.156	Unaltered group
MTX2	2q31.1	0.73	0.77	0.08	0.09	-0.05	0.0304	0.156	Unaltered group
IGFL2	19q13.32	0.58	0.7	0.2	0.17	-0.12	0.0305	0.156	Unaltered group
CAGE1	6p24.3	0.02	0.02	0	0	0	0.0305	0.156	Unaltered group
GADD45G	9q22.2	0.05	0.06	0.02	0.03	-0.01	0.0305	0.156	Unaltered group
RAB4B	19q13.2	0.02	0.02	0	0	0	0.0306	0.156	Unaltered group
FARP2	2q37.3	0.47	0.56	0.15	0.16	-0.09	0.0306	0.157	Unaltered group
AGAP2-AS1	12q14.1	0.25	0.31	0.09	0.12	-0.06	0.0308	0.157	Unaltered group
PRELID1P6	2p15	0.91	0.92	0.02	0.02	-0.01	0.0308	0.157	Unaltered group
GMEB2	20q13.33	0.01	0.01	0	0	0	0.0308	0.157	Unaltered group
SLPI	20q13.12	0.28	0.36	0.13	0.17	-0.08	0.0308	0.157	Unaltered group
TAF10	11p15.4	0.46	0.52	0.09	0.13	-0.06	0.0309	0.157	Unaltered group
CSTF1	20q13.2-q13.31	0.03	0.04	0.01	0.01	0	0.0309	0.157	Unaltered group
EDAR	2q13	0.21	0.25	0.07	0.08	-0.04	0.0309	0.157	Unaltered group
ITGA6	2q31.1	0.18	0.24	0.09	0.15	-0.06	0.0309	0.157	Unaltered group
SBDS	7q11.21	0.02	0.02	0	0.02	0	0.031	0.158	Unaltered group
TTLL4	2q35	0.21	0.26	0.09	0.13	-0.05	0.0311	0.158	Unaltered group
CCNB1	5q13.2	0.12	0.13	0.03	0.05	-0.02	0.0312	0.158	Unaltered group
BCL7B	7q11.23	0.11	0.15	0.06	0.07	-0.04	0.0312	0.158	Unaltered group
KIF21A	12q12	0.16	0.2	0.06	0.07	-0.04	0.0312	0.158	Unaltered group
CEP95	17q23.3	0.03	0.03	0	0.01	0	0.0312	0.158	Unaltered group
C4ORF47	4q35.1	0.73	0.8	0.1	0.11	-0.06	0.0314	0.158	Unaltered group
MSX1	4p16.2	0.03	0.04	0.01	0.05	-0.01	0.0314	0.158	Unaltered group
PLGRKT	9p24.1	0.64	0.69	0.09	0.11	-0.06	0.0314	0.159	Unaltered group
INSR	19p13.2	0.25	0.3	0.08	0.08	-0.05	0.0315	0.159	Unaltered group
TMEM241	18q11.2	0.26	0.32	0.09	0.07	-0.05	0.0315	0.159	Unaltered group
SDSL	12q24.13	0.18	0.2	0.04	0.05	-0.02	0.0315	0.159	Unaltered group
ITCH	20q11.22	0.73	0.84	0.19	0.13	-0.12	0.0318	0.159	Unaltered group
MYO7A	11q13.5	0.04	0.05	0.01	0.03	-0.01	0.0318	0.159	Unaltered group
TMEM51-AS1	1p36.21	0.59	0.67	0.13	0.13	-0.08	0.0318	0.159	Unaltered group
CYP2J2	1p32.1	0.73	0.79	0.11	0.1	-0.07	0.0319	0.159	Unaltered group
SNAP29	22q11.21	0.19	0.23	0.07	0.07	-0.04	0.0319	0.159	Unaltered group
WDR64	1q43	0.61	0.69	0.13	0.15	-0.08	0.0319	0.159	Unaltered group
ERBB2	17q12	0.14	0.18	0.05	0.11	-0.03	0.032	0.16	Unaltered group
KLHL41	2q31.1	0.29	0.37	0.13	0.16	-0.08	0.032	0.16	Unaltered group
FRMD4B	3p14.1	0.41	0.5	0.14	0.15	-0.08	0.032	0.16	Unaltered group
CATSPER3	5q31.1	0.77	0.83	0.09	0.07	-0.06	0.0321	0.16	Unaltered group
EMP2	16p13.13	0.36	0.41	0.08	0.13	-0.05	0.0321	0.16	Unaltered group
ASF1B	19p13.12	0.09	0.1	0.03	0.02	-0.02	0.0321	0.16	Unaltered group
MAMSTR	19q13.33	0.48	0.52	0.07	0.06	-0.04	0.0322	0.16	Unaltered group
PIWIL1	12q24.33	0.31	0.37	0.1	0.1	-0.06	0.0322	0.16	Unaltered group
IQCE	7p22.3	0.34	0.43	0.16	0.14	-0.1	0.0324	0.161	Unaltered group
PRDX5	11q13.1	0.48	0.56	0.13	0.13	-0.08	0.0324	0.161	Unaltered group
NDFIP2	13q31.1	0.49	0.59	0.16	0.15	-0.1	0.0325	0.161	Unaltered group
KRI1	19p13.2	0.01	0.01	0	0	0	0.0325	0.161	Unaltered group
FBXO46	19q13.32	0.1	0.11	0.01	0.02	-0.01	0.0325	0.161	Unaltered group
CMAS	12p12.1	0.28	0.36	0.13	0.15	-0.08	0.0326	0.162	Unaltered group
RPL36	19p13.3	0.02	0.02	0	0	0	0.0327	0.162	Unaltered group
CUL4A	13q34	0.51	0.6	0.15	0.15	-0.09	0.0327	0.162	Unaltered group
RAB11B	19p13.2	0.02	0.02	0	0.01	0	0.0327	0.162	Unaltered group
UIMC1	5q35.2	0.02	0.02	0	0	0	0.0328	0.162	Unaltered group
IFNL1	19q13.2	0.41	0.49	0.13	0.14	-0.08	0.0328	0.162	Unaltered group
KAZALD1	10q24.31	0.36	0.45	0.15	0.16	-0.09	0.0328	0.162	Unaltered group
SERPINA1	14q32.13	0.18	0.2	0.03	0.05	-0.02	0.0328	0.162	Unaltered group
FBRSL1	12q24.33	0.02	0.02	0	0.01	0	0.0329	0.162	Unaltered group
ALAS1	3p21.2	0.37	0.42	0.08	0.08	-0.05	0.0329	0.162	Unaltered group
NQO1	16q22.1	0.44	0.52	0.14	0.15	-0.09	0.033	0.163	Unaltered group
LINC02870	10q26.3	0.23	0.27	0.06	0.12	-0.04	0.033	0.163	Unaltered group
ZDHHC7	16q24.1	0.43	0.53	0.17	0.18	-0.11	0.0331	0.163	Unaltered group
AFTPH	2p14	0.69	0.76	0.12	0.11	-0.07	0.0331	0.163	Unaltered group
ENTPD6	20p11.21	0.21	0.26	0.08	0.07	-0.05	0.0331	0.163	Unaltered group
MMEL1	1p36.32	0.55	0.62	0.12	0.13	-0.07	0.0332	0.163	Unaltered group
EPS8L3	1p13.3	0.46	0.53	0.12	0.14	-0.07	0.0332	0.163	Unaltered group
AARSD1	17q21.31	0.01	0.02	0	0.01	0	0.0332	0.163	Unaltered group
IL36G	2q14.1	0.38	0.44	0.11	0.11	-0.07	0.0332	0.163	Unaltered group
ARMC10	7q22.1	0.05	0.07	0.03	0.04	-0.02	0.0333	0.163	Unaltered group
LPGAT1	1q32.3	0.31	0.4	0.15	0.16	-0.09	0.0334	0.164	Unaltered group
CYP4X1	1p33	0.1	0.16	0.08	0.15	-0.05	0.0334	0.164	Unaltered group
CLBA1	14q32.33	0.12	0.15	0.05	0.05	-0.03	0.0336	0.164	Unaltered group
KXD1	19p13.11	0.03	0.03	0	0.01	0	0.0337	0.164	Unaltered group
ZNF205	16p13.3	0.15	0.19	0.07	0.09	-0.04	0.0337	0.164	Unaltered group
SRP68	17q25.1	0.16	0.19	0.05	0.08	-0.03	0.0338	0.165	Unaltered group
MNDA	1q23.1	0.32	0.39	0.1	0.11	-0.06	0.0339	0.165	Unaltered group
REEP3	10q21.3	0.12	0.15	0.04	0.07	-0.03	0.0339	0.165	Unaltered group
MYBPH	1q32.1	0.62	0.72	0.16	0.11	-0.09	0.034	0.165	Unaltered group
ESD	13q14.2	0.02	0.02	0	0	0	0.034	0.165	Unaltered group
GRID2IP	7p22.1	0.09	0.11	0.03	0.04	-0.02	0.034	0.165	Unaltered group
CHKB	22q13.33	0.01	0.01	0	0	0	0.034	0.165	Unaltered group
ZNF668	16p11.2	0.01	0.02	0	0.01	0	0.0341	0.165	Unaltered group
NME2	17q21.33	0.14	0.19	0.07	0.08	-0.04	0.0341	0.165	Unaltered group
NOS2	17q11.2	0.71	0.81	0.16	0.13	-0.09	0.0342	0.166	Unaltered group
GPR108	19p13.3	0.41	0.54	0.22	0.21	-0.13	0.0343	0.166	Unaltered group
IL18	11q23.1	0.46	0.56	0.16	0.18	-0.1	0.0343	0.166	Unaltered group
EPHX2	8p21.2-p21.1	0.01	0.02	0	0.03	-0.01	0.0343	0.166	Unaltered group
HSPA4L	4q28.1	0.21	0.27	0.09	0.13	-0.06	0.0344	0.166	Unaltered group
SNHG29	17p11.2	0.43	0.49	0.1	0.1	-0.06	0.0345	0.166	Unaltered group
CCDC12	3p21.31	0.19	0.23	0.07	0.08	-0.04	0.0346	0.167	Unaltered group
PGC	6p21.1	0.55	0.64	0.14	0.11	-0.09	0.0346	0.167	Unaltered group
STAG3L4	7q11.21	0.03	0.04	0.01	0.01	-0.01	0.0347	0.167	Unaltered group
COL9A1	6q13	0.67	0.73	0.11	0.14	-0.07	0.0348	0.167	Unaltered group
C2ORF88	2q32.2	0.66	0.76	0.18	0.12	-0.1	0.035	0.168	Unaltered group
OLA1	2q31.1	0.08	0.09	0.01	0.02	-0.01	0.035	0.168	Unaltered group
NME3	16p13.3	0.22	0.29	0.11	0.12	-0.06	0.0352	0.169	Unaltered group
CNPY3	6p21.1	0.02	0.03	0.01	0.06	-0.01	0.0353	0.169	Unaltered group
SLC37A1	21q22.3	0.5	0.55	0.08	0.09	-0.05	0.0353	0.169	Unaltered group
FAM162A	3q21.1	0.04	0.05	0.01	0.03	-0.01	0.0354	0.169	Unaltered group
BRAT1	7p22.3	0.01	0.01	0	0	0	0.0354	0.169	Unaltered group
DAPK2	15q22.31	0.35	0.41	0.11	0.11	-0.06	0.0356	0.17	Unaltered group
ATP6V0E2	7q36.1	0.35	0.43	0.13	0.12	-0.08	0.0356	0.17	Unaltered group
C19ORF54	19q13.2	0.43	0.48	0.08	0.1	-0.05	0.0356	0.17	Unaltered group
KIAA1671	22q11.23	0.39	0.47	0.15	0.15	-0.09	0.0357	0.17	Unaltered group
LMNA	1q22	0.25	0.32	0.11	0.12	-0.07	0.0358	0.17	Unaltered group
PDE6A	5q32	0.24	0.3	0.09	0.1	-0.06	0.0358	0.171	Unaltered group
TMEM217	6p21.2	0.04	0.05	0.01	0.01	0	0.0359	0.171	Unaltered group
ANKRD19P	9q22.31	0.73	0.77	0.07	0.08	-0.04	0.036	0.171	Unaltered group
LBX2	2p13.1	0.13	0.17	0.06	0.12	-0.04	0.036	0.171	Unaltered group
MLXIPL	7q11.23	0.1	0.11	0.02	0.04	-0.01	0.036	0.171	Unaltered group
KALRN	3q21.1-q21.2	0.56	0.64	0.13	0.17	-0.08	0.036	0.171	Unaltered group
ESM1	5q11.2	0.2	0.26	0.1	0.12	-0.06	0.036	0.171	Unaltered group
NHP2	5q35.3	0.29	0.35	0.11	0.13	-0.07	0.036	0.171	Unaltered group
NFE2L3	7p15.2	0.25	0.35	0.17	0.17	-0.1	0.0361	0.171	Unaltered group
RPE65	1p31.3	0.45	0.54	0.14	0.16	-0.09	0.0361	0.171	Unaltered group
NDUFC1	4q31.1	0.12	0.15	0.05	0.05	-0.03	0.0362	0.171	Unaltered group
MT1X	16q13	0.04	0.04	0.01	0.01	0	0.0363	0.171	Unaltered group
HNF1A	12q24.31	0.48	0.52	0.07	0.11	-0.04	0.0363	0.171	Unaltered group
TREH	11q23.3	0.43	0.47	0.08	0.1	-0.05	0.0365	0.172	Unaltered group
TXNDC11	16p13.13	0.06	0.07	0.02	0.03	-0.01	0.0365	0.172	Unaltered group
CNKSR1	1p36.11	0.44	0.49	0.09	0.11	-0.05	0.0366	0.172	Unaltered group
NMNAT3	3q23	0.06	0.08	0.02	0.08	-0.02	0.0366	0.172	Unaltered group
ACAT2	6q25.3	0.47	0.55	0.14	0.1	-0.08	0.0366	0.172	Unaltered group
SPRY2	13q31.1	0.52	0.64	0.2	0.17	-0.12	0.0367	0.173	Unaltered group
TMSB4XP8	4q22.1	0.8	0.83	0.06	0.05	-0.04	0.0367	0.173	Unaltered group
EPS8	12p12.3	0.52	0.6	0.13	0.17	-0.08	0.0367	0.173	Unaltered group
KCNK10	14q31.3	0.12	0.15	0.05	0.08	-0.03	0.0367	0.173	Unaltered group
USP54	10q22.2	0.31	0.39	0.13	0.15	-0.08	0.0368	0.173	Unaltered group
MAD1L1	7p22.3	0.69	0.77	0.12	0.14	-0.07	0.0368	0.173	Unaltered group
VPS9D1	16q24.3	0.07	0.08	0.01	0.02	-0.01	0.0369	0.173	Unaltered group
MANBAL	20q11.23	0.03	0.03	0	0.01	0	0.0369	0.173	Unaltered group
RRBP1	20p12.1	0.56	0.63	0.12	0.11	-0.07	0.037	0.173	Unaltered group
PJVK	2q31.2	0.06	0.07	0.01	0.04	-0.01	0.037	0.173	Unaltered group
SCIN	7p21.3	0.37	0.46	0.14	0.15	-0.08	0.037	0.173	Unaltered group
GALNT7	4q34.1	0.41	0.49	0.14	0.17	-0.08	0.0371	0.173	Unaltered group
STARD4	5q22.1	0.63	0.7	0.1	0.14	-0.07	0.0372	0.174	Unaltered group
DDX39B	6p21.33	0.02	0.02	0	0	0	0.0373	0.174	Unaltered group
RSPH1	21q22.3	0.16	0.17	0.02	0.03	-0.01	0.0373	0.174	Unaltered group
CD55	1q32.2	0.47	0.53	0.1	0.16	-0.06	0.0373	0.174	Unaltered group
SF3B5	6q24.2	0.02	0.02	0	0.01	0	0.0374	0.174	Unaltered group
MZF1	19q13.43	0.03	0.04	0.03	0.03	-0.02	0.0374	0.174	Unaltered group
GAREM1	18q12.1	0.08	0.09	0.02	0.02	-0.01	0.0374	0.174	Unaltered group
MYO1A	12q13.3	0.43	0.51	0.15	0.14	-0.09	0.0375	0.174	Unaltered group
GPATCH3	1p36.11	0.04	0.04	0.01	0.02	-0.01	0.0375	0.175	Unaltered group
ALDH16A1	19q13.33	0.05	0.06	0.02	0.05	-0.01	0.0376	0.175	Unaltered group
C1QTNF12	1p36.33	0.04	0.06	0.02	0.05	-0.01	0.0376	0.175	Unaltered group
POGK	1q24.1	0.05	0.05	0.01	0.03	-0.01	0.0376	0.175	Unaltered group
FBXL2	3p22.3	0.23	0.26	0.05	0.06	-0.03	0.0376	0.175	Unaltered group
C9	5p13.1	0.51	0.61	0.17	0.18	-0.1	0.0376	0.175	Unaltered group
IMP3	15q24.2	0.02	0.03	0	0.01	0	0.0377	0.175	Unaltered group
FAM153CP	5q35.3	0.72	0.79	0.12	0.09	-0.07	0.0378	0.175	Unaltered group
KATNB1	16q21	0.09	0.11	0.04	0.05	-0.02	0.0378	0.175	Unaltered group
DLGAP4	20q11.23	0.44	0.53	0.15	0.16	-0.09	0.0378	0.175	Unaltered group
MYO7B	2q14.3	0.28	0.33	0.07	0.08	-0.04	0.0378	0.175	Unaltered group
SURF1	9q34.2	0.02	0.02	0	0	0	0.0379	0.175	Unaltered group
TRIM31	6p22.1	0.53	0.62	0.14	0.14	-0.08	0.0381	0.176	Unaltered group
ST6GALNAC1	17q25.1	0.47	0.56	0.16	0.15	-0.09	0.0381	0.176	Unaltered group
TRH	3q22.1	0.75	0.85	0.17	0.09	-0.1	0.0381	0.176	Unaltered group
MRPS18B	6p21.33	0.21	0.24	0.06	0.06	-0.03	0.0382	0.176	Unaltered group
MAD2L1BP	6p21.1	0.76	0.84	0.14	0.1	-0.08	0.0382	0.176	Unaltered group
SIPA1L3	19q13.13-q13.2	0.26	0.31	0.08	0.11	-0.05	0.0382	0.176	Unaltered group
CRACR2B	11p15.5	0.05	0.07	0.02	0.06	-0.01	0.0382	0.176	Unaltered group
TM9SF1	14q12	0.42	0.49	0.12	0.13	-0.07	0.0382	0.176	Unaltered group
ATP5F1C	10p14	0.69	0.75	0.09	0.12	-0.05	0.0382	0.176	Unaltered group
ZDHHC3	3p21.31	0.67	0.75	0.14	0.15	-0.08	0.0383	0.176	Unaltered group
SMPDL3A	6q22.31	0.48	0.54	0.11	0.12	-0.06	0.0383	0.176	Unaltered group
FGFRL1	4p16.3	0.06	0.08	0.02	0.03	-0.01	0.0383	0.176	Unaltered group
ADPRHL1	13q34	0.34	0.4	0.1	0.11	-0.06	0.0384	0.176	Unaltered group
MAP3K2	2q14.3	0.83	0.86	0.05	0.07	-0.03	0.0385	0.176	Unaltered group
DGCR2	22q11.21	0.33	0.39	0.1	0.11	-0.06	0.0385	0.176	Unaltered group
RNASE4	14q11.2	0.59	0.69	0.17	0.16	-0.1	0.0385	0.177	Unaltered group
NFATC2IP	16p11.2	0.02	0.02	0	0	0	0.0386	0.177	Unaltered group
EPN1	19q13.42	0.35	0.47	0.2	0.18	-0.11	0.0387	0.177	Unaltered group
LINC01465	12q14.1	0.02	0.02	0	0.01	0	0.0387	0.177	Unaltered group
KDF1	1p36.11	0.42	0.5	0.14	0.14	-0.08	0.0388	0.177	Unaltered group
MRPS30	5p12	0.46	0.54	0.13	0.16	-0.08	0.0388	0.177	Unaltered group
GATAD2B	1q21.3	0.04	0.04	0.01	0.01	0	0.0389	0.178	Unaltered group
RPL12	9q33.3	0.17	0.21	0.08	0.1	-0.05	0.039	0.178	Unaltered group
GPX1	3p21.31	0.16	0.17	0.03	0.04	-0.02	0.039	0.178	Unaltered group
CEMP1	16p13.3	0.01	0.01	0	0	0	0.0391	0.178	Unaltered group
TNFRSF10B	8p21.3	0.38	0.44	0.12	0.15	-0.07	0.0391	0.178	Unaltered group
TMEM127	2q11.2	0.05	0.06	0.02	0.02	-0.01	0.0392	0.178	Unaltered group
MALL	2q13	0.52	0.59	0.13	0.15	-0.07	0.0392	0.179	Unaltered group
TLCD1	17q11.2	0.06	0.08	0.04	0.05	-0.02	0.0392	0.179	Unaltered group
FOS	14q24.3	0.65	0.73	0.14	0.18	-0.08	0.0393	0.179	Unaltered group
FARSA	19p13.13	0.15	0.19	0.07	0.07	-0.04	0.0394	0.179	Unaltered group
DDX41	5q35.3	0.02	0.02	0	0	0	0.0395	0.179	Unaltered group
GPS2	17p13.1	0.02	0.02	0	0	0	0.0395	0.179	Unaltered group
AADAC	3q25.1	0.68	0.77	0.14	0.11	-0.08	0.0395	0.179	Unaltered group
UNC13B	9p13.3	0.03	0.04	0.01	0.02	-0.01	0.0397	0.18	Unaltered group
NOP58	2q33.1	0.24	0.31	0.11	0.13	-0.06	0.0398	0.18	Unaltered group
FLACC1	2q33.1	0.92	0.93	0.01	0.02	-0.01	0.0398	0.18	Unaltered group
NMB	15q25.2	0.65	0.73	0.13	0.13	-0.07	0.04	0.181	Unaltered group
TKTL2	4q32.2	0.74	0.8	0.1	0.09	-0.06	0.04	0.181	Unaltered group
PSMA4	15q25.1	0.46	0.54	0.14	0.17	-0.08	0.04	0.181	Unaltered group
GDPGP1	15q26.1	0.04	0.04	0.01	0.02	-0.01	0.0401	0.181	Unaltered group
NAA60	16p13.3	0.19	0.25	0.1	0.1	-0.06	0.0401	0.181	Unaltered group
LETM1	4p16.3	0.81	0.84	0.05	0.05	-0.03	0.0402	0.181	Unaltered group
ADAMTS13	9q34.2	0.42	0.5	0.13	0.12	-0.07	0.0402	0.181	Unaltered group
EPB41L4A-AS1	5q22.1	0.03	0.03	0.01	0.01	0	0.0402	0.181	Unaltered group
B9D1	17p11.2	0.02	0.02	0	0	0	0.0402	0.181	Unaltered group
TNIP2	4p16.3	0.18	0.24	0.1	0.15	-0.06	0.0402	0.181	Unaltered group
DDX52	17q12	0.51	0.61	0.16	0.15	-0.09	0.0402	0.181	Unaltered group
SIRT6	19p13.3	0.62	0.7	0.14	0.17	-0.08	0.0403	0.181	Unaltered group
MGRN1	16p13.3	0.2	0.28	0.13	0.17	-0.07	0.0403	0.181	Unaltered group
CHCHD3	7q32.3-q33	0.91	0.92	0.02	0.02	-0.01	0.0404	0.182	Unaltered group
SLC24A5	15q21.1	0.83	0.87	0.08	0.04	-0.04	0.0406	0.182	Unaltered group
RPL23AP64	11q23.3	0.81	0.84	0.05	0.05	-0.03	0.0406	0.182	Unaltered group
APOL1	22q12.3	0.6	0.68	0.16	0.14	-0.09	0.0406	0.182	Unaltered group
CYP2B6	19q13.2	0.5	0.57	0.12	0.14	-0.07	0.0407	0.182	Unaltered group
CCDC86	11q12.2	0.09	0.11	0.04	0.06	-0.02	0.0407	0.182	Unaltered group
IFTAP	11p12	0.07	0.09	0.02	0.03	-0.01	0.0407	0.182	Unaltered group
GSDMD	8q24.3	0.14	0.17	0.05	0.1	-0.03	0.0407	0.182	Unaltered group
PSMD13	11p15.5	0.02	0.02	0	0.01	0	0.0407	0.182	Unaltered group
SRRD	22q12.1	0.62	0.7	0.14	0.15	-0.08	0.0408	0.182	Unaltered group
RNF183	9q32	0.4	0.45	0.09	0.11	-0.05	0.0408	0.182	Unaltered group
SERINC2	1p35.2	0.08	0.09	0.02	0.03	-0.01	0.0409	0.182	Unaltered group
COX16	14q24.2	0.23	0.29	0.1	0.13	-0.06	0.0409	0.183	Unaltered group
TINAGL1	1p35.2	0.29	0.35	0.09	0.12	-0.05	0.041	0.183	Unaltered group
PARP4	13q12.12	0.29	0.38	0.15	0.18	-0.09	0.0411	0.183	Unaltered group
AMY2B	1p21.1	0.83	0.87	0.07	0.07	-0.04	0.0411	0.183	Unaltered group
APOH	17q24.2	0.47	0.57	0.17	0.19	-0.1	0.0411	0.183	Unaltered group
NOC2L	1p36.33	0.02	0.03	0	0	0	0.0411	0.183	Unaltered group
NDUFV2	18p11.22	0.78	0.83	0.08	0.05	-0.04	0.0411	0.183	Unaltered group
DTX4	11q12.1	0.62	0.72	0.18	0.15	-0.1	0.0412	0.183	Unaltered group
FOXP4	6p21.1	0.37	0.42	0.1	0.11	-0.06	0.0412	0.183	Unaltered group
PECR	2q35	0.05	0.06	0.02	0.02	-0.01	0.0413	0.183	Unaltered group
C1ORF43	1q21.3	0.11	0.14	0.05	0.07	-0.03	0.0414	0.183	Unaltered group
CCDC9B	15q15.1	0.46	0.55	0.15	0.14	-0.09	0.0414	0.184	Unaltered group
IGSF9B	11q25	0.81	0.85	0.07	0.07	-0.04	0.0415	0.184	Unaltered group
ADSS1	14q32.33	0.21	0.26	0.09	0.12	-0.05	0.0415	0.184	Unaltered group
SLC29A2	11q13.2	0.47	0.55	0.14	0.15	-0.08	0.0416	0.184	Unaltered group
PYGB	20p11.21	0.58	0.7	0.21	0.2	-0.12	0.0416	0.184	Unaltered group
SEPTIN9	17q25.3	0.34	0.39	0.08	0.11	-0.05	0.0417	0.184	Unaltered group
ULK1	12q24.33	0.02	0.03	0	0.02	0	0.0417	0.184	Unaltered group
FUT2	19q13.33	0.69	0.77	0.13	0.12	-0.07	0.0418	0.184	Unaltered group
SRA1	5q31.3	0.06	0.06	0.01	0.02	-0.01	0.0419	0.185	Unaltered group
SH3BGRL3	1p36.11	0.55	0.66	0.19	0.16	-0.11	0.0419	0.185	Unaltered group
C1ORF210	1p34.2	0.46	0.52	0.1	0.12	-0.06	0.042	0.185	Unaltered group
PLEKHS1	10q25.3	0.61	0.7	0.16	0.18	-0.09	0.042	0.185	Unaltered group
SEMA3D	7q21.11	0.63	0.69	0.09	0.11	-0.05	0.0421	0.185	Unaltered group
PGAP2	11p15.4	0.08	0.1	0.03	0.07	-0.02	0.0421	0.185	Unaltered group
WBP2	17q25.1	0.41	0.48	0.13	0.14	-0.08	0.0422	0.185	Unaltered group
BIK	22q13.2	0.57	0.68	0.19	0.16	-0.11	0.0422	0.185	Unaltered group
ZNHIT1	7q22.1	0.02	0.02	0	0	0	0.0423	0.185	Unaltered group
DQX1	2p13.1	0.67	0.76	0.15	0.17	-0.09	0.0423	0.185	Unaltered group
BAIAP2L2	22q13.1	0.54	0.62	0.13	0.13	-0.08	0.0423	0.185	Unaltered group
GUF1	4p12	0.56	0.62	0.09	0.13	-0.06	0.0423	0.185	Unaltered group
RHBDF2	17q25.1	0.39	0.47	0.15	0.15	-0.09	0.0424	0.186	Unaltered group
VPS37D	7q11.23	0.02	0.02	0	0	0	0.0425	0.186	Unaltered group
DND1	5q31.3	0.62	0.68	0.1	0.13	-0.06	0.0426	0.186	Unaltered group
ZNF784	19q13.42	0.04	0.05	0.01	0.04	-0.01	0.0426	0.186	Unaltered group
RCOR1	14q32.31	0.56	0.64	0.14	0.17	-0.08	0.0427	0.186	Unaltered group
ASB6	9q34.11	0.2	0.26	0.1	0.14	-0.06	0.0428	0.187	Unaltered group
TRIM16	17p12	0.36	0.43	0.12	0.13	-0.07	0.0428	0.187	Unaltered group
NR1H2	19q13.3	0.02	0.02	0	0	0	0.0429	0.187	Unaltered group
AMT	3p21.31	0.37	0.44	0.13	0.12	-0.07	0.0429	0.187	Unaltered group
SPAG4	20q11.22	0.17	0.21	0.06	0.08	-0.04	0.043	0.187	Unaltered group
CEP170P1	4q26	0.93	0.95	0.02	0.02	-0.01	0.043	0.187	Unaltered group
GATAD2A	19p13.11	0.41	0.47	0.11	0.13	-0.06	0.043	0.187	Unaltered group
IL1A	2q14.1	0.25	0.32	0.12	0.15	-0.07	0.0431	0.187	Unaltered group
PLEKHA5	12p12.3	0.43	0.52	0.15	0.16	-0.08	0.0432	0.187	Unaltered group
RPP21	6p22.1	0.22	0.26	0.07	0.07	-0.04	0.0432	0.188	Unaltered group
CAPN1	11q13.1	0.57	0.64	0.1	0.15	-0.06	0.0432	0.188	Unaltered group
NLRP7	19q13.42	0.52	0.61	0.17	0.16	-0.1	0.0433	0.188	Unaltered group
PROM1	4p15.32	0.59	0.67	0.13	0.14	-0.08	0.0433	0.188	Unaltered group
UBE2N	12q22	0.08	0.1	0.03	0.04	-0.02	0.0435	0.188	Unaltered group
STIP1	11q13.1	0.86	0.88	0.04	0.05	-0.02	0.0435	0.188	Unaltered group
NME1-NME2	17q21.33	0.03	0.03	0.01	0.02	-0.01	0.0436	0.188	Unaltered group
ARNTL2	12p11.23	0.37	0.47	0.19	0.18	-0.11	0.0436	0.188	Unaltered group
MRPS10	6p21.1	0.7	0.76	0.1	0.11	-0.06	0.0437	0.188	Unaltered group
RASAL1	12q24.13	0.6	0.69	0.17	0.16	-0.1	0.0437	0.188	Unaltered group
IRX5	16q12.2	0.13	0.15	0.04	0.06	-0.02	0.0437	0.188	Unaltered group
RANGAP1	22q13.2	0.02	0.03	0.01	0.01	0	0.0438	0.188	Unaltered group
SLC9A8	20q13.13	0.1	0.12	0.04	0.06	-0.02	0.0438	0.189	Unaltered group
MET	7q31	0.59	0.68	0.16	0.15	-0.09	0.0439	0.189	Unaltered group
PNPLA2	11p15.5	0.47	0.53	0.12	0.13	-0.07	0.0439	0.189	Unaltered group
GLYCTK	3p21.2	0.42	0.51	0.17	0.19	-0.1	0.044	0.189	Unaltered group
STK11IP	2q35	0.12	0.15	0.05	0.06	-0.03	0.044	0.189	Unaltered group
SNAPIN	1q21.3	0.73	0.8	0.12	0.11	-0.07	0.044	0.189	Unaltered group
KMT2E-AS1	7q22.3	0.05	0.06	0.02	0.03	-0.01	0.044	0.189	Unaltered group
RFC4	3q27.3	0.02	0.02	0	0	0	0.044	0.189	Unaltered group
HSPB1	7q11.23	0.03	0.03	0	0.03	0	0.044	0.189	Unaltered group
EXOSC3	9p13.2	0.03	0.04	0.01	0.01	-0.01	0.0442	0.189	Unaltered group
RSPH3	6q25.3	0.54	0.64	0.17	0.16	-0.1	0.0442	0.189	Unaltered group
CRTC1	19p13.11	0.02	0.02	0	0	0	0.0444	0.19	Unaltered group
FAM83D	20q11.23	0.1	0.12	0.04	0.07	-0.03	0.0444	0.19	Unaltered group
MRPL43	10q24.31	0.27	0.31	0.08	0.08	-0.04	0.0445	0.19	Unaltered group
MAGOHB	12p13.2	0.5	0.6	0.18	0.18	-0.1	0.0445	0.19	Unaltered group
PYROXD2	10q24.2	0.07	0.09	0.04	0.07	-0.02	0.0445	0.19	Unaltered group
ELK4	1q32.1	0.62	0.71	0.17	0.16	-0.09	0.0445	0.19	Unaltered group
AIFM2	10q22.1	0.6	0.67	0.12	0.13	-0.07	0.0446	0.19	Unaltered group
ATP6V1F	7q32.1	0.02	0.03	0.01	0.01	0	0.0446	0.19	Unaltered group
WDR74	11q12.3	0.02	0.02	0	0.01	0	0.0446	0.19	Unaltered group
MARVELD2	5q13.2	0.29	0.36	0.11	0.13	-0.06	0.0448	0.191	Unaltered group
TMEM222	1p36.11	0.02	0.02	0	0	0	0.0448	0.191	Unaltered group
CCDC78	16p13.3	0.17	0.2	0.04	0.05	-0.02	0.0449	0.191	Unaltered group
SETD3	14q32.2	0.39	0.49	0.18	0.17	-0.1	0.0449	0.191	Unaltered group
PEX11G	19p13.2	0.06	0.07	0.02	0.03	-0.01	0.045	0.191	Unaltered group
IER5L	9q34.11	0.02	0.03	0.01	0.01	0	0.0451	0.191	Unaltered group
CERS2	1q21.3	0.21	0.26	0.09	0.1	-0.05	0.0451	0.191	Unaltered group
LDLRAD1	1p32.3	0.37	0.45	0.14	0.15	-0.08	0.0452	0.191	Unaltered group
UQCRQ	5q31.1	0.42	0.51	0.16	0.14	-0.09	0.0452	0.191	Unaltered group
TXN	9q31.3	0.66	0.72	0.11	0.12	-0.06	0.0452	0.191	Unaltered group
CDKN1A	6p21.2	0.27	0.33	0.1	0.1	-0.06	0.0453	0.192	Unaltered group
MARCHF11	5p15.1	0.61	0.69	0.15	0.15	-0.08	0.0453	0.192	Unaltered group
RAB27B	18q21.2	0.46	0.53	0.12	0.12	-0.07	0.0453	0.192	Unaltered group
RFPL4B	6q21	0.78	0.82	0.07	0.07	-0.04	0.0453	0.192	Unaltered group
E2F2	1p36.12	0.21	0.25	0.07	0.1	-0.04	0.0454	0.192	Unaltered group
BLOC1S3	19q13.32	0.02	0.02	0	0	0	0.0455	0.192	Unaltered group
SPIRE2	16q24.3	0.27	0.32	0.08	0.09	-0.04	0.0456	0.192	Unaltered group
DCUN1D2	13q34	0.3	0.38	0.15	0.13	-0.08	0.0457	0.193	Unaltered group
YWHAH	22q12.3	0.18	0.21	0.05	0.06	-0.03	0.0457	0.193	Unaltered group
SLC35B2	6p21.1	0.36	0.41	0.08	0.1	-0.05	0.0458	0.193	Unaltered group
DMTF1	7q21.12	0.04	0.04	0.01	0.01	0	0.0459	0.193	Unaltered group
CCL7	17q12	0.64	0.74	0.17	0.16	-0.1	0.046	0.194	Unaltered group
MMP13	11q22.2	0.54	0.63	0.17	0.16	-0.09	0.046	0.194	Unaltered group
DNAH6	2p11.2	0.2	0.25	0.1	0.11	-0.05	0.0461	0.194	Unaltered group
RNF26	11q23.3	0.01	0.01	0	0.01	0	0.0462	0.194	Unaltered group
CENPH	5q13.2	0.77	0.81	0.07	0.08	-0.04	0.0463	0.194	Unaltered group
ADAM11	17q21.31	0.02	0.03	0.01	0.02	0	0.0463	0.194	Unaltered group
SOD1	21q22.11	0.75	0.83	0.15	0.11	-0.08	0.0463	0.194	Unaltered group
OXSM	3p24.2	0.38	0.44	0.1	0.13	-0.06	0.0463	0.194	Unaltered group
NUF2	1q23.3	0.04	0.04	0.01	0.01	0	0.0463	0.194	Unaltered group
FGB	4q31.3	0.86	0.89	0.06	0.04	-0.04	0.0464	0.195	Unaltered group
TSPO	22q13.2	0.25	0.31	0.1	0.11	-0.06	0.0465	0.195	Unaltered group
CHERP	19p13.11	0.01	0.02	0.01	0.01	0	0.0465	0.195	Unaltered group
C2ORF50	2p25.1	0.04	0.05	0.01	0.01	0	0.0465	0.195	Unaltered group
RNF207	1p36.31	0.52	0.59	0.12	0.14	-0.07	0.0465	0.195	Unaltered group
ERGIC3	20q11.22	0.03	0.04	0.01	0.01	0	0.0465	0.195	Unaltered group
DUSP15	20q11.21	0.01	0.02	0	0.04	-0.01	0.0465	0.195	Unaltered group
GGTLC2	22q11.22	0.51	0.55	0.08	0.09	-0.04	0.0466	0.195	Unaltered group
TEX264	3p21.2	0.5	0.59	0.17	0.15	-0.09	0.0467	0.195	Unaltered group
ASNS	7q21.3	0.2	0.25	0.09	0.08	-0.05	0.0467	0.195	Unaltered group
HRH1	3p25.3	0.32	0.42	0.17	0.19	-0.1	0.0468	0.195	Unaltered group
MECR	1p35.3	0.12	0.14	0.03	0.04	-0.02	0.0468	0.195	Unaltered group
TJP2	9q21.11	0.33	0.44	0.2	0.22	-0.11	0.0469	0.195	Unaltered group
IGFL1	19q13.32	0.5	0.59	0.16	0.17	-0.09	0.0469	0.195	Unaltered group
CHAC1	15q15.1	0.53	0.62	0.15	0.13	-0.08	0.047	0.196	Unaltered group
CACNA1S	1q32.1	0.06	0.08	0.02	0.07	-0.01	0.047	0.196	Unaltered group
ABCD4	14q24.3	0.02	0.03	0	0.01	0	0.047	0.196	Unaltered group
SNF8	17q21.32	0.01	0.01	0	0	0	0.0472	0.196	Unaltered group
BCL10	1p22.3	0.07	0.08	0.02	0.04	-0.01	0.0473	0.197	Unaltered group
CCT5	5p15.2	0.58	0.7	0.21	0.18	-0.12	0.0474	0.197	Unaltered group
CAPNS1	19q13.12	0.03	0.04	0.01	0.02	-0.01	0.0474	0.197	Unaltered group
PLA2G1B	12q24.31	0.25	0.31	0.11	0.1	-0.06	0.0475	0.197	Unaltered group
GGH	8q12.3	0.19	0.23	0.07	0.11	-0.04	0.0475	0.197	Unaltered group
CFAP157	9q34.11	0.3	0.33	0.05	0.07	-0.03	0.0476	0.197	Unaltered group
PRMT5	14q11.2	0.82	0.87	0.11	0.06	-0.06	0.0477	0.198	Unaltered group
SELENOS	15q26.3	0.31	0.37	0.1	0.12	-0.06	0.0477	0.198	Unaltered group
MRPL48	11q13.4	0.37	0.46	0.16	0.16	-0.09	0.0478	0.198	Unaltered group
PIAS2	18q21.1	0.01	0.02	0	0.04	-0.01	0.048	0.198	Unaltered group
RALGPS1	9q33.3	0.46	0.53	0.13	0.18	-0.07	0.0481	0.199	Unaltered group
HAUS4	14q11.2	0.86	0.89	0.06	0.06	-0.03	0.0481	0.199	Unaltered group
PRICKLE4	6p21.1	0.38	0.45	0.11	0.11	-0.06	0.0482	0.199	Unaltered group
ZNF692	1q44	0.02	0.02	0	0	0	0.0482	0.199	Unaltered group
CORT	1p36.22	0.9	0.92	0.04	0.03	-0.02	0.0483	0.199	Unaltered group
RANBP1	22q11.21	0.15	0.19	0.07	0.07	-0.04	0.0485	0.199	Unaltered group
EXOSC7	3p21.31	0.61	0.68	0.13	0.15	-0.07	0.0485	0.199	Unaltered group
CMTM4	16q22.1-q22.3	0.11	0.13	0.04	0.05	-0.02	0.0485	0.2	Unaltered group
ABCB8	7q36.1	0.87	0.88	0.02	0.03	-0.01	0.0486	0.2	Unaltered group
ZNF7	8q24.3	0.27	0.33	0.1	0.11	-0.06	0.0486	0.2	Unaltered group
CIDEC	3p25.3	0.4	0.45	0.09	0.1	-0.05	0.0487	0.2	Unaltered group
CSNK2B	6p21.33	0.06	0.07	0.01	0.02	-0.01	0.0488	0.2	Unaltered group
DUS4L	7q22.3	0.35	0.44	0.17	0.17	-0.09	0.0488	0.2	Unaltered group
DAPL1	2q24.1	0.18	0.24	0.1	0.11	-0.06	0.0489	0.2	Unaltered group
SAP30	4q34.1	0.06	0.07	0.02	0.02	-0.01	0.0489	0.2	Unaltered group
ENC1	5q13.3	0.4	0.47	0.14	0.16	-0.08	0.0489	0.2	Unaltered group
CCDC124	19p13.11	0.07	0.08	0.02	0.02	-0.01	0.049	0.2	Unaltered group
KERA	12q21.33	0.62	0.69	0.13	0.14	-0.07	0.049	0.201	Unaltered group
IL18R1	2q12.1	0.72	0.81	0.17	0.14	-0.09	0.0491	0.201	Unaltered group
SUMF2	7p11.2	0.11	0.14	0.06	0.06	-0.03	0.0492	0.201	Unaltered group
TMEM38A	19p13.11	0.15	0.18	0.05	0.08	-0.03	0.0492	0.201	Unaltered group
MDS2	1p36	0.35	0.42	0.12	0.14	-0.07	0.0493	0.201	Unaltered group
CCDC198	14q22.3	0.64	0.72	0.14	0.15	-0.08	0.0494	0.201	Unaltered group
SDC4	20q13.12	0.65	0.71	0.09	0.13	-0.05	0.0494	0.201	Unaltered group
MCRIP2	16p13.3	0.1	0.12	0.03	0.04	-0.02	0.0494	0.201	Unaltered group
CLDN18	3q22.3	0.75	0.84	0.16	0.17	-0.09	0.0497	0.202	Unaltered group
ZFP57	6p22.1	0.37	0.46	0.17	0.14	-0.09	0.0497	0.202	Unaltered group
PRPF19	11q12.2	0.07	0.08	0.02	0.02	-0.01	0.0497	0.202	Unaltered group
PRKCD	3p21.1	0.57	0.65	0.14	0.13	-0.08	0.0497	0.202	Unaltered group
RPS5	19q13.43	0.34	0.37	0.05	0.06	-0.03	0.0498	0.202	Unaltered group
POLG2	17q23.3	0.17	0.2	0.05	0.07	-0.03	0.0498	0.202	Unaltered group
ANAPC1P2	2p11.2	0.04	0.05	0.01	0.01	0	0.0498	0.202	Unaltered group
KRTCAP3	2p23.3	0.43	0.52	0.16	0.14	-0.09	0.0499	0.203	Unaltered group
HMOX2	16p13.3	0.05	0.07	0.02	0.1	-0.02	0.05	0.203	Unaltered group
GATA6	18q11.2	0.44	0.56	0.21	0.19	-0.12	0.05	0.203	Unaltered group
ZNF629	16p11.2	0.22	0.26	0.06	0.08	-0.04	0.05	0.203	Unaltered group
TAF6	7q22.1	0.01	0.01	0	0	0	0.0501	0.203	Unaltered group
TUBGCP5	15q11.2	0.02	0.02	0	0.04	-0.01	0.0501	0.203	Unaltered group
MED24	17q21.1	0.2	0.26	0.12	0.13	-0.06	0.0502	0.203	Unaltered group
ARL6IP1	16p12.3	0.64	0.75	0.21	0.18	-0.11	0.0502	0.203	Unaltered group
TC2N	14q32.12	0.25	0.3	0.07	0.13	-0.04	0.0502	0.203	Unaltered group
MARVELD3	16q22.2	0.1	0.12	0.03	0.03	-0.02	0.0503	0.203	Unaltered group
NCEH1	3q26.31	0.59	0.69	0.19	0.18	-0.11	0.0504	0.204	Unaltered group
PKDCC	2p21	0.45	0.53	0.15	0.18	-0.08	0.0505	0.204	Unaltered group
AURKA	20q13.2	0.73	0.76	0.06	0.07	-0.03	0.0505	0.204	Unaltered group
NDUFS8	11q13.2	0.01	0.02	0	0	0	0.0505	0.204	Unaltered group
PDX1	13q12.2	0.29	0.34	0.1	0.14	-0.06	0.0506	0.204	Unaltered group
RPS18	6p21.32	0.56	0.66	0.18	0.13	-0.1	0.0507	0.204	Unaltered group
KRTCAP2	1q22	0.02	0.02	0	0.01	0	0.0507	0.204	Unaltered group
LPAR5	12p13.31	0.28	0.35	0.12	0.14	-0.07	0.0508	0.204	Unaltered group
DEDD2	19q13.2	0.05	0.06	0.01	0.01	-0.01	0.0508	0.204	Unaltered group
TMEM62	15q15.2	0.63	0.69	0.12	0.1	-0.07	0.0509	0.205	Unaltered group
RAMP1	2q37.3	0.06	0.07	0.02	0.03	-0.01	0.0509	0.205	Unaltered group
MEG8	14q32.31	0.32	0.38	0.1	0.12	-0.05	0.0509	0.205	Unaltered group
PLCB4	20p12.3-p12.2	0.11	0.13	0.03	0.07	-0.02	0.051	0.205	Unaltered group
SPNS1	16p11.2	0.01	0.01	0	0	0	0.0511	0.205	Unaltered group
IGF2BP2	3q27.2	0.36	0.45	0.15	0.16	-0.08	0.0511	0.205	Unaltered group
PLG	6q26	0.61	0.71	0.18	0.16	-0.1	0.0512	0.205	Unaltered group
MEST	7q32.2	0.59	0.66	0.13	0.14	-0.07	0.0514	0.206	Unaltered group
RPLP0	12q24.23	0.02	0.02	0	0.01	0	0.0514	0.206	Unaltered group
SGSM3	22q13.1	0.03	0.03	0	0.01	0	0.0514	0.206	Unaltered group
EEF2	19p13.3	0.02	0.02	0	0	0	0.0515	0.206	Unaltered group
SLC1A5	19q13.32	0.14	0.18	0.06	0.14	-0.04	0.0517	0.206	Unaltered group
LRRC66	4q12	0.71	0.78	0.13	0.11	-0.07	0.0519	0.207	Unaltered group
PNKD	2q35	0.21	0.25	0.06	0.07	-0.03	0.0519	0.207	Unaltered group
ATP5F1E	20q13.32	0.02	0.02	0	0.01	0	0.0519	0.207	Unaltered group
SCAP	3p21.31	0.4	0.49	0.17	0.18	-0.09	0.0519	0.207	Unaltered group
PRKAA1	5p13.1	0.29	0.36	0.11	0.17	-0.06	0.0519	0.207	Unaltered group
RAD51	15q15.1	0.04	0.06	0.03	0.03	-0.01	0.052	0.207	Unaltered group
EIF4EBP1	8p11.23	0.68	0.77	0.18	0.12	-0.1	0.0521	0.207	Unaltered group
IMPA2	18p11.21	0.14	0.17	0.05	0.13	-0.03	0.0522	0.207	Unaltered group
FAM234A	16p13.3	0.03	0.04	0.01	0.01	0	0.0522	0.208	Unaltered group
FLG2	1q21.3	0.52	0.66	0.25	0.16	-0.13	0.0522	0.208	Unaltered group
CTNNBL1	20q11.23	0.9	0.91	0.01	0.02	-0.01	0.0523	0.208	Unaltered group
YAE1	7p14.1	0.49	0.58	0.16	0.14	-0.08	0.0524	0.208	Unaltered group
IGFL4	19q13.32	0.56	0.67	0.19	0.17	-0.1	0.0525	0.208	Unaltered group
LAMB2P1	3p21.31	0.44	0.49	0.09	0.1	-0.05	0.0526	0.208	Unaltered group
AATK	17q25.3	0.59	0.7	0.2	0.13	-0.11	0.0526	0.208	Unaltered group
EPCAM	2p21	0.27	0.36	0.15	0.18	-0.08	0.0526	0.208	Unaltered group
TGM3	20p13	0.65	0.71	0.11	0.13	-0.06	0.0527	0.208	Unaltered group
RPL27A	11p15.4	0.14	0.17	0.05	0.05	-0.03	0.0528	0.209	Unaltered group
FAM25A	10q23.2	0.52	0.56	0.08	0.1	-0.05	0.0532	0.21	Unaltered group
KIF22	16p11.2	0.04	0.04	0.01	0.01	0	0.0532	0.21	Unaltered group
ZFP36L2	2p21	0.05	0.08	0.03	0.1	-0.02	0.0532	0.21	Unaltered group
PIGT	20q13.12	0.33	0.4	0.14	0.13	-0.08	0.0533	0.21	Unaltered group
MTCH1	6p21.2	0.02	0.02	0	0.01	0	0.0533	0.21	Unaltered group
LAMTOR1	11q13.4	0.28	0.3	0.04	0.04	-0.02	0.0534	0.21	Unaltered group
NOC4L	12q24.33	0.4	0.42	0.04	0.05	-0.02	0.0534	0.21	Unaltered group
LGR4	11p14.1	0.45	0.55	0.17	0.18	-0.09	0.0535	0.21	Unaltered group
PIP5K1A	1q21.3	0.02	0.02	0	0	0	0.0535	0.21	Unaltered group
VSIG2	11q24.2	0.55	0.64	0.17	0.15	-0.09	0.0535	0.21	Unaltered group
DHRS13	17q11.2	0.18	0.21	0.05	0.06	-0.03	0.0535	0.21	Unaltered group
USH1C	11p15.1	0.66	0.75	0.16	0.15	-0.09	0.0536	0.21	Unaltered group
RHOD	11q13.2	0.43	0.5	0.14	0.13	-0.07	0.0536	0.21	Unaltered group
SAPCD2	9q34.3	0.28	0.32	0.07	0.09	-0.04	0.0537	0.21	Unaltered group
RECQL4	8q24.3	0.05	0.06	0.02	0.03	-0.01	0.0538	0.211	Unaltered group
RNPEP	1q32.1	0.25	0.3	0.09	0.08	-0.05	0.0538	0.211	Unaltered group
OSBP	11q12.1	0.57	0.66	0.16	0.14	-0.09	0.0539	0.211	Unaltered group
CNPY2	12q13.3	0.48	0.55	0.13	0.16	-0.07	0.054	0.211	Unaltered group
RPP38-DT	10p13	0.01	0.01	0	0	0	0.0541	0.211	Unaltered group
TAFA4	3p14.1	0.58	0.7	0.22	0.15	-0.12	0.0542	0.211	Unaltered group
MCM3	6p12.2	0.61	0.7	0.17	0.12	-0.09	0.0542	0.211	Unaltered group
OBI1	13q31.1	0.04	0.05	0.01	0.02	-0.01	0.0542	0.211	Unaltered group
LRRC56	11p15.5	0.29	0.32	0.06	0.06	-0.03	0.0542	0.211	Unaltered group
ARPC5	1q25.3	0.03	0.03	0.01	0.01	0	0.0545	0.212	Unaltered group
MAP3K11	11q13.1	0.07	0.07	0.01	0.01	-0.01	0.0545	0.212	Unaltered group
YIPF2	19p13.2	0.4	0.45	0.1	0.1	-0.05	0.0546	0.212	Unaltered group
TIGD3	11q13.1	0.02	0.02	0	0	0	0.0546	0.212	Unaltered group
HOXA10	7p15.2	0.59	0.67	0.15	0.16	-0.08	0.0546	0.212	Unaltered group
KRT27	17q21.2	0.55	0.66	0.2	0.17	-0.11	0.0546	0.212	Unaltered group
CRACDL	2q11.2	0.06	0.07	0.02	0.06	-0.01	0.0548	0.212	Unaltered group
KCNK6	19q13.2	0.03	0.04	0.01	0.01	0	0.0549	0.212	Unaltered group
NXT1	20p11.21	0.02	0.02	0	0	0	0.0554	0.214	Unaltered group
CLDN8	21q22.11	0.52	0.62	0.18	0.17	-0.1	0.0554	0.214	Unaltered group
NPM2	8p21.3	0.03	0.04	0.01	0.01	0	0.0554	0.214	Unaltered group
FAM83G	17p11.2	0.32	0.36	0.07	0.11	-0.04	0.0554	0.214	Unaltered group
AQP5	12q13.12	0.54	0.61	0.12	0.12	-0.06	0.0555	0.214	Unaltered group
UBE2D2	5q31.2	0.89	0.91	0.04	0.04	-0.02	0.0556	0.214	Unaltered group
CLDN7	17p13.1	0.75	0.8	0.09	0.12	-0.05	0.0558	0.215	Unaltered group
[truncated: 14,449 more rows]

## Sheet: luad me table
Gene	Cytoband	Altered group	Unaltered group	Altered group	Unaltered group	Log Ratio	p-Value	q-Value	Higher methylation in
LRRK1	15q26.3	0.1	0.17	0.02	0.1	-0.07	4.35e-12	7.05e-08	Unaltered group
GRM5	11q14.2-q14.3	0.13	0.21	0.02	0.13	-0.08	2.07e-10	1.68e-06	Unaltered group
FOXC1	6p25.3	0.04	0.11	0.02	0.13	-0.07	2.54e-09	1.37e-05	Unaltered group
ZFP82	19q13.12	0.12	0.2	0.03	0.11	-0.08	1.1e-08	4.221e-05	Unaltered group
PDGFD	11q22.3	0.13	0.24	0.04	0.16	-0.11	1.37e-08	4.221e-05	Unaltered group
JHY	11q24.1	0.07	0.16	0.02	0.18	-0.09	1.56e-08	4.221e-05	Unaltered group
MYO5A	15q21.2	0.11	0.17	0.02	0.1	-0.06	8.29e-08	0.000192	Unaltered group
KIRREL1	1q23.1	0.1	0.15	0.02	0.11	-0.05	1.49e-07	0.0003021	Unaltered group
TMEM132E	17q12	0.05	0.14	0.04	0.17	-0.09	3.83e-07	0.0005646	Unaltered group
ADAL	15q15.3	0.1	0.15	0.03	0.11	-0.06	1.093e-06	0.001476	Unaltered group
ZNF583	19q13.43	0.11	0.15	0.01	0.11	-0.04	1.542e-06	0.001921	Unaltered group
UBL5	19p13.2	0.06	0.07	0	0.01	-0.01	2.132e-06	0.002467	Unaltered group
ZNF141	4p16.3	0.05	0.1	0.02	0.13	-0.05	3.418e-06	0.003158	Unaltered group
LARS1	5q32	0.09	0.12	0.01	0.05	-0.03	3.437e-06	0.003158	Unaltered group
ZFP69	1p34.2	0.06	0.09	0.01	0.08	-0.03	3.509e-06	0.003158	Unaltered group
ZFP36L2	2p21	0.09	0.15	0.03	0.13	-0.06	5.597e-06	0.004555	Unaltered group
CPQ	8q22.1	0.06	0.09	0.01	0.07	-0.03	6.44e-06	0.004968	Unaltered group
VSIG10L	19q13.41	0.12	0.17	0.03	0.11	-0.05	6.93e-06	0.005042	Unaltered group
MDFIC	7q31.1-q31.2	0.1	0.12	0.01	0.05	-0.02	7.557e-06	0.005042	Unaltered group
C1ORF122	1p34.3	0.02	0.03	0	0.01	-0.01	8.873e-06	0.005529	Unaltered group
TPM4	19p13.12-p13.11	0.09	0.14	0.02	0.09	-0.04	9.238e-06	0.00553	Unaltered group
GTF2H4	6p21.33	0.03	0.04	0	0.01	-0.01	9.899e-06	0.00553	Unaltered group
ZNF501	3p21.31	0.09	0.14	0.02	0.11	-0.05	1.102e-05	0.00595	Unaltered group
MED10	5p15.31	0.02	0.03	0	0.01	-0.01	1.374e-05	0.007182	Unaltered group
FBXO43	8q22.2	0.11	0.16	0.03	0.11	-0.06	2.117e-05	0.0107	Unaltered group
FOSL1	11q13.1	0.14	0.2	0.03	0.11	-0.06	2.679e-05	0.0132	Unaltered group
GPR150	5q15	0.08	0.14	0.04	0.11	-0.06	3.609e-05	0.0158	Unaltered group
CSE1L	20q13.13	0.15	0.19	0.03	0.05	-0.04	3.72e-05	0.0159	Unaltered group
SPOPL	2q22.1	0.1	0.13	0.02	0.04	-0.03	4.049e-05	0.0164	Unaltered group
ZFP28	19q13.43	0.13	0.22	0.05	0.15	-0.09	4.997e-05	0.0191	Unaltered group
FGFRL1	4p16.3	0.02	0.06	0.01	0.11	-0.04	5.191e-05	0.0191	Unaltered group
ZNF71	19q13.4	0.04	0.06	0.01	0.07	-0.03	5.196e-05	0.0191	Unaltered group
RPRML	17q21.32	0.03	0.06	0.01	0.09	-0.03	6.168e-05	0.0214	Unaltered group
FRMD6	14q22.1	0.03	0.06	0.01	0.07	-0.02	6.329e-05	0.0214	Unaltered group
FBXO27	19q13.2	0.07	0.11	0.02	0.09	-0.04	8.25e-05	0.0259	Unaltered group
TDP1	14q32.11	0.1	0.17	0.04	0.13	-0.06	8.301e-05	0.0259	Unaltered group
ZYG11A	1p32.3	0.16	0.24	0.05	0.15	-0.08	0.0001023	0.03	Unaltered group
FAM72B	1p11.2	0.06	0.08	0.01	0.03	-0.02	0.0001036	0.03	Unaltered group
ANO10	3p22.1-p21.33	0.03	0.05	0.01	0.04	-0.02	0.0001206	0.0331	Unaltered group
ELFN2	22q13.1	0.12	0.15	0.01	0.07	-0.03	0.0001313	0.0344	Unaltered group
DYNC1I2	2q31.1	0.12	0.14	0.02	0.03	-0.02	0.000133	0.0344	Unaltered group
FUT10	8p12	0.08	0.1	0.01	0.03	-0.02	0.0001337	0.0344	Unaltered group
ZNF600	19q13.42	0.1	0.13	0.02	0.06	-0.03	0.0001479	0.0365	Unaltered group
PLEKHN1	1p36.33	0.24	0.33	0.06	0.12	-0.09	0.000162	0.038	Unaltered group
TUBA4A	2q35	0.13	0.2	0.05	0.11	-0.07	0.0001696	0.0393	Unaltered group
FSTL3	19p13.3	0.06	0.07	0.01	0.02	-0.01	0.0001797	0.0396	Unaltered group
SNPH	20p13	0.08	0.12	0.03	0.1	-0.04	0.0001797	0.0396	Unaltered group
WASF1	6q21	0.07	0.09	0.01	0.02	-0.02	0.0001932	0.0407	Unaltered group
H2BC17	6p22.1	0.1	0.14	0.02	0.07	-0.03	0.0001944	0.0407	Unaltered group
PKM	15q23	0.11	0.15	0.03	0.08	-0.04	0.0001959	0.0407	Unaltered group
MAPK11	22q13.33	0.07	0.09	0.01	0.05	-0.02	0.0002045	0.0419	Unaltered group
HMGN2P46	15q21.1	0.06	0.07	0.01	0.02	-0.01	0.0002074	0.042	Unaltered group
SEPTIN9	17q25.3	0.36	0.47	0.08	0.15	-0.11	0.000211	0.0422	Unaltered group
MRPL3	3q22.1	0.08	0.1	0.01	0.04	-0.02	0.0002402	0.0463	Unaltered group
ODF2L	1p22.3	0.13	0.15	0.02	0.03	-0.02	0.0002632	0.0502	Unaltered group
IL22RA2	6q23.3	0.18	0.27	0.06	0.14	-0.09	0.0002758	0.0514	Unaltered group
DKKL1	19q13.33	0.1	0.12	0.01	0.04	-0.02	0.0002794	0.0514	Unaltered group
SGO1	3p24.3	0.15	0.19	0.03	0.08	-0.04	0.000283	0.0515	Unaltered group
TMCO3	13q34	0.26	0.34	0.06	0.12	-0.08	0.0003209	0.0568	Unaltered group
CPPED1	16p13.12	0.11	0.16	0.03	0.1	-0.05	0.0003223	0.0568	Unaltered group
MBNL1-AS1	3q25.1	0.12	0.16	0.02	0.09	-0.04	0.0003226	0.0568	Unaltered group
GALC	14q31.3	0.06	0.09	0.02	0.1	-0.04	0.0003543	0.0609	Unaltered group
IFI16	1q23.1	0.11	0.17	0.04	0.12	-0.06	0.0003573	0.0609	Unaltered group
TNFRSF10C	8p21.3	0.09	0.13	0.03	0.09	-0.04	0.000411	0.0694	Unaltered group
GLRA3	4q34.1	0.14	0.19	0.03	0.12	-0.05	0.0004531	0.0727	Unaltered group
ANKRD42	11q14.1	0.12	0.14	0.01	0.04	-0.02	0.0004573	0.0727	Unaltered group
DENND5A	11p15.4	0.12	0.17	0.03	0.1	-0.04	0.0004576	0.0727	Unaltered group
AUH	9q22.31	0.06	0.07	0.01	0.03	-0.02	0.0004744	0.0742	Unaltered group
LY96	8q21.11	0.17	0.24	0.05	0.16	-0.07	0.0005004	0.077	Unaltered group
NGRN	15q26.1	0.05	0.06	0.01	0.01	-0.01	0.0005086	0.077	Unaltered group
BDNF	11p14.1	0.14	0.18	0.03	0.08	-0.04	0.0005152	0.0773	Unaltered group
MAP6D1	3q27.1	0.05	0.08	0.01	0.1	-0.03	0.0005445	0.0802	Unaltered group
ZNF665	19q13.42	0.07	0.13	0.04	0.14	-0.06	0.0005555	0.081	Unaltered group
GOLGA8A	15q14	0.1	0.16	0.04	0.11	-0.05	0.0005723	0.0813	Unaltered group
MKX	10p12.1	0.19	0.27	0.06	0.16	-0.08	0.0006002	0.0821	Unaltered group
MICU3	8p22	0.11	0.14	0.02	0.07	-0.03	0.0006029	0.0821	Unaltered group
KREMEN2	16p13.3	0.06	0.08	0.01	0.06	-0.02	0.0006057	0.0821	Unaltered group
FEZ2	2p22.2	0.39	0.54	0.12	0.15	-0.15	0.0006062	0.0821	Unaltered group
SRRM3	7q11.23	0.04	0.07	0.02	0.08	-0.03	0.0006085	0.0821	Unaltered group
TUBA8	22q11.21	0.07	0.09	0.01	0.06	-0.02	0.0006213	0.0832	Unaltered group
CCL2	17q12	0.07	0.1	0.02	0.05	-0.03	0.0006428	0.085	Unaltered group
C21ORF91	21q21.1	0.07	0.1	0.02	0.06	-0.03	0.0006581	0.085	Unaltered group
SOCS7	17q12	0.07	0.08	0.01	0.03	-0.01	0.0006614	0.085	Unaltered group
CIRBP-AS1	19p13.3	0.07	0.09	0.01	0.02	-0.01	0.0006614	0.085	Unaltered group
SLC47A1	17p11.2	0.11	0.15	0.03	0.09	-0.04	0.0006902	0.0869	Unaltered group
RELL1	4p14	0.08	0.11	0.02	0.07	-0.03	0.0006969	0.0869	Unaltered group
THAP10	15q23	0.07	0.09	0.02	0.05	-0.02	0.0007111	0.0879	Unaltered group
LRRC8C	1p22.2	0.04	0.06	0.02	0.07	-0.02	0.0007206	0.0884	Unaltered group
CCL28	5p12	0.19	0.25	0.05	0.12	-0.06	0.0007444	0.09	Unaltered group
ANAPC5	12q24.31	0.16	0.2	0.03	0.05	-0.04	0.0007671	0.0921	Unaltered group
NT5M	17p11.2	0.15	0.18	0.02	0.06	-0.03	0.0007753	0.0923	Unaltered group
RDH11	14q24.1	0.05	0.08	0.02	0.08	-0.03	0.0008048	0.095	Unaltered group
CYP2S1	19q13.2	0.11	0.14	0.02	0.05	-0.03	0.0008281	0.0965	Unaltered group
SAP30	4q34.1	0.1	0.12	0.02	0.08	-0.03	0.0008387	0.0971	Unaltered group
PLAAT3	11q12.3-q13.1	0.12	0.16	0.02	0.1	-0.03	0.0008623	0.0991	Unaltered group
ZNF488	10q11.22	0.11	0.14	0.02	0.06	-0.02	0.0009579	0.109	Unaltered group
RHOF	12q24.31	0.33	0.47	0.12	0.16	-0.14	0.0009767	0.11	Unaltered group
ST3GAL6	3q12.1	0.13	0.19	0.04	0.12	-0.06	0.0009962	0.111	Unaltered group
CCDC180	9q22.33	0.12	0.15	0.02	0.09	-0.03	0.001005	0.112	Unaltered group
TPX2	20q11.21	0.09	0.11	0.01	0.04	-0.02	0.00103	0.112	Unaltered group
RUNX2	6p21.1	0.17	0.28	0.09	0.17	-0.11	0.001034	0.112	Unaltered group
ULBP1	6q25.1	0.12	0.16	0.02	0.1	-0.03	0.001042	0.113	Unaltered group
ZNF546	19q13.2	0.09	0.12	0.02	0.08	-0.03	0.001062	0.114	Unaltered group
UPK3B	7q11.23	0.15	0.2	0.04	0.09	-0.05	0.001108	0.117	Unaltered group
DYRK3	1q32.1	0.17	0.24	0.06	0.12	-0.07	0.001146	0.119	Unaltered group
NAA25	12q24.13	0.08	0.09	0.01	0.02	-0.01	0.001173	0.12	Unaltered group
CYB5R4	6q14.2	0.08	0.1	0.01	0.02	-0.01	0.001179	0.12	Unaltered group
NEK10	3p24.1	0.06	0.09	0.01	0.09	-0.03	0.001181	0.12	Unaltered group
PEX11B	1q21.1	0.04	0.05	0.01	0.02	-0.01	0.001204	0.121	Unaltered group
HES2	1p36.31	0.02	0.04	0.01	0.05	-0.02	0.00122	0.121	Unaltered group
PSME1	14q12	0.04	0.05	0.01	0.01	-0.01	0.00123	0.121	Unaltered group
CYBRD1	2q31.1	0.11	0.14	0.03	0.08	-0.03	0.001248	0.122	Unaltered group
SH3RF2	5q32	0.29	0.36	0.05	0.13	-0.06	0.001279	0.124	Unaltered group
HEXA	15q23	0.09	0.11	0.02	0.04	-0.02	0.001315	0.127	Unaltered group
PALLD	4q32.3	0.46	0.58	0.11	0.14	-0.12	0.001333	0.127	Unaltered group
IPO13	1p34.1	0.1	0.12	0.01	0.04	-0.02	0.00134	0.127	Unaltered group
C11ORF1	11q23.1	0.03	0.04	0.01	0.02	-0.01	0.001364	0.127	Unaltered group
ZNF544	19q13.43	0.09	0.12	0.02	0.09	-0.03	0.001377	0.127	Unaltered group
ULK4P2	15q13.2	0.12	0.15	0.03	0.07	-0.03	0.001379	0.127	Unaltered group
LEO1	15q21.2	0.07	0.09	0.02	0.04	-0.02	0.001391	0.127	Unaltered group
PRRT3	3p25.3	0.08	0.12	0.03	0.08	-0.03	0.001406	0.127	Unaltered group
TUBE1	6q21	0.08	0.1	0.01	0.03	-0.02	0.001407	0.127	Unaltered group
CLK4	5q35.3	0.18	0.24	0.06	0.15	-0.07	0.001635	0.143	Unaltered group
TELO2	16p13.3	0.11	0.12	0.01	0.02	-0.01	0.001642	0.143	Unaltered group
MAP3K7	6q15	0.1	0.12	0.01	0.03	-0.01	0.001655	0.143	Unaltered group
PNPLA7	9q34.3	0.09	0.1	0.01	0.02	-0.01	0.001685	0.143	Unaltered group
ASB13	10p15.1	0.17	0.21	0.03	0.06	-0.04	0.00169	0.143	Unaltered group
FASTKD3	5p15.31	0.1	0.14	0.03	0.1	-0.04	0.001691	0.143	Unaltered group
ADHFE1	8q13.1	0.18	0.25	0.06	0.16	-0.07	0.001745	0.147	Unaltered group
EIF2B4	2p23.3	0.02	0.03	0.01	0.01	-0.01	0.001767	0.148	Unaltered group
SEPTIN7	7p14.2	0.07	0.09	0.01	0.03	-0.02	0.001781	0.148	Unaltered group
NSMAF	8q12.1	0.13	0.16	0.03	0.08	-0.04	0.001915	0.155	Unaltered group
ORC6	16q11.2	0.03	0.04	0.01	0.01	-0.01	0.001925	0.155	Unaltered group
TRAPPC3	1p34.3	0.31	0.37	0.06	0.09	-0.07	0.001934	0.155	Unaltered group
SLC16A11	17p13.1	0.1	0.13	0.01	0.09	-0.03	0.00198	0.157	Unaltered group
RNF26	11q23.3	0.09	0.1	0.01	0.04	-0.02	0.001987	0.157	Unaltered group
PSMB4	1q21.3	0.05	0.06	0.01	0.02	-0.01	0.001993	0.157	Unaltered group
VIM	10p13	0.1	0.16	0.05	0.14	-0.06	0.002068	0.163	Unaltered group
MEX3B	15q25.2	0.08	0.11	0.02	0.08	-0.03	0.002088	0.163	Unaltered group
MACROH2A1	5q31.1	0.1	0.13	0.02	0.08	-0.03	0.002146	0.165	Unaltered group
DRAM2	1p13.3	0.03	0.04	0.01	0.02	-0.01	0.002162	0.165	Unaltered group
TWF2	3p21.2	0.05	0.07	0.01	0.03	-0.01	0.002185	0.166	Unaltered group
LGALS12	11q12.3	0.34	0.45	0.1	0.13	-0.11	0.002193	0.166	Unaltered group
BCL7B	7q11.23	0.02	0.03	0.01	0.02	-0.01	0.002202	0.166	Unaltered group
BUB1	2q13	0.09	0.1	0.01	0.03	-0.02	0.002242	0.167	Unaltered group
H1-3	6p22.2	0.13	0.2	0.07	0.15	-0.07	0.002306	0.169	Unaltered group
CDK17	12q23.1	0.1	0.13	0.02	0.07	-0.03	0.002311	0.169	Unaltered group
IDH2	15q26.1	0.17	0.25	0.07	0.15	-0.08	0.00232	0.169	Unaltered group
ZFPM1	16q24.2	0.08	0.09	0.01	0.05	-0.02	0.002345	0.169	Unaltered group
PFAS	17p13.1	0.09	0.11	0.02	0.03	-0.02	0.002351	0.169	Unaltered group
POLL	10q24.32	0.08	0.08	0.01	0.01	-0.01	0.002351	0.169	Unaltered group
RPF1	1p22.3	0.1	0.12	0.02	0.05	-0.02	0.002352	0.169	Unaltered group
EVA1B	1p34.3	0.46	0.6	0.13	0.14	-0.14	0.002429	0.174	Unaltered group
ZNF835	19q13.43	0.25	0.41	0.15	0.19	-0.16	0.002439	0.174	Unaltered group
SEPTIN3	22q13.2	0.03	0.05	0.01	0.08	-0.02	0.00247	0.175	Unaltered group
CAMK1	3p25.3	0.06	0.07	0.01	0.02	-0.01	0.002549	0.178	Unaltered group
PEX16	11p11.2	0.05	0.05	0.01	0.01	-0.01	0.002584	0.18	Unaltered group
GDPD5	11q13.4-q13.5	0.08	0.1	0.01	0.06	-0.02	0.0026	0.18	Unaltered group
ANKDD1A	15q22.31	0.03	0.05	0.01	0.08	-0.02	0.002605	0.18	Unaltered group
ELAPOR2	7q21.12	0.07	0.08	0.01	0.05	-0.02	0.002722	0.186	Unaltered group
NELFB	9q34.3	0.01	0.01	0.01	0.01	-0.01	0.002729	0.186	Unaltered group
ZNF598	16p13.3	0.13	0.2	0.06	0.11	-0.06	0.002771	0.188	Unaltered group
MAD2L1BP	6p21.1	0.03	0.04	0.01	0.01	-0.01	0.002807	0.189	Unaltered group
FGF2	4q28.1	0.5	0.6	0.09	0.13	-0.1	0.002822	0.189	Unaltered group
HMGB2	4q34.1	0.19	0.26	0.07	0.13	-0.07	0.002829	0.189	Unaltered group
UBP1	3p22.3	0.1	0.13	0.02	0.07	-0.03	0.002868	0.191	Unaltered group
IFNAR2	21q22.11	0.07	0.09	0.02	0.04	-0.02	0.002879	0.191	Unaltered group
LIX1L	1q21.1	0.04	0.09	0.04	0.14	-0.05	0.0029	0.192	Unaltered group
ESYT2	7q36.3	0.19	0.25	0.05	0.1	-0.06	0.002915	0.192	Unaltered group
C3ORF38	3p11.1	0.08	0.1	0.02	0.03	-0.02	0.002923	0.192	Unaltered group
FAM155A	13q33.3	0.07	0.11	0.04	0.09	-0.04	0.002976	0.193	Unaltered group
DCTN3	9p13.3	0.03	0.05	0.01	0.02	-0.01	0.002986	0.193	Unaltered group
CDKN1B	12p13.1	0.1	0.14	0.03	0.1	-0.03	0.003019	0.193	Unaltered group
RHOA	3p21.31	0.09	0.11	0.02	0.04	-0.02	0.003078	0.195	Unaltered group
PRR12	19q13.33	0.02	0.02	0	0.01	0	0.003085	0.195	Unaltered group
KHDRBS2	6q11.1	0.12	0.15	0.03	0.09	-0.03	0.003089	0.195	Unaltered group
ULBP2	6q25.1	0.05	0.07	0.01	0.08	-0.02	0.003097	0.195	Unaltered group
ENPP1	6q23.2	0.02	0.04	0.01	0.06	-0.01	0.003146	0.198	Unaltered group
WASH2P	2q14.1	0.02	0.04	0.01	0.03	-0.01	0.00318	0.198	Unaltered group
C8ORF37	8q22.1	0.09	0.1	0.01	0.02	-0.01	0.003187	0.198	Unaltered group
LRIF1	1p13.3	0.15	0.2	0.05	0.11	-0.05	0.003284	0.203	Unaltered group
PLA2G4A	1q31.1	0.08	0.1	0.02	0.07	-0.02	0.00332	0.203	Unaltered group
DNM1P35	15q24.2	0.1	0.11	0.01	0.03	-0.01	0.003325	0.203	Unaltered group
H3C4	6p22.2	0.16	0.27	0.1	0.18	-0.11	0.003333	0.203	Unaltered group
ATP8B4	15q21.2	0.6	0.68	0.08	0.1	-0.08	0.00335	0.203	Unaltered group
NCOR2	12q24.31	0.3	0.42	0.11	0.15	-0.11	0.003365	0.203	Unaltered group
PCDHGA2	5q31.3	0.24	0.36	0.12	0.14	-0.12	0.003383	0.203	Unaltered group
SNRNP25	16p13.3	0.01	0.02	0	0.01	0	0.003421	0.204	Unaltered group
METTL24	6q21	0.54	0.61	0.06	0.12	-0.07	0.003427	0.204	Unaltered group
BLMH	17q11.2	0.1	0.12	0.02	0.09	-0.02	0.00355	0.209	Unaltered group
PJA2	5q21.3	0.02	0.03	0.01	0.02	-0.01	0.003567	0.209	Unaltered group
KLRC2	12p13.2	0.31	0.38	0.07	0.1	-0.07	0.003592	0.209	Unaltered group
DUT	15q21.1	0.07	0.09	0.01	0.03	-0.01	0.003594	0.209	Unaltered group
HNRNPL	19q13.2	0.02	0.03	0.01	0.01	-0.01	0.003616	0.21	Unaltered group
LRRC40	1p31.1	0.06	0.07	0.01	0.02	-0.01	0.003644	0.211	Unaltered group
LDHB	12p12.1	0.07	0.1	0.02	0.1	-0.03	0.003696	0.213	Unaltered group
PDE1C	7p14.3	0.32	0.39	0.07	0.12	-0.07	0.003719	0.213	Unaltered group
C6ORF226	6p21.1	0.07	0.09	0.01	0.03	-0.01	0.003722	0.213	Unaltered group
SPART	13q13.3	0.09	0.13	0.03	0.08	-0.03	0.003735	0.213	Unaltered group
SULT1B1	4q13.3	0.29	0.42	0.12	0.16	-0.13	0.00374	0.213	Unaltered group
GOLPH3L	1q21.3	0.09	0.11	0.01	0.09	-0.02	0.003872	0.216	Unaltered group
PAFAH1B1	17p13.3	0.09	0.11	0.02	0.04	-0.02	0.003873	0.216	Unaltered group
ZNF585B	19q13.12	0.05	0.09	0.04	0.12	-0.04	0.003873	0.216	Unaltered group
POPDC3	6q21	0.14	0.19	0.04	0.09	-0.04	0.003884	0.216	Unaltered group
CFAP20DC	3p14.2	0.31	0.36	0.05	0.09	-0.05	0.003942	0.217	Unaltered group
ZNF793	19q13.12	0.14	0.24	0.1	0.17	-0.1	0.003951	0.217	Unaltered group
SGCB	4q12	0.02	0.04	0.01	0.08	-0.02	0.00399	0.218	Unaltered group
MGAT1	5q35.3	0.56	0.61	0.06	0.09	-0.06	0.004008	0.218	Unaltered group
PIEZO1	16q24.3	0.09	0.1	0.01	0.04	-0.01	0.004018	0.218	Unaltered group
ANP32B	9q22.33	0.11	0.12	0.01	0.03	-0.01	0.004097	0.222	Unaltered group
C6ORF141	6p12.3	0.12	0.13	0.01	0.05	-0.02	0.004134	0.223	Unaltered group
LIPE	19q13.2	0.24	0.33	0.09	0.16	-0.09	0.004135	0.223	Unaltered group
CENPL	1q25.1	0.07	0.07	0.01	0.01	-0.01	0.004174	0.224	Unaltered group
TNFRSF10D	8p21.3	0.11	0.13	0.01	0.06	-0.02	0.004352	0.232	Unaltered group
NDUFB2	7q34	0.02	0.03	0.01	0.01	-0.01	0.004359	0.232	Unaltered group
MTFR2	6q23.3	0.06	0.07	0.01	0.02	-0.01	0.004385	0.232	Unaltered group
MFSD12	19p13.3	0.54	0.6	0.06	0.07	-0.06	0.00442	0.232	Unaltered group
UBE2E2	3p24.3	0.43	0.54	0.11	0.13	-0.11	0.004466	0.232	Unaltered group
MTARC2	1q41	0.12	0.15	0.02	0.09	-0.03	0.004478	0.232	Unaltered group
CENPM	22q13.2	0.4	0.5	0.11	0.11	-0.1	0.004487	0.232	Unaltered group
IGFBP6	12q13.13	0.4	0.5	0.11	0.13	-0.11	0.004509	0.233	Unaltered group
CUEDC1	17q22	0.39	0.5	0.1	0.17	-0.1	0.004555	0.233	Unaltered group
P2RX7	12q24.31	0.46	0.52	0.06	0.11	-0.06	0.004578	0.233	Unaltered group
DCHS1	11p15.4	0.52	0.59	0.08	0.07	-0.08	0.004591	0.233	Unaltered group
NFS1	20q11.22	0.06	0.07	0.01	0.01	-0.01	0.004633	0.233	Unaltered group
CAT	11p13	0.1	0.11	0.01	0.05	-0.02	0.004635	0.233	Unaltered group
FAM72D	1q21.1	0.07	0.09	0.01	0.06	-0.02	0.004643	0.233	Unaltered group
MYPOP	19q13.32	0.03	0.04	0.01	0.03	-0.01	0.004662	0.233	Unaltered group
HNRNPAB	5q35.3	0.07	0.08	0.01	0.04	-0.01	0.004666	0.233	Unaltered group
BCL10	1p22.3	0.11	0.13	0.02	0.05	-0.02	0.004672	0.233	Unaltered group
SH3GL1	19p13.3	0.39	0.49	0.1	0.11	-0.1	0.004752	0.235	Unaltered group
PXDN	2p25.3	0.18	0.23	0.05	0.11	-0.05	0.004758	0.235	Unaltered group
CUX2	12q24.11-q24.12	0.52	0.65	0.14	0.11	-0.13	0.004773	0.235	Unaltered group
ARNTL2	12p11.23	0.37	0.49	0.12	0.17	-0.11	0.004777	0.235	Unaltered group
SLCO3A1	15q26.1	0.3	0.4	0.1	0.16	-0.1	0.004855	0.236	Unaltered group
CUL3	2q36.2	0.07	0.07	0	0.02	-0.01	0.004858	0.236	Unaltered group
RNF216P1	7p22.1	0.12	0.14	0.02	0.03	-0.02	0.004902	0.236	Unaltered group
RAB21	12q21.1	0.11	0.13	0.02	0.05	-0.02	0.004903	0.236	Unaltered group
KLHL31	6p12.1	0.14	0.17	0.03	0.11	-0.04	0.004914	0.236	Unaltered group
STXBP2	19p13.2	0.07	0.08	0.01	0.02	-0.01	0.004932	0.236	Unaltered group
PDZRN3	3p13	0.22	0.32	0.1	0.13	-0.1	0.004981	0.237	Unaltered group
KIF20B	10q23.31	0.09	0.11	0.02	0.04	-0.02	0.005011	0.237	Unaltered group
UBE2B	5q31.1	0.11	0.15	0.03	0.09	-0.03	0.005014	0.237	Unaltered group
FBXO4	5p13.1	0.06	0.07	0.01	0.06	-0.02	0.00502	0.237	Unaltered group
KLHL29	2p24.1	0.08	0.11	0.03	0.09	-0.03	0.005161	0.242	Unaltered group
H2AC8	6p22.2	0.17	0.27	0.09	0.17	-0.09	0.005364	0.249	Unaltered group
TMEM107	17p13.1	0.07	0.09	0.02	0.03	-0.02	0.005381	0.249	Unaltered group
MAPKAPK3	3p21.2	0.18	0.23	0.05	0.09	-0.05	0.005414	0.249	Unaltered group
FJX1	11p13	0.17	0.23	0.07	0.13	-0.07	0.005465	0.25	Unaltered group
C19ORF48	19q13.33	0.09	0.12	0.02	0.07	-0.02	0.005592	0.253	Unaltered group
CCDC169	13q13.3	0.13	0.16	0.03	0.1	-0.03	0.005599	0.253	Unaltered group
SLC25A45	11q13.1	0.08	0.09	0.01	0.04	-0.01	0.00565	0.255	Unaltered group
TAF13	1p13.3	0.21	0.26	0.05	0.13	-0.05	0.005696	0.256	Unaltered group
INTS12	4q24	0.09	0.1	0.01	0.02	-0.01	0.005723	0.257	Unaltered group
PANK2	20p13	0.07	0.09	0.01	0.02	-0.01	0.005859	0.26	Unaltered group
SPECC1	17p11.2	0.09	0.1	0.01	0.04	-0.01	0.005869	0.26	Unaltered group
HAUS3	4p16.3	0.08	0.09	0.01	0.02	-0.01	0.00588	0.26	Unaltered group
JAG1	20p12.2	0.15	0.21	0.06	0.12	-0.06	0.005904	0.26	Unaltered group
VAT1	17q21.31	0.59	0.64	0.06	0.07	-0.06	0.005923	0.26	Unaltered group
F2RL1	5q13.3	0.45	0.53	0.09	0.12	-0.08	0.005952	0.26	Unaltered group
MORC2-AS1	22q12.2	0.19	0.28	0.09	0.13	-0.08	0.005955	0.26	Unaltered group
GNB4	3q26.33	0.44	0.57	0.15	0.15	-0.14	0.005965	0.26	Unaltered group
ZRANB2	1p31.1	0.03	0.04	0.01	0.02	-0.01	0.00599	0.261	Unaltered group
RNASE2	14q11.2	0.53	0.61	0.09	0.08	-0.08	0.006008	0.261	Unaltered group
ZC3H15	2q32.1	0.07	0.09	0.01	0.03	-0.01	0.00606	0.262	Unaltered group
IGFBP3	7p12.3	0.06	0.11	0.04	0.12	-0.04	0.006089	0.262	Unaltered group
DYNC1LI1	3p22.3	0.18	0.23	0.05	0.1	-0.05	0.006139	0.264	Unaltered group
CDK8	13q12.13	0.08	0.09	0.01	0.02	-0.01	0.006218	0.266	Unaltered group
TFB1M	6q25.3	0.11	0.12	0.02	0.03	-0.02	0.006219	0.266	Unaltered group
ZCCHC4	4p15.2	0.48	0.57	0.1	0.14	-0.09	0.006325	0.269	Unaltered group
CORO2B	15q23	0.11	0.13	0.02	0.07	-0.02	0.006336	0.269	Unaltered group
SGSM3	22q13.1	0.05	0.06	0.01	0.03	-0.01	0.006385	0.27	Unaltered group
ZNF562	19p13.2	0.05	0.07	0.01	0.07	-0.02	0.006463	0.272	Unaltered group
MAP10	1q42.2	0.2	0.26	0.07	0.16	-0.07	0.006481	0.272	Unaltered group
IRF2BP2	1q42.3	0.08	0.1	0.02	0.06	-0.02	0.006502	0.272	Unaltered group
CRYBG1	6q21	0.24	0.32	0.09	0.15	-0.08	0.006506	0.272	Unaltered group
MRPL37	1p32.3	0.03	0.03	0	0.01	0	0.006528	0.272	Unaltered group
CHRDL2	11q13.4	0.57	0.63	0.07	0.08	-0.07	0.006571	0.272	Unaltered group
ST20-AS1	15q25.1	0.01	0.02	0.01	0.01	-0.01	0.006602	0.272	Unaltered group
TMEM108	3q22.1	0.16	0.2	0.04	0.11	-0.04	0.006635	0.272	Unaltered group
TRPC4AP	20q11.22	0.33	0.45	0.13	0.14	-0.12	0.006652	0.272	Unaltered group
C4ORF48	4p16.3	0.1	0.11	0.01	0.03	-0.01	0.006689	0.273	Unaltered group
FHL2	2q12.2	0.17	0.27	0.1	0.18	-0.1	0.006722	0.273	Unaltered group
YEATS4	12q15	0.1	0.12	0.02	0.05	-0.02	0.006732	0.273	Unaltered group
C18ORF54	18q21.2	0.04	0.05	0.01	0.05	-0.01	0.006755	0.273	Unaltered group
RAD23B	9q31.2	0.11	0.13	0.02	0.05	-0.02	0.006847	0.275	Unaltered group
SNAPC3	9p22.3	0.1	0.12	0.02	0.04	-0.02	0.006856	0.275	Unaltered group
EVC	4p16.2	0.04	0.06	0.02	0.05	-0.02	0.006865	0.275	Unaltered group
GORASP1	3p22.2	0.09	0.1	0.01	0.03	-0.01	0.006929	0.275	Unaltered group
AUTS2	7q11.22	0.04	0.05	0.01	0.05	-0.01	0.006943	0.275	Unaltered group
TIAM2	6q25.2-q25.3	0.29	0.41	0.13	0.17	-0.12	0.006975	0.275	Unaltered group
SCRN1	7p14.3	0.23	0.29	0.06	0.11	-0.06	0.006976	0.275	Unaltered group
PLEKHA2	8p11.22	0.11	0.14	0.03	0.09	-0.03	0.006986	0.275	Unaltered group
PRDM5	4q27	0.12	0.15	0.03	0.08	-0.03	0.007003	0.275	Unaltered group
SV2B	15q26.1	0.11	0.15	0.04	0.11	-0.04	0.007099	0.275	Unaltered group
H1-4	6p22.2	0.06	0.08	0.01	0.05	-0.02	0.007104	0.275	Unaltered group
PLOD3	7q22.1	0.73	0.82	0.1	0.07	-0.09	0.007253	0.28	Unaltered group
FOLH1	11p11.12	0.14	0.19	0.06	0.13	-0.06	0.00735	0.281	Unaltered group
NBPF3	1p36.12	0.09	0.12	0.03	0.09	-0.03	0.007351	0.281	Unaltered group
PXK	3p14.3	0.55	0.65	0.11	0.12	-0.1	0.00751	0.285	Unaltered group
ZFAND6	15q25.1	0.01	0.02	0	0.01	0	0.007547	0.285	Unaltered group
SAMM50	22q13.31	0.11	0.16	0.05	0.1	-0.05	0.007548	0.285	Unaltered group
MNS1	15q21.3	0.08	0.1	0.02	0.08	-0.02	0.007625	0.287	Unaltered group
BCL11A	2p16.1	0.29	0.37	0.08	0.15	-0.08	0.007646	0.287	Unaltered group
FLRT2	14q31.3	0.3	0.42	0.12	0.17	-0.11	0.007717	0.288	Unaltered group
LIMK1	7q11.23	0.14	0.22	0.08	0.15	-0.07	0.007738	0.288	Unaltered group
KIF7	15q26.1	0.16	0.2	0.03	0.1	-0.03	0.007764	0.288	Unaltered group
ENOPH1	4q21.22	0.14	0.16	0.02	0.04	-0.02	0.007808	0.288	Unaltered group
METTL9	16p12.2	0.49	0.58	0.1	0.17	-0.1	0.007816	0.288	Unaltered group
VTA1	6q24.1-q24.2	0.03	0.03	0.01	0.01	-0.01	0.007836	0.288	Unaltered group
DCK	4q13.3	0.5	0.59	0.1	0.12	-0.09	0.007888	0.288	Unaltered group
UHRF1	19p13.3	0.27	0.33	0.06	0.1	-0.05	0.007899	0.288	Unaltered group
AMPH	7p14.1	0.12	0.17	0.04	0.13	-0.04	0.0079	0.288	Unaltered group
SPOUT1	9q34.11	0.02	0.02	0.01	0.01	-0.01	0.007923	0.288	Unaltered group
POLR1C	6p21.1	0.08	0.1	0.02	0.03	-0.02	0.007941	0.288	Unaltered group
TRNAU1AP	1p35.3	0.1	0.12	0.02	0.04	-0.02	0.007985	0.289	Unaltered group
FOXE1	9q22.33	0.15	0.24	0.1	0.18	-0.09	0.008087	0.292	Unaltered group
TTC27	2p22.3	0.03	0.04	0.01	0.02	-0.01	0.008105	0.292	Unaltered group
USP1	1p31.3	0.09	0.11	0.02	0.05	-0.02	0.008118	0.292	Unaltered group
FRRS1	1p21.2	0.08	0.1	0.03	0.06	-0.03	0.008291	0.296	Unaltered group
KCNA5	12p13.32	0.43	0.52	0.1	0.1	-0.09	0.008302	0.296	Unaltered group
TSPAN17	5q35.2	0.09	0.1	0.01	0.03	-0.01	0.008314	0.296	Unaltered group
FBXL4	6q16.1-q16.2	0.15	0.18	0.03	0.07	-0.03	0.008349	0.297	Unaltered group
POLR3F	20p11.23	0.1	0.12	0.02	0.05	-0.02	0.008454	0.299	Unaltered group
ZNF142	2q35	0.02	0.02	0.01	0.01	-0.01	0.008577	0.301	Unaltered group
PARVG	22q13.31	0.59	0.65	0.07	0.1	-0.06	0.008597	0.301	Unaltered group
IFIH1	2q24.2	0.07	0.08	0.01	0.02	-0.01	0.008619	0.302	Unaltered group
NOC2L	1p36.33	0.7	0.76	0.07	0.1	-0.06	0.008717	0.303	Unaltered group
PCDHB14	5q31.3	0.61	0.63	0.02	0.04	-0.02	0.008725	0.303	Unaltered group
CLYBL	13q32.3	0.11	0.13	0.02	0.03	-0.02	0.008833	0.304	Unaltered group
ZNF578	19q13.41	0.38	0.48	0.12	0.13	-0.1	0.008851	0.304	Unaltered group
DUSP5P1	1q42.13	0.09	0.1	0.02	0.05	-0.02	0.008887	0.304	Unaltered group
DONSON	21q22.11	0.1	0.12	0.02	0.03	-0.02	0.008937	0.305	Unaltered group
ARRDC4	15q26.2	0.09	0.1	0.02	0.05	-0.02	0.008984	0.305	Unaltered group
MRGBP	20q13.33	0.11	0.14	0.03	0.04	-0.02	0.00911	0.307	Unaltered group
CCR1	3p21.31	0.63	0.69	0.07	0.09	-0.06	0.00913	0.307	Unaltered group
ZNF385A	12q13.13	0.78	0.83	0.05	0.06	-0.05	0.009253	0.309	Unaltered group
TAF2	8q24.12	0.12	0.14	0.02	0.03	-0.02	0.009288	0.309	Unaltered group
CFAP300	11q22.1	0.32	0.42	0.11	0.14	-0.1	0.009321	0.309	Unaltered group
GRN	17q21.31	0.59	0.65	0.07	0.08	-0.06	0.009323	0.309	Unaltered group
HIC1	17p13.3	0.34	0.51	0.21	0.2	-0.18	0.009346	0.309	Unaltered group
FRMD5	15q15.3	0.22	0.26	0.05	0.12	-0.04	0.009358	0.309	Unaltered group
ZNF135	19q13.43	0.32	0.45	0.15	0.2	-0.13	0.009393	0.309	Unaltered group
CALCR	7q21.3	0.14	0.18	0.04	0.12	-0.04	0.009454	0.31	Unaltered group
ROGDI	16p13.3	0.07	0.07	0.01	0.01	-0.01	0.009461	0.31	Unaltered group
UCK2	1q24.1	0.13	0.2	0.07	0.17	-0.07	0.009498	0.311	Unaltered group
USP48	1p36.12	0.12	0.13	0.01	0.03	-0.01	0.009542	0.312	Unaltered group
WHAMMP3	15q11.2	0.09	0.12	0.02	0.05	-0.02	0.009721	0.315	Unaltered group
ATP6V1F	7q32.1	0.03	0.04	0.01	0.01	0	0.009722	0.315	Unaltered group
MGME1	20p11.23	0.07	0.08	0.02	0.03	-0.01	0.009801	0.316	Unaltered group
GPR153	1p36.31	0.1	0.12	0.01	0.03	-0.01	0.009809	0.316	Unaltered group
BCL2L11	2q13	0.14	0.15	0.01	0.02	-0.01	0.009816	0.316	Unaltered group
FBXO5	6q25.2	0.17	0.2	0.04	0.09	-0.04	0.009896	0.316	Unaltered group
KCNA2	1p13.3	0.06	0.08	0.02	0.05	-0.02	0.009907	0.316	Unaltered group
SCO2	22q13.33	0.1	0.12	0.02	0.03	-0.01	0.009927	0.316	Unaltered group
SRSF2	17q25.2	0.07	0.08	0.02	0.02	-0.01	0.009968	0.317	Unaltered group
FAM72A	1q32.1	0.08	0.09	0.01	0.03	-0.01	0.01	0.317	Unaltered group
KCTD5	16p13.3	0.71	0.77	0.07	0.06	-0.06	0.0101	0.318	Unaltered group
ZFP37	9q32	0.13	0.22	0.11	0.16	-0.09	0.0103	0.322	Unaltered group
ZNF391	6p22.1	0.11	0.13	0.02	0.07	-0.02	0.0103	0.322	Unaltered group
RPP25L	9p13.3	0.1	0.11	0.02	0.03	-0.01	0.0103	0.323	Unaltered group
C6ORF52	6p24.2	0.08	0.09	0.01	0.02	-0.01	0.0104	0.323	Unaltered group
FAM214B	9p13.3	0.1	0.12	0.02	0.04	-0.02	0.0104	0.323	Unaltered group
MAFG	17q25.3	0.6	0.72	0.14	0.11	-0.12	0.0104	0.323	Unaltered group
CCL17	16q21	0.6	0.65	0.06	0.08	-0.05	0.0105	0.323	Unaltered group
HENMT1	1p13.3	0.2	0.31	0.13	0.18	-0.11	0.0105	0.323	Unaltered group
MYO9B	19p13.11	0.6	0.66	0.07	0.1	-0.06	0.0105	0.323	Unaltered group
EAF2	3q13.33	0.62	0.69	0.08	0.08	-0.07	0.0105	0.323	Unaltered group
PIM1	6p21.2	0.61	0.66	0.06	0.06	-0.05	0.0106	0.324	Unaltered group
LIMD2	17q23.3	0.42	0.55	0.15	0.14	-0.13	0.0107	0.324	Unaltered group
KHNYN	14q12	0.04	0.04	0.01	0.01	-0.01	0.0107	0.324	Unaltered group
PTGS2	1q31.1	0.24	0.32	0.09	0.17	-0.08	0.0108	0.325	Unaltered group
BHLHE40	3p26.1	0.36	0.42	0.07	0.16	-0.06	0.0109	0.328	Unaltered group
NECTIN2	19q13.32	0.04	0.05	0.01	0.02	-0.01	0.0109	0.328	Unaltered group
ARID3A	19p13.3	0.28	0.34	0.06	0.12	-0.05	0.011	0.328	Unaltered group
WDR41	5q13.3-q14.1	0.14	0.16	0.02	0.04	-0.02	0.011	0.328	Unaltered group
DGKE	17q22	0.12	0.21	0.1	0.18	-0.09	0.0111	0.328	Unaltered group
SNX20	16q12.1	0.63	0.7	0.09	0.09	-0.07	0.0111	0.328	Unaltered group
ZSWIM1	20q13.12	0.06	0.07	0.01	0.01	-0.01	0.0111	0.328	Unaltered group
ZNF641	12q13.11	0.11	0.12	0.01	0.02	-0.01	0.0111	0.328	Unaltered group
OSR2	8q22.2	0.23	0.32	0.1	0.17	-0.09	0.0112	0.328	Unaltered group
NARF	17q25.3	0.03	0.04	0	0.01	0	0.0112	0.328	Unaltered group
ARL3	10q24.32	0.23	0.28	0.06	0.13	-0.05	0.0112	0.328	Unaltered group
CLSTN1	1p36.22	0.67	0.71	0.05	0.05	-0.04	0.0112	0.328	Unaltered group
MT1F	16q13	0.07	0.09	0.02	0.03	-0.01	0.0112	0.328	Unaltered group
ZNF23	16q22.2	0.02	0.02	0	0.01	0	0.0113	0.33	Unaltered group
NFKBIE	6p21.1	0.15	0.23	0.09	0.14	-0.08	0.0115	0.333	Unaltered group
TLN1	9p13.3	0.14	0.17	0.03	0.06	-0.03	0.0115	0.333	Unaltered group
ZNF529	19q13.12	0.15	0.18	0.03	0.07	-0.03	0.0116	0.336	Unaltered group
NOD2	16q12.1	0.57	0.65	0.1	0.08	-0.08	0.0116	0.336	Unaltered group
FSTL4	5q31.1	0.11	0.16	0.06	0.14	-0.05	0.0117	0.337	Unaltered group
PIGY	4q22.1	0.53	0.58	0.06	0.11	-0.05	0.0117	0.338	Unaltered group
CXCL6	4q13.3	0.43	0.53	0.11	0.13	-0.09	0.0118	0.339	Unaltered group
NAA16	13q14.11	0.08	0.09	0.01	0.02	-0.01	0.0118	0.34	Unaltered group
RNF7	3q23	0.03	0.04	0.01	0.03	-0.01	0.012	0.344	Unaltered group
SPI1	11p11.2	0.72	0.79	0.08	0.08	-0.07	0.0121	0.344	Unaltered group
TAFA2	12q14.1	0.35	0.47	0.15	0.15	-0.12	0.0121	0.344	Unaltered group
ZSWIM8	10q22.2	0.09	0.1	0.01	0.02	-0.01	0.0121	0.344	Unaltered group
CDH23	10q22.1	0.56	0.63	0.07	0.11	-0.06	0.0122	0.347	Unaltered group
ARNT2	15q25.1	0.04	0.1	0.06	0.14	-0.05	0.0124	0.349	Unaltered group
TDRD3	13q21.2	0.1	0.11	0.02	0.02	-0.01	0.0125	0.349	Unaltered group
PTPN22	1p13.2	0.32	0.42	0.12	0.19	-0.1	0.0125	0.349	Unaltered group
ZNF559	19p13.2	0.06	0.07	0.01	0.02	-0.01	0.0125	0.349	Unaltered group
NCAPG2	7q36.3	0.05	0.06	0.01	0.03	-0.01	0.0126	0.349	Unaltered group
TRMT9B	8p22	0.13	0.16	0.03	0.05	-0.02	0.0126	0.349	Unaltered group
CCDC107	9p13.3	0.1	0.11	0.01	0.02	-0.01	0.0126	0.349	Unaltered group
SGPL1	10q22.1	0.1	0.16	0.06	0.11	-0.06	0.0127	0.35	Unaltered group
MX2	21q22.3	0.21	0.27	0.07	0.12	-0.06	0.0127	0.35	Unaltered group
SCARA3	8p21.1	0.12	0.14	0.02	0.08	-0.02	0.0127	0.35	Unaltered group
CPSF3	2p25.1	0.82	0.87	0.06	0.03	-0.05	0.0128	0.352	Unaltered group
APPL1	3p14.3	0.06	0.07	0.01	0.02	-0.01	0.0129	0.352	Unaltered group
FZR1	19p13.3	0.02	0.03	0.01	0.02	-0.01	0.013	0.353	Unaltered group
PHF10	6q27	0.22	0.27	0.06	0.12	-0.05	0.013	0.353	Unaltered group
NAP1L1	12q21.1	0.13	0.15	0.02	0.03	-0.02	0.013	0.353	Unaltered group
ZKSCAN7	3p21.31	0.33	0.41	0.09	0.15	-0.08	0.013	0.353	Unaltered group
ADAMTS8	11q24.3	0.1	0.11	0.01	0.02	-0.01	0.0131	0.356	Unaltered group
MICB	6p21.33	0.04	0.06	0.01	0.05	-0.01	0.0133	0.358	Unaltered group
INKA1	3p21.31	0.07	0.08	0.01	0.02	-0.01	0.0133	0.359	Unaltered group
TMEM198	2q35	0.02	0.03	0.01	0.01	-0.01	0.0134	0.36	Unaltered group
CCRL2	3p21.31	0.21	0.28	0.08	0.12	-0.07	0.0134	0.36	Unaltered group
VWA5A	11q24.2	0.08	0.1	0.02	0.05	-0.01	0.0134	0.361	Unaltered group
PTPN4	2q14.2	0.09	0.11	0.02	0.05	-0.02	0.0135	0.362	Unaltered group
PPM1K	4q22.1	0.19	0.24	0.06	0.14	-0.05	0.0136	0.363	Unaltered group
WDR36	5q22.1	0.04	0.05	0.01	0.02	-0.01	0.0136	0.363	Unaltered group
SMIM3	5q33.1	0.22	0.27	0.06	0.13	-0.05	0.0137	0.363	Unaltered group
BRINP1	9q33.1	0.28	0.35	0.09	0.13	-0.07	0.0137	0.363	Unaltered group
PF4V1	4q13.3	0.66	0.7	0.04	0.05	-0.04	0.0137	0.363	Unaltered group
MYH9	22q12.3	0.23	0.33	0.13	0.17	-0.11	0.0137	0.363	Unaltered group
MVB12A	19p13.11	0.09	0.11	0.02	0.07	-0.02	0.0138	0.363	Unaltered group
UROD	1p34.1	0.08	0.09	0.01	0.01	-0.01	0.0138	0.363	Unaltered group
CLEC2B	12p13.31	0.2	0.25	0.06	0.13	-0.05	0.0138	0.363	Unaltered group
PURA	5q31.3	0.04	0.05	0.01	0.02	-0.01	0.0138	0.363	Unaltered group
NTMT1	9q34.11	0.14	0.17	0.04	0.06	-0.03	0.0139	0.363	Unaltered group
GOLGA7	8p11.21	0.07	0.08	0.01	0.02	-0.01	0.0139	0.363	Unaltered group
SFXN5	2p13.2	0.4	0.5	0.12	0.16	-0.1	0.0139	0.363	Unaltered group
FAM89A	1q42.2	0.07	0.08	0.01	0.05	-0.01	0.014	0.364	Unaltered group
SIGLEC9	19q13.3-q13.4	0.52	0.6	0.1	0.11	-0.08	0.014	0.364	Unaltered group
C16ORF87	16q11.2	0.03	0.04	0.01	0.01	-0.01	0.014	0.364	Unaltered group
DMXL2	15q21.2	0.67	0.72	0.06	0.08	-0.05	0.0141	0.365	Unaltered group
NF1	17q11.2	0.12	0.14	0.02	0.06	-0.02	0.0142	0.366	Unaltered group
ZNF454	5q35.3	0.37	0.53	0.19	0.21	-0.15	0.0142	0.366	Unaltered group
TTLL1	22q13.2	0.13	0.15	0.03	0.04	-0.02	0.0143	0.366	Unaltered group
CPSF7	11q12.2	0.06	0.07	0.01	0.01	-0.01	0.0144	0.368	Unaltered group
YTHDC2	5q22.2	0.02	0.03	0	0.01	0	0.0145	0.368	Unaltered group
TMEM123	11q22.2	0.05	0.06	0.01	0.01	-0.01	0.0145	0.368	Unaltered group
FAM126A	7p15.3	0.08	0.1	0.02	0.08	-0.02	0.0145	0.368	Unaltered group
A4GNT	3q22.3	0.5	0.58	0.11	0.1	-0.09	0.0145	0.368	Unaltered group
DKK3	11p15.3	0.71	0.77	0.07	0.07	-0.06	0.0146	0.368	Unaltered group
SCIMP	17p13.2	0.62	0.68	0.07	0.08	-0.06	0.0146	0.368	Unaltered group
CREG1	1q24.2	0.62	0.69	0.08	0.07	-0.07	0.0146	0.368	Unaltered group
RRAGC	1p34.3	0.05	0.06	0.01	0.02	-0.01	0.0147	0.369	Unaltered group
C1QTNF2	5q33.3	0.11	0.14	0.03	0.07	-0.02	0.0148	0.37	Unaltered group
ABL2	1q25.2	0.54	0.63	0.11	0.16	-0.09	0.0148	0.37	Unaltered group
TEAD2	19q13.33	0.15	0.18	0.03	0.07	-0.03	0.0149	0.37	Unaltered group
KHDC4	1q22	0.12	0.13	0.02	0.03	-0.02	0.0149	0.37	Unaltered group
FADS3	11q12.2	0.08	0.09	0.01	0.02	-0.01	0.015	0.37	Unaltered group
DELE1	5q31.3	0.03	0.04	0.01	0.04	-0.01	0.015	0.37	Unaltered group
CDKN2B-AS1	9p21.3	0.39	0.51	0.15	0.19	-0.12	0.015	0.37	Unaltered group
YDJC	22q11.21	0.08	0.09	0.01	0.02	-0.01	0.0151	0.37	Unaltered group
ABCF2	7q36.1	0.17	0.19	0.03	0.05	-0.03	0.0151	0.37	Unaltered group
PEX3	6q24.2	0.07	0.08	0.01	0.02	-0.01	0.0151	0.37	Unaltered group
SLC31A2	9q32	0.06	0.07	0.01	0.02	-0.01	0.0152	0.37	Unaltered group
DENND2C	1p13.2	0.03	0.04	0.01	0.04	-0.01	0.0152	0.37	Unaltered group
SLC35F2	11q22.3	0.15	0.19	0.04	0.1	-0.03	0.0153	0.37	Unaltered group
DNAL4	22q13.1	0.1	0.11	0.01	0.03	-0.01	0.0153	0.37	Unaltered group
LINC00476	9q22.32	0.08	0.09	0.01	0.02	-0.01	0.0153	0.37	Unaltered group
PIK3R4	3q22.1	0.1	0.11	0.02	0.03	-0.01	0.0153	0.37	Unaltered group
ZNF667	19q13.43	0.32	0.45	0.17	0.19	-0.13	0.0154	0.37	Unaltered group
OAS1	12q24.13	0.14	0.17	0.04	0.07	-0.03	0.0154	0.37	Unaltered group
ZNF229	19q13.31	0.22	0.33	0.14	0.16	-0.11	0.0155	0.371	Unaltered group
H2AC20	1q21.2	0.08	0.08	0.01	0.02	-0.01	0.0155	0.371	Unaltered group
LARP6	15q23	0.18	0.23	0.06	0.14	-0.05	0.0157	0.374	Unaltered group
ZNF688	16p11.2	0.07	0.08	0.01	0.02	-0.01	0.0158	0.374	Unaltered group
PRG2	11q12.1	0.75	0.82	0.08	0.07	-0.07	0.0158	0.375	Unaltered group
MCOLN1	19p13.2	0.02	0.02	0.01	0.01	-0.01	0.0159	0.375	Unaltered group
ZNF8	19q13.43	0.06	0.07	0.01	0.05	-0.01	0.0159	0.375	Unaltered group
CLSTN2	3q23	0.27	0.33	0.07	0.14	-0.06	0.016	0.376	Unaltered group
KCTD17	22q12.3	0.12	0.14	0.02	0.06	-0.02	0.0161	0.378	Unaltered group
RAMAC	15q25.2	0.19	0.23	0.06	0.1	-0.05	0.0163	0.379	Unaltered group
TRPV2	17p11.2	0.4	0.47	0.09	0.15	-0.08	0.0163	0.379	Unaltered group
TIMP4	3p25.2	0.39	0.47	0.1	0.15	-0.08	0.0163	0.379	Unaltered group
GCSH	16q23.2	0.06	0.07	0.01	0.01	-0.01	0.0163	0.379	Unaltered group
PROCA1	17q11.2	0.44	0.57	0.16	0.18	-0.13	0.0163	0.379	Unaltered group
KDM5B	1q32.1	0.21	0.26	0.07	0.11	-0.05	0.0164	0.38	Unaltered group
PPP5C	19q13.32	0.05	0.05	0.01	0.01	-0.01	0.0165	0.38	Unaltered group
CDK13	7p14.1	0.04	0.05	0.01	0.03	-0.01	0.0165	0.38	Unaltered group
SLC29A3	10q22.1	0.58	0.65	0.09	0.08	-0.07	0.0165	0.38	Unaltered group
FRAT2	10q24.1	0.11	0.12	0.02	0.04	-0.02	0.0165	0.38	Unaltered group
H2BC4	6p22.2	0.08	0.09	0.02	0.03	-0.01	0.0168	0.383	Unaltered group
ELOVL3	10q24.32	0.3	0.39	0.11	0.14	-0.09	0.0169	0.383	Unaltered group
ZW10	11q23.2	0.08	0.09	0.02	0.03	-0.01	0.0169	0.383	Unaltered group
SLC2A9	4p16.1	0.61	0.68	0.09	0.07	-0.07	0.0169	0.383	Unaltered group
NME3	16p13.3	0.06	0.07	0.01	0.03	-0.01	0.0169	0.383	Unaltered group
URB1-AS1	21q22.11	0.02	0.03	0.01	0.01	0	0.0169	0.383	Unaltered group
SIRPA	20p13	0.53	0.59	0.08	0.11	-0.07	0.017	0.383	Unaltered group
OGFRL1	6q13	0.04	0.05	0.01	0.03	-0.01	0.017	0.383	Unaltered group
GPR1	2q33.3	0.21	0.26	0.05	0.11	-0.04	0.017	0.383	Unaltered group
PIP4P1	14q11.2	0.02	0.03	0	0.01	0	0.0171	0.383	Unaltered group
SHISAL2A	1p32.3	0.55	0.66	0.13	0.11	-0.1	0.0171	0.384	Unaltered group
SOX4	6p22.3	0.23	0.33	0.13	0.16	-0.1	0.0173	0.385	Unaltered group
FXYD2	11q23.3	0.5	0.57	0.09	0.1	-0.07	0.0173	0.385	Unaltered group
FAM124A	13q14.3	0.1	0.11	0.02	0.05	-0.01	0.0173	0.385	Unaltered group
PPP1R35	7q22.1	0.08	0.09	0.01	0.01	-0.01	0.0173	0.385	Unaltered group
HEPHL1	11q21	0.3	0.36	0.07	0.11	-0.06	0.0174	0.385	Unaltered group
NIBAN3	19p13.11	0.66	0.71	0.06	0.06	-0.04	0.0174	0.385	Unaltered group
C2ORF73	2p16.2	0.07	0.08	0.01	0.03	-0.01	0.0176	0.387	Unaltered group
PDLIM7	5q35.3	0.36	0.46	0.13	0.14	-0.1	0.0177	0.387	Unaltered group
RNF11	1p32.3	0.33	0.43	0.13	0.17	-0.1	0.0178	0.387	Unaltered group
SKI	1p36.33-p36.32	0.31	0.38	0.08	0.15	-0.07	0.0178	0.387	Unaltered group
WNT5A	3p14.3	0.09	0.11	0.03	0.06	-0.02	0.0178	0.387	Unaltered group
DPPA4	3q13.13	0.62	0.69	0.09	0.07	-0.07	0.0178	0.387	Unaltered group
PRTG	15q21.3	0.27	0.33	0.06	0.15	-0.05	0.0179	0.388	Unaltered group
BCAR3	1p22.1	0.52	0.61	0.12	0.13	-0.09	0.0179	0.388	Unaltered group
ZDHHC24	11q13.2	0.05	0.06	0.01	0.02	-0.01	0.0179	0.388	Unaltered group
PCDHB10	5q31.3	0.59	0.62	0.03	0.05	-0.03	0.0179	0.388	Unaltered group
KIF14	1q32.1	0.08	0.09	0.01	0.02	-0.01	0.0181	0.389	Unaltered group
RNASEK	17p13.1	0.07	0.08	0.02	0.03	-0.01	0.0181	0.39	Unaltered group
FCER1G	1q23.3	0.74	0.8	0.08	0.05	-0.06	0.0182	0.39	Unaltered group
PLAU	10q22.2	0.51	0.63	0.15	0.17	-0.11	0.0182	0.39	Unaltered group
FIBP	11q13.1	0.11	0.12	0.02	0.03	-0.01	0.0182	0.39	Unaltered group
ZMYM5	13q12.11	0.21	0.25	0.05	0.1	-0.04	0.0182	0.39	Unaltered group
TBCB	19q13.12	0.08	0.09	0.02	0.02	-0.02	0.0183	0.39	Unaltered group
PSMD5	9q33.2	0.05	0.06	0.01	0.07	-0.01	0.0183	0.39	Unaltered group
PTPN2	18p11.21	0.07	0.07	0.01	0.02	-0.01	0.0183	0.39	Unaltered group
TCP11L1	11p13	0.18	0.23	0.06	0.11	-0.05	0.0183	0.39	Unaltered group
ANKRD34B	5q14.1	0.14	0.22	0.1	0.17	-0.08	0.0185	0.393	Unaltered group
STRN4	19q13.32	0.02	0.02	0	0.01	0	0.0186	0.394	Unaltered group
GPR68	14q32.11	0.42	0.54	0.16	0.18	-0.13	0.0187	0.394	Unaltered group
PKMYT1	16p13.3	0.12	0.13	0.02	0.04	-0.01	0.0188	0.394	Unaltered group
ZNF274	19q13.43	0.17	0.21	0.05	0.09	-0.04	0.0188	0.394	Unaltered group
PNPT1	2p16.1	0.04	0.05	0.01	0.01	-0.01	0.0189	0.394	Unaltered group
DPP6	7q36.2	0.47	0.59	0.15	0.14	-0.12	0.0189	0.394	Unaltered group
DNAJC17	15q15.1	0.3	0.35	0.06	0.12	-0.05	0.0189	0.394	Unaltered group
EMC1	1p36.13	0.8	0.83	0.04	0.02	-0.03	0.019	0.395	Unaltered group
SLC43A2	17p13.3	0.63	0.69	0.08	0.06	-0.06	0.0191	0.395	Unaltered group
LATS1	6q25.1	0.13	0.15	0.02	0.03	-0.02	0.0191	0.395	Unaltered group
PNOC	8p21.1	0.58	0.64	0.09	0.11	-0.07	0.0191	0.395	Unaltered group
ZNF30	19q13.13	0.07	0.08	0.02	0.05	-0.01	0.0191	0.395	Unaltered group
MCOLN3	1p22.3	0.06	0.08	0.02	0.07	-0.02	0.0191	0.395	Unaltered group
SMC6	2p24.2	0.15	0.19	0.04	0.08	-0.03	0.0192	0.396	Unaltered group
CASP2	7q34	0.44	0.54	0.13	0.15	-0.1	0.0192	0.396	Unaltered group
H2BC8	6p22.2	0.21	0.31	0.13	0.19	-0.1	0.0193	0.396	Unaltered group
LAMB3	1q32.2	0.36	0.42	0.07	0.13	-0.06	0.0193	0.396	Unaltered group
CENPA	2p23.3	0.15	0.18	0.04	0.1	-0.04	0.0193	0.396	Unaltered group
IFI30	19p13.11	0.35	0.43	0.1	0.1	-0.07	0.0194	0.397	Unaltered group
SGTA	19p13.3	0.07	0.08	0.02	0.03	-0.01	0.0194	0.397	Unaltered group
SYK	9q22.2	0.17	0.2	0.04	0.07	-0.03	0.0194	0.397	Unaltered group
SARAF	8p12	0.04	0.05	0.01	0.03	-0.01	0.0195	0.397	Unaltered group
TLR6	4p14	0.53	0.64	0.16	0.15	-0.12	0.0196	0.398	Unaltered group
EHD1	11q13.1	0.44	0.55	0.14	0.11	-0.11	0.0197	0.399	Unaltered group
TICRR	15q26.1	0.06	0.07	0.01	0.03	-0.01	0.0197	0.399	Unaltered group
FHL3	1p34.3	0.63	0.71	0.09	0.09	-0.07	0.0199	0.401	Unaltered group
GTF2E1	3q13.33	0.81	0.83	0.02	0.05	-0.02	0.0199	0.401	Unaltered group
UBE3A	15q11.2	0.17	0.19	0.03	0.07	-0.02	0.0199	0.401	Unaltered group
CCR2	3p21.31	0.67	0.73	0.09	0.1	-0.07	0.0199	0.401	Unaltered group
MROH6	8q24.3	0.32	0.38	0.07	0.09	-0.05	0.02	0.402	Unaltered group
FIBCD1	9q34.12	0.09	0.13	0.05	0.13	-0.04	0.0201	0.402	Unaltered group
ULK4	3p22.1	0.45	0.54	0.12	0.11	-0.09	0.0201	0.402	Unaltered group
ITPRIP	10q25.1	0.44	0.58	0.18	0.17	-0.14	0.0202	0.402	Unaltered group
PRORSD1P	2p16.1	0.05	0.06	0.01	0.02	-0.01	0.0202	0.402	Unaltered group
PLEKHH1	14q24.1	0.11	0.12	0.02	0.05	-0.01	0.0204	0.404	Unaltered group
TREML2	6p21.1	0.53	0.61	0.11	0.1	-0.08	0.0204	0.404	Unaltered group
TRIM5	11p15.4	0.05	0.06	0.01	0.02	-0.01	0.0204	0.404	Unaltered group
PRDM8	4q21.21	0.19	0.26	0.09	0.16	-0.07	0.0208	0.41	Unaltered group
SATB2	2q33.1	0.06	0.08	0.02	0.05	-0.02	0.0209	0.41	Unaltered group
ZNF684	1p34.2	0.16	0.19	0.04	0.07	-0.03	0.021	0.41	Unaltered group
OIP5	15q15.1	0.07	0.08	0.01	0.02	-0.01	0.021	0.41	Unaltered group
GREB1L	18q11.1-q11.2	0.26	0.34	0.1	0.13	-0.07	0.021	0.41	Unaltered group
RABEP1	17p13.2	0.07	0.08	0.02	0.03	-0.01	0.021	0.41	Unaltered group
SLC25A32	8q22.3	0.06	0.08	0.03	0.03	-0.02	0.021	0.41	Unaltered group
NFKBIL1	6p21.33	0.11	0.14	0.04	0.08	-0.03	0.0211	0.41	Unaltered group
HPS3	3q24	0.09	0.1	0.02	0.02	-0.01	0.0211	0.411	Unaltered group
ERGIC2	12p11.22	0.11	0.13	0.02	0.04	-0.02	0.0212	0.412	Unaltered group
SAMD9L	7q21.2	0.08	0.1	0.02	0.06	-0.02	0.0212	0.412	Unaltered group
ZWINT	10q21.1	0.08	0.09	0.01	0.02	-0.01	0.0213	0.412	Unaltered group
DDX60L	4q32.3	0.07	0.08	0.01	0.03	-0.01	0.0214	0.414	Unaltered group
RSRP1	1p36.11	0.08	0.09	0.01	0.02	-0.01	0.0215	0.414	Unaltered group
BCR	22q11.23	0.29	0.34	0.07	0.12	-0.05	0.0216	0.414	Unaltered group
FAM120AOS	9q22.31	0.09	0.1	0.02	0.02	-0.01	0.0216	0.414	Unaltered group
PCLO	7q21.11	0.11	0.14	0.04	0.07	-0.03	0.0217	0.414	Unaltered group
CCDC9	19q13.32	0.11	0.13	0.03	0.04	-0.02	0.0217	0.414	Unaltered group
NAT1	8p22	0.07	0.09	0.01	0.08	-0.02	0.0217	0.414	Unaltered group
UBAC1	9q34.3	0.63	0.68	0.07	0.08	-0.05	0.0217	0.414	Unaltered group
CUEDC2	10q24.32	0.07	0.08	0.01	0.02	-0.01	0.0217	0.414	Unaltered group
C21ORF62	21q22.11	0.65	0.74	0.13	0.08	-0.09	0.0218	0.414	Unaltered group
VNN1	6q23.2	0.62	0.7	0.1	0.1	-0.08	0.0218	0.414	Unaltered group
VPS45	1q21.2	0.12	0.14	0.02	0.03	-0.02	0.0219	0.414	Unaltered group
BORA	13q21.33	0.06	0.07	0.01	0.01	-0.01	0.0219	0.414	Unaltered group
KRT80	12q13.13	0.59	0.69	0.13	0.12	-0.09	0.0219	0.414	Unaltered group
B4GALT1	9p21.1	0.35	0.44	0.12	0.11	-0.09	0.022	0.414	Unaltered group
TIPRL	1q24.2	0.07	0.08	0.01	0.03	-0.01	0.022	0.414	Unaltered group
SHKBP1	19q13.2	0.68	0.73	0.07	0.08	-0.05	0.0221	0.415	Unaltered group
MOB3A	19p13.3	0.58	0.64	0.09	0.09	-0.06	0.0222	0.416	Unaltered group
MT2A	16q13	0.38	0.45	0.09	0.09	-0.07	0.0223	0.417	Unaltered group
TLR9	3p21.2	0.46	0.52	0.09	0.12	-0.07	0.0224	0.417	Unaltered group
PLGRKT	9p24.1	0.58	0.67	0.11	0.12	-0.08	0.0224	0.417	Unaltered group
PAIP2B	2p13.3	0.06	0.08	0.03	0.06	-0.02	0.0225	0.419	Unaltered group
TNFRSF19	13q12.12	0.14	0.16	0.02	0.05	-0.02	0.0228	0.423	Unaltered group
PNRC2	1p36.11	0.03	0.04	0.01	0.01	0	0.0229	0.423	Unaltered group
SLC16A3	17q25.3	0.51	0.61	0.14	0.15	-0.11	0.0229	0.423	Unaltered group
UNG	12q24.11	0.07	0.08	0.01	0.06	-0.01	0.023	0.423	Unaltered group
C8ORF48	8p22	0.13	0.16	0.03	0.06	-0.03	0.023	0.423	Unaltered group
RNF112	17p11.2	0.46	0.51	0.06	0.09	-0.05	0.023	0.423	Unaltered group
APEX1	14q11.2	0.17	0.2	0.04	0.08	-0.03	0.023	0.423	Unaltered group
CLEC4A	12p13.31	0.81	0.85	0.05	0.05	-0.04	0.0232	0.424	Unaltered group
PPP1R18	6p21.33	0.44	0.57	0.17	0.16	-0.12	0.0232	0.424	Unaltered group
MRPL34	19p13.11	0.06	0.07	0.01	0.01	-0.01	0.0233	0.424	Unaltered group
HDGFL3	15q25.2	0.21	0.27	0.09	0.14	-0.07	0.0234	0.424	Unaltered group
ZNF256	19q13.43	0.23	0.26	0.05	0.11	-0.04	0.0235	0.425	Unaltered group
SLC22A15	1p13.1	0.25	0.29	0.05	0.08	-0.04	0.0236	0.426	Unaltered group
AIM2	1q23.1-q23.2	0.4	0.49	0.12	0.2	-0.09	0.0236	0.426	Unaltered group
SYNGR4	19q13.33	0.04	0.04	0.01	0.02	-0.01	0.0237	0.427	Unaltered group
SEPTIN11	4q21.1	0.6	0.69	0.11	0.08	-0.08	0.0237	0.427	Unaltered group
NUP98	11p15.4	0.07	0.09	0.02	0.03	-0.02	0.0237	0.427	Unaltered group
IFIT5	10q23.31	0.07	0.08	0.02	0.05	-0.01	0.0239	0.429	Unaltered group
SP5	2q31.1	0.53	0.66	0.18	0.17	-0.13	0.024	0.429	Unaltered group
LY6K	8q24.3	0.48	0.53	0.06	0.11	-0.05	0.024	0.429	Unaltered group
FSCN1	7p22.1	0.55	0.67	0.16	0.13	-0.11	0.024	0.429	Unaltered group
TAF9	5q13.2	0.18	0.21	0.04	0.05	-0.03	0.024	0.429	Unaltered group
PCDHB19P	5q31.3	0.73	0.79	0.09	0.07	-0.06	0.024	0.429	Unaltered group
IVD	15q15.1	0.12	0.15	0.03	0.1	-0.03	0.0241	0.429	Unaltered group
KPNA3	13q14.2	0.01	0.02	0	0.01	0	0.0241	0.429	Unaltered group
GTDC1	2q22.3	0.03	0.04	0.01	0.02	-0.01	0.0242	0.429	Unaltered group
TTLL4	2q35	0.5	0.58	0.11	0.12	-0.08	0.0244	0.43	Unaltered group
HAR1B	20q13.33	0.1	0.14	0.06	0.12	-0.05	0.0244	0.43	Unaltered group
A1BG	19q13.43	0.15	0.19	0.06	0.1	-0.04	0.0244	0.43	Unaltered group
FLNC	7q32.1	0.46	0.53	0.1	0.1	-0.07	0.0245	0.431	Unaltered group
LINC00482	17q25.3	0.07	0.08	0.01	0.01	-0.01	0.0246	0.432	Unaltered group
ANAPC4	4p15.2	0.03	0.04	0.01	0.01	-0.01	0.0247	0.433	Unaltered group
ZDHHC14	6q25.3	0.61	0.68	0.1	0.09	-0.07	0.0248	0.435	Unaltered group
TENT2	5q14.1	0.07	0.08	0.01	0.02	-0.01	0.0249	0.436	Unaltered group
PXN	12q24.23	0.59	0.7	0.15	0.1	-0.11	0.025	0.436	Unaltered group
FRS3	6p21.1	0.12	0.14	0.02	0.03	-0.01	0.0251	0.437	Unaltered group
PNKD	2q35	0.4	0.48	0.12	0.16	-0.09	0.0251	0.437	Unaltered group
GTPBP10	7q21.13	0.09	0.11	0.02	0.03	-0.01	0.0252	0.437	Unaltered group
MMD	17q22	0.07	0.08	0.01	0.03	-0.01	0.0252	0.437	Unaltered group
APBA2	15q13.1	0.38	0.49	0.16	0.19	-0.11	0.0252	0.437	Unaltered group
ACTB	7p22.1	0.05	0.06	0.01	0.02	-0.01	0.0252	0.437	Unaltered group
PREB	2p23.3	0.08	0.09	0.02	0.02	-0.01	0.0253	0.437	Unaltered group
TOPORS	9p21.1	0.08	0.11	0.03	0.06	-0.02	0.0253	0.437	Unaltered group
B3GNTL1	17q25.3	0.13	0.16	0.04	0.08	-0.03	0.0253	0.437	Unaltered group
SLC45A3	1q32.1	0.46	0.52	0.08	0.11	-0.06	0.0254	0.437	Unaltered group
CLASP2	3p22.3	0.09	0.1	0.02	0.03	-0.01	0.0255	0.438	Unaltered group
ENDOD1	11q21	0.56	0.64	0.11	0.13	-0.08	0.0255	0.438	Unaltered group
PIH1D1	19q13.33	0.06	0.07	0.01	0.02	-0.01	0.0256	0.438	Unaltered group
CDKN3	14q22.2	0.08	0.09	0.02	0.02	-0.01	0.0256	0.438	Unaltered group
SNRNP40	1p35.2	0.09	0.1	0.02	0.03	-0.02	0.0256	0.438	Unaltered group
APOBEC3B	22q13.1	0.4	0.43	0.04	0.06	-0.03	0.0257	0.438	Unaltered group
WDTC1	1p36.11	0.11	0.13	0.02	0.03	-0.01	0.0257	0.438	Unaltered group
PCIF1	20q13.12	0.04	0.05	0.01	0.02	-0.01	0.0258	0.438	Unaltered group
RANGAP1	22q13.2	0.07	0.08	0.01	0.02	-0.01	0.0258	0.438	Unaltered group
DSN1	20q11.23	0.05	0.05	0.01	0.02	-0.01	0.0258	0.438	Unaltered group
MISP3	19p13.12	0.09	0.09	0.01	0.02	-0.01	0.0259	0.438	Unaltered group
NAT8B	2p13.1	0.66	0.77	0.14	0.11	-0.1	0.0259	0.438	Unaltered group
DICER1-AS1	14q32.13	0.09	0.1	0.02	0.02	-0.01	0.026	0.439	Unaltered group
LIPA	10q23.31	0.72	0.77	0.07	0.06	-0.05	0.026	0.439	Unaltered group
SNX14	6q14.3	0.06	0.06	0.01	0.03	-0.01	0.026	0.439	Unaltered group
UBB	17p11.2	0.16	0.18	0.03	0.05	-0.02	0.0261	0.44	Unaltered group
ZNF557	19p13.2	0.06	0.07	0.02	0.04	-0.01	0.0262	0.44	Unaltered group
ANKAR	2q32.2	0.02	0.03	0.01	0.02	-0.01	0.0262	0.44	Unaltered group
C4ORF46	4q32.1	0.02	0.03	0.01	0.01	0	0.0263	0.44	Unaltered group
ZCCHC17	1p35.2	0.03	0.03	0.01	0.01	-0.01	0.0263	0.44	Unaltered group
ARIH2	3p21.31	0.03	0.04	0.01	0.03	-0.01	0.0263	0.44	Unaltered group
MBOAT7	19q13.42	0.37	0.45	0.11	0.08	-0.08	0.0263	0.44	Unaltered group
CD109	6q13	0.67	0.76	0.12	0.11	-0.09	0.0264	0.441	Unaltered group
ACTN2	1q43	0.61	0.67	0.09	0.07	-0.06	0.0264	0.441	Unaltered group
ARHGAP27P2	17q24.2	0.1	0.11	0.01	0.02	-0.01	0.0265	0.441	Unaltered group
UCN2	3p21.31	0.66	0.75	0.12	0.08	-0.09	0.0265	0.441	Unaltered group
LIAS	4p14	0.15	0.18	0.03	0.05	-0.02	0.0266	0.441	Unaltered group
C8ORF44	8q13.1	0.08	0.09	0.02	0.03	-0.01	0.0266	0.441	Unaltered group
CD58	1p13.1	0.31	0.4	0.12	0.17	-0.09	0.0266	0.441	Unaltered group
CACHD1	1p31.3	0.17	0.23	0.08	0.13	-0.06	0.0266	0.441	Unaltered group
ZNF343	20p13	0.17	0.19	0.03	0.04	-0.02	0.0267	0.441	Unaltered group
DMPK	19q13.32	0.07	0.08	0.01	0.02	-0.01	0.0267	0.441	Unaltered group
DOK3	5q35.3	0.65	0.7	0.07	0.08	-0.05	0.0267	0.441	Unaltered group
AASS	7q31.32	0.15	0.19	0.05	0.1	-0.04	0.0268	0.441	Unaltered group
SNRPG	2p13.3	0.02	0.02	0.01	0.01	0	0.0268	0.441	Unaltered group
ZNF780A	19q13.2	0.09	0.11	0.02	0.03	-0.02	0.0268	0.441	Unaltered group
TPRG1L	1p36.32	0.03	0.04	0.01	0.01	0	0.0269	0.441	Unaltered group
C16ORF74	16q24.1	0.7	0.78	0.12	0.08	-0.08	0.0269	0.441	Unaltered group
ZNF826P	19p12	0.24	0.36	0.17	0.19	-0.12	0.027	0.442	Unaltered group
TMEM52B	12p13.2	0.59	0.64	0.08	0.1	-0.06	0.0271	0.442	Unaltered group
EFHD2	1p36.21	0.48	0.6	0.17	0.17	-0.12	0.0271	0.442	Unaltered group
PARP11	12p13.32	0.09	0.11	0.02	0.07	-0.02	0.0271	0.442	Unaltered group
LHFPL2	5q14.1	0.68	0.76	0.12	0.07	-0.08	0.0271	0.442	Unaltered group
METTL17	14q11.2	0.06	0.07	0.01	0.01	-0.01	0.0272	0.442	Unaltered group
ZC2HC1A	8q21.13	0.23	0.29	0.08	0.14	-0.06	0.0272	0.442	Unaltered group
MGA	15q15	0.05	0.08	0.03	0.08	-0.02	0.0273	0.442	Unaltered group
GMPS	3q25.31	0.11	0.12	0.02	0.04	-0.02	0.0274	0.443	Unaltered group
PPME1	11q13.4	0.05	0.06	0.01	0.02	-0.01	0.0274	0.443	Unaltered group
FMC1	7q34	0.1	0.11	0.01	0.03	-0.01	0.0275	0.444	Unaltered group
AIF1	6p21.33	0.72	0.77	0.08	0.07	-0.06	0.0277	0.444	Unaltered group
GJB2	13q12.11	0.54	0.61	0.08	0.13	-0.06	0.0277	0.444	Unaltered group
NECTIN3	3q13.13	0.13	0.16	0.05	0.1	-0.03	0.0277	0.444	Unaltered group
GNB1	1p36.33	0.46	0.53	0.1	0.12	-0.07	0.0277	0.444	Unaltered group
ADCK2	7q34	0.11	0.12	0.01	0.02	-0.01	0.0278	0.444	Unaltered group
PSTPIP1	15q24.3	0.61	0.68	0.09	0.09	-0.06	0.0279	0.444	Unaltered group
FOCAD	9p21.3	0.07	0.07	0.01	0.02	-0.01	0.028	0.444	Unaltered group
SLC15A4	12q24.33	0.77	0.81	0.06	0.05	-0.04	0.028	0.444	Unaltered group
FCGR2A	1q23.3	0.43	0.53	0.14	0.14	-0.1	0.028	0.444	Unaltered group
OSBPL6	2q31.2	0.07	0.09	0.01	0.03	-0.01	0.028	0.444	Unaltered group
HOXA11	7p15.2	0.14	0.2	0.08	0.11	-0.06	0.028	0.444	Unaltered group
GOLIM4	3q26.2	0.1	0.13	0.03	0.05	-0.02	0.028	0.444	Unaltered group
NGF	1p13.2	0.18	0.23	0.07	0.13	-0.05	0.0281	0.444	Unaltered group
MEA1	6p21.1	0.03	0.03	0.01	0.01	-0.01	0.0282	0.444	Unaltered group
ACVR2A	2q22.3-q23.1	0.31	0.36	0.07	0.14	-0.06	0.0283	0.445	Unaltered group
AKAP8	19p13.12	0.05	0.06	0.01	0.02	-0.01	0.0284	0.445	Unaltered group
FAM174C	19p13.3	0.09	0.11	0.03	0.06	-0.02	0.0284	0.445	Unaltered group
ATP5IF1	1p35.3	0.09	0.1	0.02	0.03	-0.02	0.0284	0.445	Unaltered group
PGM5P2	9p11.2	0.37	0.41	0.06	0.08	-0.04	0.0285	0.446	Unaltered group
CHST11	12q23.3	0.5	0.62	0.17	0.12	-0.12	0.0286	0.447	Unaltered group
C9ORF131	9p13.3	0.63	0.72	0.13	0.1	-0.09	0.0287	0.447	Unaltered group
ACTR3	2q14.1	0.06	0.06	0.01	0.01	-0.01	0.0287	0.447	Unaltered group
SLC35B4	7q33	0.79	0.83	0.06	0.03	-0.04	0.0288	0.447	Unaltered group
SH3BP5	3p25.1	0.32	0.38	0.09	0.12	-0.06	0.0289	0.447	Unaltered group
TTC32	2p24.1	0.08	0.09	0.01	0.02	-0.01	0.0289	0.447	Unaltered group
GET3	19p13.13	0.07	0.08	0.01	0.02	-0.01	0.0289	0.447	Unaltered group
IKZF5	10q26.13	0.16	0.19	0.04	0.09	-0.03	0.0289	0.447	Unaltered group
S100B	21q22.3	0.42	0.51	0.12	0.11	-0.08	0.029	0.447	Unaltered group
NCF2	1q25.3	0.55	0.67	0.16	0.11	-0.11	0.029	0.447	Unaltered group
MX1	21q22.3	0.43	0.5	0.09	0.11	-0.07	0.029	0.447	Unaltered group
BCAS2	1p13.2	0.03	0.04	0.01	0.02	-0.01	0.0291	0.447	Unaltered group
ONECUT1	15q21.3	0.04	0.05	0.01	0.04	-0.01	0.0291	0.447	Unaltered group
ZNF614	19q13.41	0.02	0.03	0.01	0.03	-0.01	0.0292	0.447	Unaltered group
RIMS1	6q13	0.09	0.1	0.02	0.06	-0.02	0.0292	0.447	Unaltered group
GNAI1	7q21.11	0.12	0.14	0.03	0.09	-0.03	0.0292	0.447	Unaltered group
CCNG1	5q34	0.02	0.03	0.01	0.02	-0.01	0.0293	0.447	Unaltered group
IGFBP4	17q21.2	0.3	0.36	0.09	0.16	-0.06	0.0294	0.448	Unaltered group
INKA2	1p13.2	0.16	0.21	0.07	0.13	-0.05	0.0297	0.448	Unaltered group
RASSF8	12p12.1	0.04	0.05	0.01	0.07	-0.01	0.0297	0.448	Unaltered group
CARD19	9q22.31	0.08	0.1	0.02	0.03	-0.02	0.0298	0.45	Unaltered group
MELTF	3q29	0.48	0.56	0.11	0.12	-0.08	0.0299	0.45	Unaltered group
RIN3	14q32.12	0.64	0.7	0.09	0.07	-0.06	0.0299	0.45	Unaltered group
IL23A	12q13.3	0.3	0.4	0.15	0.17	-0.1	0.0299	0.45	Unaltered group
PCDHB2	5q31.3	0.35	0.42	0.1	0.15	-0.07	0.03	0.451	Unaltered group
FCGR1B	1p11.2	0.81	0.86	0.08	0.07	-0.05	0.0301	0.451	Unaltered group
LRFN5	14q21.1	0.26	0.35	0.13	0.16	-0.09	0.0301	0.451	Unaltered group
ACSS2	20q11.22	0.08	0.09	0.02	0.02	-0.01	0.0303	0.452	Unaltered group
UNC13B	9p13.3	0.08	0.09	0.01	0.02	-0.01	0.0303	0.452	Unaltered group
MARCHF1	4q32.2-q32.3	0.49	0.55	0.08	0.12	-0.06	0.0303	0.452	Unaltered group
UTP18	17q21.33	0.02	0.03	0.01	0.01	0	0.0304	0.453	Unaltered group
CFAP57	1p34.2	0.32	0.42	0.14	0.17	-0.1	0.0306	0.454	Unaltered group
GEMIN6	2p22.1	0.13	0.14	0.02	0.03	-0.01	0.0306	0.454	Unaltered group
PDGFB	22q13.1	0.34	0.41	0.09	0.14	-0.06	0.0306	0.454	Unaltered group
ATAD1	10q23.31	0.09	0.1	0.02	0.03	-0.01	0.0306	0.454	Unaltered group
POLR1G	19q13.32	0.03	0.03	0.01	0.02	-0.01	0.0307	0.455	Unaltered group
LRRC32	11q13.5	0.54	0.6	0.09	0.09	-0.06	0.0308	0.455	Unaltered group
CCSER1	4q22.1	0.08	0.09	0.02	0.03	-0.01	0.0309	0.456	Unaltered group
LOXL2	8p21.3	0.34	0.42	0.11	0.15	-0.08	0.0309	0.456	Unaltered group
CFAP126	1q23.3	0.22	0.27	0.06	0.12	-0.04	0.031	0.456	Unaltered group
AGTRAP	1p36.22	0.39	0.45	0.08	0.09	-0.05	0.031	0.456	Unaltered group
RPL15	3p24.2	0.05	0.06	0.01	0.02	-0.01	0.031	0.456	Unaltered group
UIMC1	5q35.2	0.03	0.03	0	0.01	0	0.031	0.456	Unaltered group
RNF24	20p13	0.17	0.18	0.03	0.04	-0.02	0.0311	0.456	Unaltered group
ALS2CL	3p21.31	0.08	0.09	0.01	0.02	-0.01	0.0312	0.457	Unaltered group
STK36	2q35	0.04	0.04	0.01	0.01	-0.01	0.0313	0.457	Unaltered group
ZC3H4	19q13.32	0.05	0.06	0.01	0.02	-0.01	0.0313	0.457	Unaltered group
SPATA6	1p33	0.35	0.43	0.11	0.13	-0.08	0.0314	0.457	Unaltered group
TMEM101	17q21.31	0.08	0.1	0.02	0.06	-0.01	0.0314	0.457	Unaltered group
WDFY4	10q11.23	0.62	0.67	0.08	0.08	-0.06	0.0315	0.457	Unaltered group
FGF12	3q28-q29	0.37	0.47	0.14	0.16	-0.09	0.0315	0.457	Unaltered group
NTRK3	15q25.3	0.28	0.38	0.15	0.16	-0.1	0.0316	0.458	Unaltered group
MRM2	7p22.3	0.02	0.03	0	0.01	0	0.0318	0.459	Unaltered group
PLEK	2p14	0.58	0.63	0.08	0.09	-0.05	0.0318	0.459	Unaltered group
ILK	11p15.4	0.09	0.1	0.02	0.03	-0.01	0.0318	0.459	Unaltered group
CAPG	2p11.2	0.58	0.63	0.07	0.09	-0.05	0.0319	0.459	Unaltered group
DNAH11	7p15.3	0.17	0.2	0.03	0.07	-0.02	0.032	0.459	Unaltered group
ADAMTS14	10q22.1	0.71	0.78	0.1	0.08	-0.07	0.0321	0.459	Unaltered group
ARL6IP4	12q24.31	0.15	0.17	0.03	0.04	-0.02	0.0321	0.459	Unaltered group
APH1B	15q22.2	0.09	0.12	0.03	0.1	-0.02	0.0321	0.459	Unaltered group
GPC6	13q31.3-q32.1	0.18	0.27	0.12	0.14	-0.08	0.0322	0.46	Unaltered group
ZNF426	19p13.2	0.09	0.1	0.02	0.03	-0.01	0.0322	0.46	Unaltered group
ZNF300P1	5q33.1	0.58	0.64	0.09	0.09	-0.06	0.0325	0.46	Unaltered group
SEC14L1	17q25.2-q25.3	0.46	0.54	0.11	0.12	-0.07	0.0325	0.46	Unaltered group
MAP2K6	17q24.3	0.12	0.15	0.05	0.1	-0.04	0.0325	0.46	Unaltered group
ABCA2	9q34.3	0.41	0.46	0.06	0.07	-0.04	0.0327	0.46	Unaltered group
ACAP3	1p36.33	0.1	0.1	0.01	0.03	-0.01	0.0328	0.46	Unaltered group
GIT2	12q24.11	0.72	0.78	0.08	0.07	-0.06	0.0328	0.46	Unaltered group
VLDLR	9p24.2	0.1	0.11	0.02	0.06	-0.01	0.0328	0.46	Unaltered group
MPHOSPH6	16q23.3	0.09	0.1	0.02	0.04	-0.01	0.0329	0.46	Unaltered group
ITGAM	16p11.2	0.69	0.75	0.1	0.06	-0.07	0.0329	0.46	Unaltered group
CRISPLD1	8q21.13	0.13	0.17	0.06	0.11	-0.04	0.0329	0.461	Unaltered group
EXTL3	8p21.1	0.65	0.73	0.13	0.13	-0.09	0.033	0.461	Unaltered group
CPNE1	20q11.22	0.25	0.29	0.06	0.1	-0.04	0.0331	0.462	Unaltered group
ARHGAP22	10q11.22-q11.23	0.54	0.63	0.14	0.14	-0.09	0.0332	0.462	Unaltered group
KLF12	13q22.1	0.08	0.13	0.08	0.13	-0.05	0.0332	0.462	Unaltered group
CRACR2B	11p15.5	0.58	0.64	0.09	0.11	-0.06	0.0332	0.462	Unaltered group
DGKZ	11p11.2	0.61	0.65	0.07	0.07	-0.05	0.0333	0.462	Unaltered group
RAP2B	3q25.2	0.64	0.73	0.13	0.1	-0.08	0.0334	0.462	Unaltered group
MTHFD1L	6q25.1	0.36	0.44	0.12	0.15	-0.08	0.0334	0.462	Unaltered group
COLGALT2	1q25.3	0.11	0.16	0.06	0.11	-0.04	0.0335	0.462	Unaltered group
EXO5	1p34.2	0.08	0.09	0.02	0.05	-0.01	0.0336	0.462	Unaltered group
TCF3	19p13.3	0.25	0.29	0.05	0.09	-0.04	0.0336	0.462	Unaltered group
OSGEPL1	2q32.2	0.08	0.1	0.02	0.03	-0.02	0.0336	0.462	Unaltered group
SOWAHA	5q31.1	0.11	0.13	0.03	0.08	-0.02	0.0336	0.462	Unaltered group
RASA3	13q34	0.61	0.66	0.08	0.09	-0.05	0.0337	0.462	Unaltered group
LRRC8B	1p22.2	0.06	0.08	0.02	0.03	-0.01	0.0337	0.462	Unaltered group
TEN1	17q25.1	0.03	0.04	0.01	0.01	-0.01	0.0337	0.462	Unaltered group
FGR	1p35.3	0.7	0.74	0.06	0.06	-0.04	0.0338	0.462	Unaltered group
TCF15	20p13	0.38	0.5	0.19	0.18	-0.13	0.0339	0.462	Unaltered group
ZBTB38	3q23	0.66	0.73	0.1	0.12	-0.07	0.0339	0.462	Unaltered group
FBXO30	6q24.3	0.11	0.12	0.01	0.04	-0.01	0.034	0.462	Unaltered group
ABHD5	3p21.33	0.47	0.53	0.09	0.1	-0.06	0.034	0.462	Unaltered group
PLCE1	10q23.33	0.13	0.14	0.03	0.06	-0.02	0.0341	0.462	Unaltered group
JADE2	5q31.1	0.35	0.44	0.13	0.13	-0.09	0.0342	0.463	Unaltered group
EYA3	1p35.3	0.03	0.03	0.01	0.01	-0.01	0.0342	0.463	Unaltered group
TNFRSF10A	8p21.3	0.33	0.4	0.1	0.14	-0.07	0.0342	0.463	Unaltered group
TM4SF19	3q29	0.68	0.77	0.14	0.16	-0.09	0.0343	0.463	Unaltered group
PHF7	3p21.1	0.04	0.05	0.01	0.01	-0.01	0.0343	0.464	Unaltered group
SNHG20	17q25.2	0.08	0.08	0	0.01	0	0.0344	0.464	Unaltered group
MYO1D	17q11.2	0.25	0.31	0.09	0.17	-0.06	0.0344	0.464	Unaltered group
ZNF165	6p22.1	0.03	0.04	0.01	0.06	-0.01	0.0348	0.467	Unaltered group
MEIOC	17q21.31	0.37	0.52	0.21	0.22	-0.14	0.0349	0.468	Unaltered group
ZNF519	18p11.21	0.1	0.11	0.01	0.04	-0.01	0.0351	0.469	Unaltered group
OSBPL11	3q21.2	0.11	0.12	0.02	0.03	-0.01	0.0353	0.47	Unaltered group
DCBLD1	6q22.1	0.55	0.61	0.1	0.09	-0.07	0.0353	0.47	Unaltered group
RNF8	6p21.2	0.16	0.19	0.04	0.08	-0.03	0.0353	0.47	Unaltered group
GJB6	13q12.11	0.28	0.34	0.08	0.13	-0.06	0.0354	0.47	Unaltered group
PRKRIP1	7q22.1	0.09	0.11	0.02	0.03	-0.02	0.0355	0.471	Unaltered group
MICOS10	1p36.13	0.09	0.09	0.01	0.02	-0.01	0.0355	0.471	Unaltered group
PARP2	14q11.2	0.11	0.12	0.02	0.03	-0.01	0.0356	0.472	Unaltered group
NTNG1	1p13.3	0.2	0.32	0.18	0.18	-0.12	0.0357	0.472	Unaltered group
CCNB2	15q22.2	0.02	0.03	0.01	0.01	-0.01	0.0357	0.472	Unaltered group
P2RY14	3q25.1	0.48	0.55	0.11	0.12	-0.08	0.0357	0.472	Unaltered group
LAT	16q13	0.52	0.59	0.11	0.11	-0.07	0.0359	0.473	Unaltered group
CPED1	7q31.31	0.61	0.68	0.11	0.09	-0.07	0.036	0.474	Unaltered group
PPP2R5B	11q13.1	0.07	0.08	0.01	0.02	-0.01	0.0361	0.474	Unaltered group
MAPKAP1	9q33.3	0.06	0.07	0.02	0.03	-0.01	0.0361	0.474	Unaltered group
IRF5	7q32.1	0.66	0.71	0.09	0.08	-0.06	0.0362	0.474	Unaltered group
IPO5	13q32.2	0.02	0.02	0	0.01	0	0.0363	0.474	Unaltered group
KCMF1	2p11.2	0.59	0.68	0.13	0.14	-0.09	0.0363	0.475	Unaltered group
CCDC32	15q15.1	0.07	0.08	0.01	0.02	-0.01	0.0364	0.475	Unaltered group
MSANTD3	9q31.1	0.06	0.07	0.01	0.02	-0.01	0.0365	0.475	Unaltered group
CFAP74	1p36.33	0.46	0.54	0.13	0.14	-0.08	0.0366	0.476	Unaltered group
FKBP2	11q13.1	0.08	0.09	0.01	0.02	-0.01	0.0366	0.476	Unaltered group
PCDHGA11	5q31.3	0.47	0.56	0.14	0.13	-0.09	0.0367	0.476	Unaltered group
KIN	10p14	0.77	0.83	0.08	0.04	-0.05	0.0367	0.476	Unaltered group
CMPK2	2p25.2	0.63	0.72	0.14	0.11	-0.09	0.0368	0.476	Unaltered group
KCNK6	19q13.2	0.03	0.04	0.01	0.05	-0.01	0.0368	0.476	Unaltered group
RNF170	8p11.21	0.35	0.43	0.12	0.15	-0.08	0.0369	0.477	Unaltered group
DLGAP1-AS1	18p11.31	0.18	0.21	0.04	0.07	-0.03	0.0371	0.478	Unaltered group
LIN37	19q13.12	0.07	0.07	0.01	0.01	-0.01	0.0372	0.478	Unaltered group
NDRG1	8q24.22	0.51	0.59	0.13	0.16	-0.08	0.0372	0.478	Unaltered group
ILVBL	19p13.12	0.08	0.09	0.02	0.03	-0.01	0.0374	0.479	Unaltered group
XXYLT1	3q29	0.58	0.64	0.09	0.09	-0.06	0.0375	0.479	Unaltered group
ATOX1	5q33.1	0.02	0.02	0.01	0.01	0	0.0375	0.479	Unaltered group
VOPP1	7p11.2	0.39	0.49	0.15	0.18	-0.1	0.0376	0.479	Unaltered group
EVI2A	17q11.2	0.56	0.66	0.15	0.13	-0.1	0.0376	0.479	Unaltered group
PRKAR1B	7p22.3	0.05	0.06	0.01	0.02	-0.01	0.0376	0.479	Unaltered group
BDNF-AS	11p14.1	0.08	0.09	0.01	0.03	-0.01	0.0376	0.479	Unaltered group
TLE5	19p13.3	0.11	0.14	0.04	0.09	-0.03	0.0376	0.48	Unaltered group
PTGS1	9q33.2	0.03	0.05	0.02	0.08	-0.02	0.0378	0.48	Unaltered group
RAI14	5p13.2	0.09	0.12	0.04	0.09	-0.03	0.0378	0.48	Unaltered group
JMJD6	17q25.1	0.43	0.53	0.16	0.14	-0.11	0.0379	0.481	Unaltered group
SRI	7q21.12	0.12	0.15	0.04	0.09	-0.03	0.038	0.481	Unaltered group
RBP1	3q23	0.58	0.68	0.15	0.1	-0.1	0.038	0.481	Unaltered group
LSM12	17q21.31	0.03	0.03	0.01	0.01	0	0.0381	0.481	Unaltered group
CEBPE	14q11.2	0.53	0.6	0.1	0.11	-0.07	0.0382	0.482	Unaltered group
SLC25A28	10q24.2	0.07	0.08	0.02	0.03	-0.01	0.0384	0.483	Unaltered group
C9ORF40	9q21.13	0.09	0.1	0.01	0.03	-0.01	0.0385	0.484	Unaltered group
FAM110B	8q12.1	0.13	0.17	0.06	0.16	-0.05	0.0385	0.484	Unaltered group
UFM1	13q13.3	0.06	0.07	0.01	0.02	-0.01	0.0386	0.484	Unaltered group
SDCBP	8q12.1	0.44	0.52	0.13	0.17	-0.08	0.0386	0.484	Unaltered group
ZNF503-AS2	10q22.2	0.09	0.11	0.02	0.05	-0.02	0.0388	0.485	Unaltered group
METTL3	14q11.2	0.07	0.08	0.02	0.02	-0.01	0.0389	0.486	Unaltered group
RALB	2q14.2	0.45	0.53	0.12	0.12	-0.08	0.0389	0.486	Unaltered group
KTI12	1p32.3	0.07	0.08	0.02	0.05	-0.02	0.0391	0.487	Unaltered group
PRPF3	1q21.2	0.03	0.04	0.02	0.02	-0.01	0.0391	0.487	Unaltered group
MICALL2	7p22.3	0.36	0.44	0.12	0.12	-0.08	0.0392	0.487	Unaltered group
FUOM	10q26.3	0.17	0.28	0.16	0.21	-0.11	0.0392	0.487	Unaltered group
SPRYD7	13q14.2	0.02	0.03	0.01	0.01	0	0.0393	0.488	Unaltered group
PRMT1	19q13.33	0.06	0.07	0.01	0.02	-0.01	0.0394	0.488	Unaltered group
PIF1	15q22.31	0.06	0.07	0.02	0.03	-0.01	0.0395	0.488	Unaltered group
E2F6	2p25.1	0.19	0.23	0.06	0.11	-0.04	0.0395	0.488	Unaltered group
C3ORF52	3q13.2	0.28	0.34	0.08	0.1	-0.05	0.0397	0.488	Unaltered group
NACC1	19p13.13	0.03	0.03	0.01	0.02	-0.01	0.0397	0.488	Unaltered group
FKBP1A	20p13	0.4	0.46	0.09	0.11	-0.06	0.0397	0.488	Unaltered group
SNHG5	6q14.3	0.08	0.1	0.02	0.04	-0.02	0.0398	0.488	Unaltered group
WDR47	1p13.3	0.1	0.11	0.02	0.02	-0.01	0.0398	0.488	Unaltered group
SUMO1P1	20q13.2	0.87	0.89	0.04	0.04	-0.02	0.0399	0.488	Unaltered group
RTF1	15q15.1	0.13	0.15	0.03	0.04	-0.02	0.0399	0.488	Unaltered group
OSCAR	19q13.42	0.56	0.63	0.12	0.09	-0.08	0.04	0.488	Unaltered group
PECR	2q35	0.08	0.1	0.02	0.07	-0.02	0.04	0.488	Unaltered group
GNG2	14q22.1	0.7	0.76	0.09	0.09	-0.06	0.04	0.488	Unaltered group
MIB2	1p36.33	0.08	0.09	0.01	0.02	-0.01	0.04	0.488	Unaltered group
ORAI1	12q24.31	0.54	0.6	0.09	0.1	-0.06	0.0401	0.488	Unaltered group
BTN2A3P	6p22.2	0.56	0.58	0.03	0.03	-0.02	0.0401	0.488	Unaltered group
MAP1LC3B2	12q24.22	0.43	0.51	0.12	0.12	-0.08	0.0401	0.488	Unaltered group
ARPC4	3p25.3	0.1	0.11	0.02	0.02	-0.01	0.0401	0.488	Unaltered group
AMOTL1	11q21	0.31	0.36	0.07	0.14	-0.05	0.0402	0.488	Unaltered group
BRME1	19p13.12	0.46	0.55	0.14	0.14	-0.09	0.0403	0.488	Unaltered group
LAMB1	7q31.1	0.69	0.74	0.07	0.06	-0.05	0.0404	0.489	Unaltered group
CLDND2	19q13.41	0.54	0.62	0.13	0.1	-0.08	0.0405	0.49	Unaltered group
LINC00520	14q22.3	0.72	0.77	0.08	0.07	-0.05	0.0406	0.491	Unaltered group
METRNL	17q25.3	0.68	0.72	0.05	0.07	-0.03	0.0407	0.491	Unaltered group
IMP4	2q21.1	0.07	0.08	0.01	0.04	-0.01	0.0409	0.493	Unaltered group
BIN2	12q13.13	0.67	0.71	0.07	0.08	-0.05	0.0409	0.493	Unaltered group
PLBD1	12p13.1	0.31	0.36	0.08	0.14	-0.06	0.041	0.493	Unaltered group
FAH	15q25.1	0.37	0.45	0.12	0.12	-0.08	0.0411	0.494	Unaltered group
MROH7	1p32.3	0.46	0.51	0.09	0.09	-0.06	0.0413	0.495	Unaltered group
DYNC2LI1	2p21	0.04	0.04	0.01	0.02	-0.01	0.0414	0.496	Unaltered group
CD86	3q13.33	0.55	0.63	0.12	0.11	-0.08	0.0416	0.496	Unaltered group
STX1A	7q11.23	0.43	0.51	0.12	0.14	-0.08	0.0416	0.496	Unaltered group
ORC5	7q22.1-q22.2	0.15	0.17	0.03	0.05	-0.02	0.0416	0.496	Unaltered group
KLRG1	12p13.31	0.61	0.69	0.12	0.09	-0.08	0.0417	0.496	Unaltered group
ITGA2	5q11.2	0.23	0.28	0.07	0.11	-0.05	0.0417	0.496	Unaltered group
LONP1	19p13.2	0.08	0.09	0.01	0.02	-0.01	0.0418	0.497	Unaltered group
DSE	6q22.1	0.41	0.5	0.15	0.14	-0.09	0.0418	0.497	Unaltered group
DGAT1	8q24.3	0.26	0.31	0.08	0.12	-0.05	0.0419	0.497	Unaltered group
ZNF492	19p12	0.28	0.38	0.15	0.14	-0.09	0.0419	0.497	Unaltered group
S100A2	1q21.3	0.61	0.68	0.12	0.07	-0.07	0.0419	0.497	Unaltered group
GSN	9q33.2	0.62	0.7	0.12	0.1	-0.08	0.0421	0.498	Unaltered group
ATP6AP1L	5q14.2	0.82	0.85	0.05	0.05	-0.03	0.0422	0.498	Unaltered group
LUZP2	11p14.3	0.27	0.33	0.09	0.13	-0.06	0.0423	0.499	Unaltered group
PDE4A	19p13.2	0.12	0.14	0.02	0.05	-0.02	0.0424	0.5	Unaltered group
PSMC3IP	17q21.2	0.07	0.07	0.01	0.02	-0.01	0.0424	0.5	Unaltered group
MKNK1	1p33	0.8	0.84	0.06	0.04	-0.04	0.0426	0.501	Unaltered group
FNDC11	20q13.33	0.09	0.15	0.09	0.15	-0.06	0.0427	0.501	Unaltered group
RELT	11q13.4	0.67	0.71	0.07	0.07	-0.04	0.0427	0.501	Unaltered group
ACTL10	20q11.22	0.21	0.33	0.17	0.2	-0.11	0.0427	0.501	Unaltered group
CCDC71L	7q22.3	0.02	0.02	0	0.01	0	0.0427	0.501	Unaltered group
ITGB3BP	1p31.3	0.09	0.11	0.02	0.02	-0.01	0.0428	0.501	Unaltered group
SBF2	11p15.4	0.24	0.3	0.09	0.16	-0.06	0.0428	0.501	Unaltered group
ALKAL1	8q11.23	0.14	0.21	0.11	0.18	-0.08	0.0428	0.501	Unaltered group
JAK3	19p13.11	0.63	0.68	0.08	0.1	-0.05	0.0429	0.501	Unaltered group
SND1	7q32.1	0.05	0.06	0.01	0.02	-0.01	0.0429	0.501	Unaltered group
MLST8	16p13.3	0.05	0.06	0.01	0.01	-0.01	0.043	0.501	Unaltered group
C1GALT1	7p22.1-p21.3	0.63	0.7	0.12	0.14	-0.08	0.043	0.501	Unaltered group
DHRS4L1	14q11.2	0.15	0.19	0.07	0.09	-0.04	0.043	0.501	Unaltered group
CCZ1	7p22.1	0.02	0.03	0.01	0.02	-0.01	0.0431	0.501	Unaltered group
CD244	1q23.3	0.4	0.47	0.11	0.12	-0.07	0.0431	0.501	Unaltered group
MAP6	11q13.5	0.06	0.09	0.05	0.12	-0.03	0.0432	0.501	Unaltered group
ENPP6	4q35.1	0.51	0.58	0.12	0.13	-0.08	0.0432	0.501	Unaltered group
PSRC1	1p13.3	0.06	0.07	0.01	0.04	-0.01	0.0435	0.502	Unaltered group
CD53	1p13.3	0.51	0.6	0.15	0.15	-0.09	0.0435	0.503	Unaltered group
LYSMD2	15q21.2	0.17	0.2	0.05	0.07	-0.03	0.0436	0.503	Unaltered group
SH2B3	12q24.12	0.3	0.39	0.14	0.18	-0.09	0.0436	0.503	Unaltered group
SERTAD2	2p14	0.65	0.7	0.08	0.07	-0.05	0.0436	0.503	Unaltered group
GGA1	22q13.1	0.07	0.08	0.01	0.01	-0.01	0.0437	0.503	Unaltered group
TCHH	1q21.3	0.45	0.49	0.07	0.1	-0.04	0.0438	0.503	Unaltered group
RIOX1	14q24.3	0.04	0.05	0.02	0.04	-0.01	0.0438	0.503	Unaltered group
TRAFD1	12q24.13	0.1	0.11	0.02	0.06	-0.02	0.0438	0.503	Unaltered group
MEIS2	15q14	0.15	0.18	0.04	0.08	-0.03	0.044	0.504	Unaltered group
GHRLOS	3p25.3	0.61	0.65	0.07	0.1	-0.05	0.0441	0.504	Unaltered group
ALDH1A2	15q21.3	0.4	0.46	0.09	0.13	-0.06	0.0441	0.504	Unaltered group
ALOX5	10q11.21	0.48	0.53	0.08	0.09	-0.05	0.0442	0.504	Unaltered group
TNFSF12-TNFSF13	17p13.1	0.59	0.63	0.06	0.09	-0.04	0.0442	0.504	Unaltered group
DPM1	20q13.13	0.08	0.09	0.01	0.02	-0.01	0.0443	0.504	Unaltered group
SEC24B	4q25	0.84	0.86	0.02	0.02	-0.02	0.0444	0.505	Unaltered group
CYB5D1	17p13.1	0.36	0.4	0.06	0.11	-0.04	0.0446	0.506	Unaltered group
CD79A	19q13.2	0.61	0.69	0.12	0.09	-0.08	0.0447	0.506	Unaltered group
ZNF302	19q13.11	0.06	0.07	0.01	0.02	-0.01	0.0447	0.506	Unaltered group
C12ORF71	12p11.23	0.77	0.83	0.08	0.08	-0.05	0.0447	0.506	Unaltered group
SUPT4H1	17q22	0.82	0.84	0.03	0.03	-0.02	0.0447	0.506	Unaltered group
BASP1-AS1	5p15.1	0.14	0.17	0.04	0.11	-0.03	0.0448	0.506	Unaltered group
ELP1	9q31.3	0.08	0.09	0.02	0.03	-0.01	0.0448	0.506	Unaltered group
ATF3	1q32.3	0.06	0.06	0.01	0.02	-0.01	0.045	0.508	Unaltered group
XKR6	8p23.1	0.22	0.33	0.17	0.22	-0.11	0.0452	0.509	Unaltered group
TRPC2	11p15.4	0.49	0.55	0.1	0.12	-0.06	0.0455	0.509	Unaltered group
C1ORF50	1p34.2	0.09	0.09	0.01	0.02	-0.01	0.0455	0.509	Unaltered group
NR6A1	9q33.3	0.13	0.16	0.05	0.09	-0.03	0.0455	0.509	Unaltered group
ELK3	12q23.1	0.44	0.53	0.15	0.17	-0.09	0.0455	0.509	Unaltered group
LRRC25	19p13.11	0.41	0.49	0.12	0.12	-0.08	0.0455	0.509	Unaltered group
MUL1	1p36.12	0.04	0.07	0.04	0.11	-0.03	0.0456	0.509	Unaltered group
WNT7B	22q13.31	0.32	0.37	0.08	0.11	-0.05	0.0456	0.509	Unaltered group
IFIT2	10q23.31	0.09	0.1	0.02	0.05	-0.01	0.0458	0.509	Unaltered group
ETV6	12p13.2	0.52	0.61	0.15	0.13	-0.09	0.0458	0.509	Unaltered group
HLA-DOA	6p21.32	0.22	0.31	0.14	0.16	-0.09	0.0459	0.51	Unaltered group
ZNF300	5q33.1	0.35	0.47	0.19	0.2	-0.12	0.046	0.51	Unaltered group
SYCP2L	6p24.2	0.27	0.34	0.11	0.15	-0.07	0.046	0.511	Unaltered group
PPIH	1p34.2	0.05	0.06	0.01	0.01	0	0.0462	0.512	Unaltered group
OXER1	2p21	0.56	0.62	0.11	0.08	-0.07	0.0462	0.512	Unaltered group
MFAP3L	4q33	0.21	0.28	0.1	0.14	-0.07	0.0464	0.513	Unaltered group
LSM2	6p21.33	0.02	0.03	0.01	0.01	-0.01	0.0464	0.513	Unaltered group
TMEM132C	12q24.32	0.23	0.3	0.11	0.14	-0.07	0.0467	0.514	Unaltered group
ANKRD16	10p15.1	0.09	0.1	0.01	0.02	-0.01	0.0468	0.515	Unaltered group
GPR21	9q33.2	0.75	0.81	0.08	0.05	-0.05	0.0468	0.515	Unaltered group
P2RY13	3q25.1	0.78	0.81	0.06	0.04	-0.04	0.0469	0.515	Unaltered group
TMEM140	7q33	0.62	0.67	0.07	0.1	-0.05	0.0469	0.515	Unaltered group
SCYL2	12q23.1	0.08	0.09	0.01	0.02	-0.01	0.0469	0.515	Unaltered group
NOS2	17q11.2	0.51	0.57	0.09	0.13	-0.06	0.0471	0.517	Unaltered group
TRIR	19p13.13	0.02	0.03	0.01	0.01	0	0.0472	0.517	Unaltered group
WNK2	9q22.31	0.15	0.19	0.06	0.11	-0.04	0.0473	0.517	Unaltered group
NOP14	4p16.3	0.14	0.16	0.04	0.07	-0.03	0.0474	0.517	Unaltered group
PSPH	7p11.2	0.86	0.87	0.01	0.03	-0.01	0.0474	0.517	Unaltered group
SLC2A1	1p34.2	0.58	0.68	0.16	0.16	-0.1	0.0475	0.518	Unaltered group
COX6A1	12q24.31	0.08	0.09	0.01	0.02	-0.01	0.0475	0.518	Unaltered group
NPR2	9p13.3	0.4	0.48	0.12	0.14	-0.08	0.0476	0.518	Unaltered group
TRIM54	2p23.3	0.37	0.44	0.11	0.16	-0.07	0.0476	0.518	Unaltered group
IL17RA	22q11.1	0.41	0.51	0.16	0.15	-0.1	0.0477	0.518	Unaltered group
FGD6	12q22	0.43	0.48	0.08	0.12	-0.05	0.0478	0.518	Unaltered group
SLCO5A1	8q13.3	0.09	0.11	0.03	0.07	-0.02	0.0478	0.518	Unaltered group
HTRA1	10q26.13	0.78	0.82	0.06	0.06	-0.04	0.0478	0.518	Unaltered group
PVALB	22q12.3	0.1	0.14	0.06	0.13	-0.04	0.0478	0.518	Unaltered group
KYAT1	9q34.11	0.03	0.03	0.01	0.01	0	0.0479	0.518	Unaltered group
ZSCAN9	6p22.1	0.04	0.05	0.01	0.07	-0.01	0.048	0.518	Unaltered group
GYG1	3q24	0.55	0.59	0.06	0.08	-0.04	0.048	0.518	Unaltered group
SFRP2	4q31.3	0.65	0.7	0.09	0.09	-0.05	0.0482	0.518	Unaltered group
TAF6	7q22.1	0.1	0.11	0.02	0.02	-0.01	0.0482	0.518	Unaltered group
DBF4B	17q21.31	0.05	0.06	0.02	0.04	-0.01	0.0483	0.518	Unaltered group
LRP10	14q11.2	0.05	0.06	0.01	0.01	0	0.0483	0.518	Unaltered group
FOXD2	1p33	0.04	0.06	0.02	0.05	-0.01	0.0485	0.518	Unaltered group
TEP1	14q11.2	0.09	0.1	0.01	0.02	-0.01	0.0485	0.518	Unaltered group
IFI6	1p35.3	0.06	0.07	0.01	0.02	-0.01	0.0485	0.518	Unaltered group
TMEM256	17p13.1	0.02	0.02	0.01	0.01	0	0.0485	0.518	Unaltered group
NAA50	3q13.31	0.07	0.09	0.02	0.03	-0.02	0.0485	0.518	Unaltered group
CARD6	5p13.1	0.12	0.15	0.03	0.06	-0.02	0.0487	0.518	Unaltered group
SLC25A29	14q32.2	0.46	0.5	0.06	0.13	-0.04	0.0488	0.519	Unaltered group
PCDHGA9	5q31	0.53	0.61	0.14	0.1	-0.09	0.0488	0.519	Unaltered group
UFD1	22q11.21	0.1	0.12	0.03	0.03	-0.02	0.0489	0.52	Unaltered group
ZNF358	19p13.2	0.04	0.04	0.01	0.02	-0.01	0.049	0.52	Unaltered group
TNPO1	5q13.2	0.1	0.12	0.03	0.05	-0.02	0.049	0.52	Unaltered group
PCDHA3	5q31.3	0.45	0.48	0.05	0.08	-0.03	0.049	0.52	Unaltered group
SLC12A2	5q23.3	0.09	0.1	0.03	0.04	-0.02	0.0492	0.52	Unaltered group
ADNP	20q13.13	0.11	0.11	0.01	0.02	-0.01	0.0493	0.52	Unaltered group
R3HCC1	8p21.3	0.04	0.05	0.01	0.01	-0.01	0.0493	0.52	Unaltered group
SEMA4D	9q22.2	0.44	0.52	0.12	0.12	-0.08	0.0494	0.521	Unaltered group
ADAT1	16q23.1	0.05	0.05	0.01	0.01	0	0.0494	0.521	Unaltered group
MT1X	16q13	0.02	0.02	0	0.01	0	0.0495	0.521	Unaltered group
CBFB	16q22.1	0.18	0.19	0.02	0.04	-0.02	0.0497	0.522	Unaltered group
TCP1	6q25.3	0.11	0.12	0.02	0.03	-0.01	0.0498	0.522	Unaltered group
CXXC5	5q31.2	0.55	0.61	0.08	0.09	-0.05	0.0498	0.522	Unaltered group
RAPGEFL1	17q21.1	0.63	0.7	0.1	0.1	-0.06	0.05	0.523	Unaltered group
TMEM14C	6p24.2	0.02	0.03	0.01	0.01	0	0.0502	0.523	Unaltered group
IL1B	2q14.1	0.72	0.76	0.07	0.08	-0.04	0.0503	0.523	Unaltered group
CYP2C19	10q23.33	0.55	0.63	0.13	0.14	-0.08	0.0503	0.523	Unaltered group
EREG	4q13.3	0.4	0.5	0.16	0.17	-0.1	0.0504	0.523	Unaltered group
TSPO	22q13.2	0.02	0.03	0.01	0.01	0	0.0504	0.523	Unaltered group
ANGPT1	8q23.1	0.53	0.64	0.17	0.15	-0.1	0.0504	0.523	Unaltered group
RNF25	2q35	0.12	0.13	0.01	0.02	-0.01	0.0504	0.523	Unaltered group
ADH1B	4q23	0.39	0.46	0.12	0.15	-0.07	0.0505	0.523	Unaltered group
ANKRD20A11P	21q11.2	0.4	0.47	0.12	0.15	-0.07	0.0505	0.523	Unaltered group
CRYM-AS1	16p12.2	0.02	0.02	0.01	0.01	0	0.0507	0.523	Unaltered group
GHRL	3p25.3	0.63	0.69	0.09	0.11	-0.06	0.0507	0.523	Unaltered group
CEACAM3	19q13.2	0.58	0.66	0.13	0.11	-0.08	0.0507	0.523	Unaltered group
CCDC15	11q24.2	0.02	0.03	0.01	0.05	-0.01	0.0507	0.523	Unaltered group
DENND3	8q24.3	0.15	0.17	0.04	0.07	-0.02	0.0507	0.523	Unaltered group
XRN1	3q23	0.44	0.53	0.16	0.18	-0.1	0.0508	0.523	Unaltered group
BOLA3	2p13.1	0.03	0.03	0.01	0.01	0	0.0509	0.524	Unaltered group
THEM4	1q21.3	0.11	0.12	0.03	0.04	-0.02	0.0509	0.524	Unaltered group
DHRS4L2	14q11.2	0.2	0.26	0.1	0.15	-0.06	0.051	0.524	Unaltered group
MAP2K1	15q22.31	0.52	0.59	0.12	0.13	-0.07	0.0511	0.525	Unaltered group
HSF2	6q22.31	0.08	0.08	0.01	0.03	-0.01	0.0512	0.525	Unaltered group
ZNF425	7q36.1	0.03	0.03	0.01	0.01	0	0.0513	0.525	Unaltered group
SUFU	10q24.32	0.24	0.34	0.16	0.19	-0.1	0.0513	0.525	Unaltered group
UNC13D	17q25.3	0.16	0.19	0.04	0.06	-0.03	0.0513	0.525	Unaltered group
TMEM147	19q13.12	0.03	0.03	0	0.01	0	0.0514	0.525	Unaltered group
FAM204A	10q26.11	0.1	0.12	0.02	0.02	-0.01	0.0514	0.525	Unaltered group
CTDSPL	3p22.2	0.36	0.4	0.06	0.08	-0.04	0.0515	0.525	Unaltered group
TLX2	2p13.1	0.23	0.35	0.2	0.22	-0.12	0.0516	0.525	Unaltered group
ZNF497	19q13.43	0.08	0.09	0.01	0.02	-0.01	0.0516	0.525	Unaltered group
EIF5A2	3q26.2	0.11	0.17	0.09	0.14	-0.06	0.0516	0.525	Unaltered group
SOCS2	12q	0.12	0.15	0.05	0.08	-0.03	0.0517	0.525	Unaltered group
FIG4	6q21	0.07	0.08	0.02	0.03	-0.01	0.0517	0.525	Unaltered group
MRPS33	7q34	0.06	0.08	0.03	0.09	-0.02	0.0517	0.525	Unaltered group
SPSB1	1p36.22	0.58	0.64	0.1	0.16	-0.07	0.0518	0.526	Unaltered group
KLHDC1	14q21.3	0.02	0.03	0.01	0.02	-0.01	0.0519	0.527	Unaltered group
MARCHF4	2q35	0.21	0.31	0.16	0.17	-0.1	0.0521	0.527	Unaltered group
LYZ	12q15	0.66	0.7	0.07	0.12	-0.04	0.0521	0.527	Unaltered group
CHRM3	1q43	0.04	0.05	0.01	0.03	-0.01	0.0524	0.529	Unaltered group
DPEP2	16q22.1	0.68	0.72	0.07	0.06	-0.04	0.0524	0.529	Unaltered group
ZNF90	19p12	0.25	0.36	0.19	0.21	-0.11	0.0525	0.529	Unaltered group
PCDHB7	5q31.3	0.57	0.66	0.14	0.12	-0.08	0.0526	0.53	Unaltered group
FZD9	7q11.23	0.45	0.49	0.08	0.12	-0.05	0.0526	0.53	Unaltered group
ZNF780B	19q13.2	0.07	0.08	0.03	0.06	-0.02	0.0527	0.53	Unaltered group
APOBEC3C	22q13.1	0.13	0.15	0.03	0.06	-0.02	0.0527	0.53	Unaltered group
PRADC1	2p13.2	0.06	0.07	0.01	0.02	-0.01	0.0527	0.53	Unaltered group
USH1G	17q25.1	0.16	0.19	0.05	0.08	-0.03	0.0529	0.53	Unaltered group
RBM39	20q11.22	0.04	0.04	0.01	0.02	-0.01	0.0529	0.53	Unaltered group
L2HGDH	14q21.3	0.07	0.09	0.03	0.04	-0.02	0.0529	0.53	Unaltered group
PSMB3	17q12	0.04	0.05	0.01	0.02	0	0.053	0.53	Unaltered group
NEK2	1q32.3	0.06	0.07	0.01	0.02	-0.01	0.0532	0.531	Unaltered group
CYTOR	2p11.2	0.1	0.13	0.04	0.09	-0.03	0.0532	0.531	Unaltered group
RIPOR1	16q22.1	0.11	0.14	0.04	0.08	-0.03	0.0534	0.532	Unaltered group
ALOX5AP	13q12.3	0.66	0.71	0.08	0.09	-0.05	0.0534	0.532	Unaltered group
ST3GAL5	2p11.2	0.27	0.32	0.07	0.13	-0.04	0.0535	0.532	Unaltered group
CCDC78	16p13.3	0.07	0.07	0.01	0.02	-0.01	0.0536	0.532	Unaltered group
SPATA1	1p22.3	0.09	0.1	0.02	0.03	-0.01	0.0538	0.533	Unaltered group
RIN1	11q13.2	0.31	0.37	0.09	0.1	-0.05	0.0538	0.533	Unaltered group
CRACDL	2q11.2	0.11	0.12	0.01	0.06	-0.01	0.0538	0.533	Unaltered group
ATP2C1	3q22.1	0.19	0.23	0.07	0.11	-0.05	0.0539	0.533	Unaltered group
PCDHGA12	5q31.3	0.52	0.58	0.1	0.13	-0.06	0.0539	0.533	Unaltered group
ST14	11q24.3	0.41	0.46	0.09	0.14	-0.06	0.0539	0.533	Unaltered group
BRSK1	19q13.42	0.11	0.12	0.03	0.05	-0.02	0.0541	0.534	Unaltered group
TIMM22	17p13	0.05	0.06	0.01	0.01	-0.01	0.0541	0.534	Unaltered group
TNFRSF11A	18q21.33	0.37	0.41	0.07	0.1	-0.04	0.0542	0.534	Unaltered group
SPEF1	20p13	0.06	0.06	0.01	0.01	-0.01	0.0543	0.535	Unaltered group
ROBO4	11q24.2	0.61	0.66	0.08	0.07	-0.05	0.0544	0.535	Unaltered group
DOCK8	9p24.3	0.58	0.67	0.14	0.14	-0.09	0.0545	0.535	Unaltered group
PLA2G15	16q22.1	0.74	0.77	0.05	0.05	-0.03	0.0546	0.536	Unaltered group
ISCA1	9q21.33	0.54	0.59	0.09	0.11	-0.06	0.0547	0.536	Unaltered group
PPP3CB	10q22.2	0.04	0.04	0.01	0.01	0	0.0547	0.536	Unaltered group
MEFV	16p13.3	0.63	0.69	0.1	0.08	-0.06	0.0547	0.536	Unaltered group
PARD6G	18q23	0.44	0.49	0.08	0.1	-0.05	0.0548	0.536	Unaltered group
ZNF613	19q13.41	0.02	0.03	0.01	0.03	-0.01	0.055	0.538	Unaltered group
RNF135	17q11.2	0.81	0.83	0.03	0.03	-0.02	0.055	0.538	Unaltered group
FAM228A	2p23.3	0.63	0.69	0.11	0.11	-0.07	0.0551	0.538	Unaltered group
TLR4	9q33.1	0.18	0.24	0.1	0.13	-0.06	0.0551	0.538	Unaltered group
YAP1	11q22.1	0.24	0.28	0.06	0.07	-0.04	0.0551	0.538	Unaltered group
TNFSF8	9q32-q33.1	0.57	0.64	0.12	0.12	-0.07	0.0552	0.538	Unaltered group
ISL2	15q24.3	0.3	0.36	0.1	0.12	-0.06	0.0552	0.538	Unaltered group
SNX7	1p21.3	0.25	0.29	0.06	0.1	-0.04	0.0552	0.538	Unaltered group
NCKAP1L	12q13.13-q13.2	0.67	0.72	0.09	0.1	-0.05	0.0552	0.538	Unaltered group
MAN1B1	9q34.3	0.06	0.07	0.01	0.01	-0.01	0.0553	0.538	Unaltered group
KPTN	19q13.32	0.08	0.08	0.01	0.01	-0.01	0.0553	0.538	Unaltered group
CEPT1	1p13.3	0.27	0.31	0.08	0.09	-0.05	0.0554	0.538	Unaltered group
ZFAND2A	7p22.3	0.62	0.71	0.14	0.14	-0.09	0.0558	0.541	Unaltered group
RSPO4	20p13	0.38	0.45	0.11	0.12	-0.07	0.0559	0.541	Unaltered group
PCDHB17P	5q31.3	0.56	0.64	0.14	0.12	-0.08	0.056	0.542	Unaltered group
GLIPR1	12q21.2	0.12	0.15	0.06	0.1	-0.04	0.056	0.542	Unaltered group
NT5C3A	7p14.3	0.2	0.24	0.07	0.14	-0.04	0.0561	0.542	Unaltered group
MAPK6	15q21.2	0.04	0.04	0.01	0.01	0	0.0563	0.543	Unaltered group
CYB5B	16q22.1	0.08	0.08	0.01	0.03	-0.01	0.0563	0.543	Unaltered group
SEPTIN10	2q13	0.44	0.53	0.15	0.17	-0.09	0.0563	0.543	Unaltered group
TSPAN14	10q23.1	0.47	0.51	0.08	0.1	-0.05	0.0564	0.543	Unaltered group
WDR54	2p13.1	0.07	0.08	0.01	0.04	-0.01	0.0565	0.543	Unaltered group
DYDC1	10q23.1	0.4	0.45	0.09	0.12	-0.05	0.0566	0.543	Unaltered group
SLC2A10	20q13.12	0.21	0.3	0.15	0.18	-0.09	0.0567	0.543	Unaltered group
TBCEL	11q23.3	0.06	0.07	0.02	0.04	-0.01	0.0568	0.544	Unaltered group
C15ORF62	15q15.1	0.44	0.51	0.11	0.12	-0.07	0.057	0.545	Unaltered group
ZNF10	12q24.33	0.13	0.14	0.02	0.07	-0.02	0.0572	0.546	Unaltered group
CBY1	22q13.1	0.1	0.12	0.02	0.02	-0.01	0.0573	0.546	Unaltered group
GGH	8q12.3	0.18	0.22	0.05	0.08	-0.03	0.0573	0.546	Unaltered group
RAC1	7p22.1	0.56	0.67	0.17	0.18	-0.1	0.0573	0.546	Unaltered group
TGFBI	5q31.1	0.63	0.7	0.12	0.13	-0.07	0.0573	0.546	Unaltered group
MAP7D1	1p34.3	0.18	0.24	0.11	0.14	-0.06	0.0574	0.546	Unaltered group
ADAM9	8p11.22	0.42	0.51	0.14	0.14	-0.09	0.0574	0.546	Unaltered group
COL26A1	7q22.1	0.58	0.64	0.09	0.11	-0.05	0.0574	0.546	Unaltered group
SUSD3	9q22.31	0.11	0.13	0.03	0.05	-0.02	0.0575	0.546	Unaltered group
TRPC4	13q13.3	0.52	0.59	0.1	0.11	-0.06	0.0577	0.546	Unaltered group
KCNQ5	6q13	0.04	0.07	0.03	0.09	-0.02	0.0577	0.546	Unaltered group
ARF6	14q21.3	0.21	0.28	0.12	0.16	-0.07	0.0577	0.546	Unaltered group
PAICS	4q12	0.05	0.06	0.01	0.01	-0.01	0.0578	0.546	Unaltered group
MARCHF5	10q23.32-q23.33	0.07	0.07	0.01	0.02	-0.01	0.0578	0.546	Unaltered group
ZNF841	19q13.41	0.06	0.07	0.02	0.04	-0.01	0.0579	0.546	Unaltered group
P2RX1	17p13.2	0.54	0.59	0.07	0.09	-0.04	0.058	0.547	Unaltered group
PRR16	5q23.1	0.65	0.71	0.1	0.1	-0.06	0.0581	0.547	Unaltered group
STMN2	8q21.13	0.45	0.52	0.11	0.14	-0.07	0.0581	0.547	Unaltered group
ZMYND10	3p21.31	0.09	0.15	0.09	0.13	-0.05	0.0582	0.547	Unaltered group
LILRB3	19q13.42	0.81	0.85	0.07	0.05	-0.04	0.0584	0.547	Unaltered group
CD40	20q13.12	0.15	0.21	0.09	0.13	-0.06	0.0584	0.547	Unaltered group
PCDHB4	5q31.3	0.32	0.43	0.17	0.18	-0.1	0.0584	0.547	Unaltered group
POP7	7q22.1	0.02	0.02	0	0.01	0	0.0584	0.547	Unaltered group
INPP5B	1p34.3	0.28	0.33	0.08	0.13	-0.05	0.0585	0.547	Unaltered group
CD48	1q23.3	0.49	0.61	0.21	0.15	-0.13	0.0586	0.547	Unaltered group
NXT1	20p11.21	0.07	0.07	0.01	0.02	-0.01	0.0586	0.547	Unaltered group
NRAS	1p13.2	0.02	0.03	0.01	0.04	-0.01	0.0586	0.547	Unaltered group
CCNC	6q16.2	0.11	0.13	0.03	0.04	-0.02	0.0587	0.547	Unaltered group
FPR2	19q13.41	0.61	0.67	0.11	0.12	-0.07	0.0587	0.547	Unaltered group
STK17B	2q32.3	0.07	0.09	0.03	0.04	-0.02	0.0587	0.547	Unaltered group
HERC5	4q22.1	0.15	0.26	0.18	0.23	-0.11	0.0588	0.547	Unaltered group
SP8	7p21.1	0.71	0.77	0.1	0.08	-0.06	0.0588	0.547	Unaltered group
CNTLN	9p22.2	0.21	0.26	0.08	0.12	-0.05	0.0589	0.547	Unaltered group
NTAN1	16p13.11	0.65	0.7	0.08	0.06	-0.05	0.059	0.547	Unaltered group
CRKL	22q11.21	0.1	0.12	0.03	0.04	-0.02	0.059	0.547	Unaltered group
SCN1B	19q13.11	0.13	0.14	0.02	0.05	-0.01	0.0591	0.547	Unaltered group
SCAMP3	1q22	0.04	0.05	0.01	0.01	-0.01	0.0591	0.547	Unaltered group
IL12RB2	1p31.3	0.45	0.53	0.14	0.14	-0.08	0.0593	0.548	Unaltered group
PTPRJ	11p11.2	0.55	0.64	0.14	0.12	-0.08	0.0595	0.548	Unaltered group
DNMT3B	20q11.21	0.79	0.84	0.07	0.06	-0.04	0.0595	0.548	Unaltered group
MEAK7	16q24.1	0.6	0.65	0.09	0.08	-0.05	0.0595	0.548	Unaltered group
SLC25A27	6p12.3	0.11	0.12	0.02	0.06	-0.02	0.0596	0.548	Unaltered group
ADRA1B	5q33.3	0.07	0.08	0.02	0.08	-0.02	0.0596	0.548	Unaltered group
HNF4G	8q21.13	0.73	0.79	0.11	0.11	-0.07	0.0597	0.548	Unaltered group
TBC1D10C	11q13.2	0.53	0.58	0.08	0.09	-0.05	0.0597	0.548	Unaltered group
SUGT1P1	9p13.3	0.04	0.05	0.01	0.06	-0.01	0.0597	0.548	Unaltered group
MLLT10	10p12.31	0.27	0.31	0.07	0.11	-0.04	0.0598	0.548	Unaltered group
TIMD4	5q33.3	0.25	0.29	0.07	0.09	-0.04	0.0599	0.548	Unaltered group
MRPS24	7p13	0.27	0.29	0.03	0.06	-0.02	0.06	0.549	Unaltered group
RGL4	22q11.23	0.55	0.6	0.08	0.09	-0.05	0.0602	0.549	Unaltered group
MRPS16	10q22.2	0.09	0.1	0.01	0.02	-0.01	0.0602	0.549	Unaltered group
PRR29	17q23.3	0.13	0.15	0.02	0.07	-0.02	0.0604	0.55	Unaltered group
CD79B	17q23.3	0.57	0.61	0.07	0.08	-0.04	0.0605	0.551	Unaltered group
ZNF32	10q11.21	0.09	0.11	0.03	0.06	-0.02	0.0607	0.552	Unaltered group
DCP1A	3p21.1	0.79	0.83	0.07	0.06	-0.04	0.0607	0.552	Unaltered group
CENPN	16q23.2	0.33	0.4	0.13	0.17	-0.08	0.0607	0.552	Unaltered group
NXN	17p13.3	0.15	0.17	0.03	0.07	-0.02	0.0608	0.552	Unaltered group
ZNF25	10p11.21	0.13	0.16	0.06	0.09	-0.04	0.0609	0.552	Unaltered group
TMEM150B	19q13.42	0.49	0.55	0.09	0.1	-0.05	0.0609	0.552	Unaltered group
PDE6A	5q32	0.65	0.74	0.16	0.13	-0.09	0.061	0.553	Unaltered group
TSPAN32	11p15.5	0.62	0.67	0.08	0.08	-0.05	0.0611	0.553	Unaltered group
PIGQ	16p13.3	0.08	0.09	0.01	0.02	-0.01	0.0612	0.553	Unaltered group
ATAD2	8q24.13	0.02	0.02	0.01	0.01	0	0.0612	0.553	Unaltered group
COPRS	17q11.2	0.61	0.64	0.05	0.08	-0.03	0.0612	0.553	Unaltered group
NMNAT2	1q25.3	0.09	0.11	0.03	0.08	-0.02	0.0612	0.553	Unaltered group
DIRAS1	19p13.3	0.22	0.24	0.03	0.07	-0.02	0.0613	0.553	Unaltered group
BASP1	5p15.1	0.12	0.17	0.07	0.12	-0.04	0.0613	0.553	Unaltered group
TMEM98	17q11.2	0.15	0.18	0.04	0.07	-0.02	0.0614	0.553	Unaltered group
CD6	11q12.2	0.61	0.66	0.07	0.08	-0.04	0.0614	0.553	Unaltered group
CDC26	9q32	0.05	0.06	0.01	0.02	-0.01	0.0614	0.553	Unaltered group
XPNPEP1	10q25.1	0.77	0.81	0.07	0.04	-0.04	0.0615	0.553	Unaltered group
PGM5	9q21.11	0.26	0.29	0.05	0.1	-0.03	0.0615	0.553	Unaltered group
PRPF19	11q12.2	0.1	0.12	0.02	0.04	-0.01	0.0618	0.555	Unaltered group
CENPJ	13q12.12-q12.13	0.4	0.46	0.1	0.14	-0.06	0.0622	0.555	Unaltered group
KCNN4	19q13.31	0.13	0.15	0.04	0.06	-0.02	0.0622	0.555	Unaltered group
SEMA7A	15q24.1	0.14	0.19	0.09	0.12	-0.05	0.0623	0.555	Unaltered group
KRTAP5-1	11p15.5	0.62	0.7	0.14	0.11	-0.08	0.0623	0.555	Unaltered group
RHBDL3	17q11.2	0.05	0.06	0.01	0.07	-0.01	0.0623	0.555	Unaltered group
LOC391322	22q11.23	0.08	0.09	0.02	0.02	-0.01	0.0623	0.555	Unaltered group
CSNK1E	22q13.1	0.42	0.47	0.08	0.1	-0.05	0.0624	0.555	Unaltered group
CCDC157	22q12.2	0.06	0.06	0.01	0.01	-0.01	0.0624	0.555	Unaltered group
LSM7	19p13.3	0.07	0.08	0.01	0.02	-0.01	0.0626	0.556	Unaltered group
SGCE	7q21.3	0.36	0.44	0.13	0.17	-0.08	0.0627	0.557	Unaltered group
REX1BD	19p13.11	0.17	0.18	0.03	0.06	-0.02	0.0628	0.557	Unaltered group
SLC2A6	9q34.2	0.67	0.72	0.08	0.06	-0.05	0.063	0.557	Unaltered group
SH2D1B	1q23.3	0.54	0.58	0.08	0.1	-0.05	0.063	0.557	Unaltered group
RPP38-DT	10p13	0.07	0.09	0.03	0.04	-0.02	0.0631	0.557	Unaltered group
RAB8B	15q22.2	0.28	0.38	0.17	0.19	-0.1	0.0632	0.558	Unaltered group
ITK	5q33.3	0.49	0.57	0.13	0.14	-0.08	0.0633	0.558	Unaltered group
ANKRD36	2q11.2	0.09	0.1	0.01	0.01	-0.01	0.0633	0.558	Unaltered group
LINC01184	5q23.3	0.04	0.05	0.01	0.01	0	0.0634	0.559	Unaltered group
PADI4	1p36.13	0.48	0.52	0.07	0.1	-0.04	0.0636	0.56	Unaltered group
HIBCH	2q32.2	0.09	0.1	0.02	0.04	-0.01	0.0636	0.56	Unaltered group
RYK	3q22.2	0.12	0.14	0.02	0.04	-0.01	0.0637	0.56	Unaltered group
KLF4	9q31.2	0.46	0.56	0.16	0.15	-0.09	0.0638	0.561	Unaltered group
VASP	19q13.32	0.73	0.76	0.05	0.06	-0.03	0.0639	0.561	Unaltered group
KIAA0319	6p22.3	0.08	0.09	0.02	0.02	-0.01	0.0639	0.561	Unaltered group
MCUB	4q25	0.55	0.64	0.15	0.14	-0.09	0.0639	0.561	Unaltered group
CD22	19q13.12	0.55	0.61	0.09	0.09	-0.05	0.064	0.561	Unaltered group
RALY	20q11.22	0.06	0.06	0.01	0.02	-0.01	0.064	0.561	Unaltered group
RPL26L1	5q35.1	0.06	0.07	0.02	0.02	-0.01	0.0641	0.561	Unaltered group
USP31	16p12.2	0.79	0.85	0.11	0.06	-0.06	0.0644	0.562	Unaltered group
COL12A1	6q13-q14.1	0.52	0.57	0.09	0.09	-0.05	0.0645	0.562	Unaltered group
TOMM22	22q13.1	0.76	0.81	0.07	0.06	-0.04	0.0646	0.563	Unaltered group
FN1	2q35	0.61	0.69	0.13	0.14	-0.08	0.0647	0.563	Unaltered group
EHD3	2p23.1	0.63	0.67	0.07	0.09	-0.04	0.0649	0.564	Unaltered group
MFSD14B	9q22.32	0.07	0.08	0.01	0.02	-0.01	0.065	0.565	Unaltered group
LINC01816	2p13.3	0.03	0.03	0.01	0.01	0	0.0651	0.565	Unaltered group
DPYSL3	5q32	0.19	0.23	0.07	0.12	-0.04	0.0651	0.565	Unaltered group
CCDC159	19p13.2	0.09	0.09	0.01	0.01	0	0.0653	0.565	Unaltered group
DNAJC24	11p13	0.07	0.08	0.01	0.02	-0.01	0.0655	0.565	Unaltered group
CLSTN3	12p13.31	0.04	0.05	0.01	0.06	-0.01	0.0655	0.565	Unaltered group
APOC1	19q13.32	0.09	0.1	0.01	0.02	-0.01	0.0657	0.566	Unaltered group
SNRPC	6p21.31	0.05	0.06	0.01	0.01	-0.01	0.0658	0.567	Unaltered group
SLC11A1	2q35	0.76	0.8	0.07	0.05	-0.04	0.0661	0.568	Unaltered group
FBXO6	1p36.22	0.02	0.02	0	0.01	0	0.0662	0.568	Unaltered group
TTC9	14q24.2	0.33	0.36	0.05	0.09	-0.03	0.0663	0.569	Unaltered group
CBFA2T3	16q24.3	0.67	0.72	0.08	0.1	-0.05	0.0664	0.569	Unaltered group
L3MBTL2	22q13.2	0.07	0.08	0.01	0.02	-0.01	0.0664	0.569	Unaltered group
ZNF354A	5q35.3	0.08	0.1	0.02	0.06	-0.02	0.0666	0.57	Unaltered group
ZNF177	19p13.2	0.44	0.53	0.15	0.14	-0.09	0.0667	0.57	Unaltered group
LTB	6p21.33	0.56	0.61	0.08	0.11	-0.05	0.0667	0.57	Unaltered group
ATP6V0C	16p13.3	0.25	0.3	0.08	0.11	-0.05	0.0669	0.571	Unaltered group
PTPN20	10q11.22	0.5	0.53	0.05	0.09	-0.03	0.0669	0.571	Unaltered group
SLC14A2	18q12.3	0.09	0.1	0.02	0.02	-0.01	0.0671	0.571	Unaltered group
TMEM14B	6p24.2	0.02	0.02	0.01	0.01	-0.01	0.0671	0.571	Unaltered group
CRNKL1	20p11.23	0.08	0.09	0.02	0.03	-0.01	0.0672	0.571	Unaltered group
ARHGEF11	1q23.1	0.09	0.1	0.01	0.02	-0.01	0.0673	0.571	Unaltered group
SP140L	2q37.1	0.14	0.16	0.04	0.08	-0.03	0.0676	0.572	Unaltered group
BCAT1	12p12.1	0.58	0.66	0.13	0.12	-0.07	0.0676	0.572	Unaltered group
ITGAE	17p13.2	0.78	0.83	0.08	0.07	-0.05	0.0676	0.572	Unaltered group
PHTF1	1p13.2	0.15	0.17	0.04	0.08	-0.03	0.0678	0.573	Unaltered group
SOCS3	17q25.3	0.4	0.47	0.13	0.17	-0.07	0.0678	0.573	Unaltered group
DTD1	20p11.23	0.03	0.04	0.01	0.01	-0.01	0.0679	0.573	Unaltered group
SMC2	9q31.1	0.07	0.07	0.01	0.02	-0.01	0.0679	0.573	Unaltered group
CCM2	7p13	0.55	0.63	0.14	0.14	-0.08	0.0681	0.573	Unaltered group
GM2A	5q33.1	0.11	0.12	0.02	0.02	-0.01	0.0681	0.573	Unaltered group
CCDC17	1p34.1	0.72	0.77	0.1	0.08	-0.05	0.0682	0.573	Unaltered group
CSTF1	20q13.2-q13.31	0.05	0.05	0.01	0.02	-0.01	0.0682	0.573	Unaltered group
ARRB2	17p13.2	0.49	0.55	0.1	0.1	-0.06	0.0683	0.573	Unaltered group
DLG1	3q29	0.17	0.18	0.03	0.05	-0.02	0.0683	0.573	Unaltered group
XPO6	16p12.1	0.69	0.73	0.06	0.07	-0.04	0.0683	0.573	Unaltered group
RMND5A	2p11.2	0.25	0.29	0.08	0.12	-0.05	0.0684	0.573	Unaltered group
C11ORF21	11p15.5	0.59	0.67	0.14	0.13	-0.08	0.0685	0.573	Unaltered group
IKBIP	12q23.1	0.07	0.08	0.01	0.03	-0.01	0.0685	0.574	Unaltered group
MRTO4	1p36.13	0.07	0.08	0.02	0.03	-0.01	0.0686	0.574	Unaltered group
MEDAG	13q12.3	0.5	0.54	0.07	0.12	-0.04	0.0688	0.574	Unaltered group
IL10	1q32.1	0.72	0.77	0.09	0.06	-0.05	0.0688	0.574	Unaltered group
RNF214	11q23.3	0.07	0.08	0.01	0.02	-0.01	0.0688	0.574	Unaltered group
IFIT3	10q23.31	0.1	0.12	0.02	0.08	-0.01	0.0689	0.574	Unaltered group
CLCN2	3q27.1	0.08	0.09	0.02	0.02	-0.01	0.069	0.574	Unaltered group
HOMER3	19p13.11	0.11	0.12	0.02	0.03	-0.01	0.0691	0.574	Unaltered group
CNIH2	11q13.2	0.11	0.12	0.02	0.05	-0.01	0.0691	0.574	Unaltered group
OAZ1	19p13.3	0.02	0.02	0.01	0.01	0	0.0691	0.574	Unaltered group
PCDHGA3	5q31.3	0.56	0.62	0.12	0.12	-0.07	0.0693	0.574	Unaltered group
PROSER2	10p14	0.17	0.19	0.04	0.06	-0.03	0.0693	0.574	Unaltered group
PMS1	2q32.2	0.1	0.12	0.03	0.03	-0.02	0.0694	0.574	Unaltered group
PNMA8A	19q13.32	0.29	0.36	0.13	0.13	-0.08	0.0694	0.574	Unaltered group
DLGAP5	14q22.3	0.07	0.07	0.01	0.02	-0.01	0.0694	0.574	Unaltered group
CIAO2B	16q22.1	0.02	0.02	0.01	0.01	-0.01	0.0694	0.574	Unaltered group
LCMT2	15q15.3	0.29	0.33	0.08	0.11	-0.04	0.0695	0.574	Unaltered group
ATXN7L2	1p13.3	0.09	0.1	0.01	0.01	-0.01	0.0695	0.574	Unaltered group
RNF126	19p13.3	0.13	0.16	0.04	0.08	-0.02	0.0695	0.574	Unaltered group
TUBB2A	6p25.2	0.18	0.23	0.08	0.1	-0.05	0.0696	0.574	Unaltered group
CDK1	10q21.2	0.06	0.07	0.01	0.01	-0.01	0.0697	0.574	Unaltered group
PLD4	14q32.33	0.76	0.78	0.05	0.05	-0.03	0.0697	0.574	Unaltered group
CDC37L1	9p24.1	0.08	0.09	0.01	0.02	-0.01	0.0698	0.574	Unaltered group
DRAP1	11q13.1	0.37	0.42	0.08	0.1	-0.05	0.0698	0.574	Unaltered group
ANP32E	1q21.2	0.09	0.1	0.02	0.03	-0.01	0.07	0.574	Unaltered group
LLGL1	17p11.2	0.5	0.57	0.12	0.13	-0.07	0.07	0.574	Unaltered group
LAPTM4B	8q22.1	0.45	0.54	0.15	0.17	-0.09	0.0701	0.574	Unaltered group
GUCY1B1	4q32.1	0.38	0.44	0.1	0.14	-0.06	0.0703	0.575	Unaltered group
MMP14	14q11.2	0.46	0.51	0.09	0.12	-0.05	0.0704	0.575	Unaltered group
SLC8A1	2p22.1	0.25	0.35	0.18	0.18	-0.1	0.0706	0.576	Unaltered group
LINC02694	15q14	0.8	0.84	0.09	0.06	-0.05	0.0708	0.577	Unaltered group
RPS26	12q13.2	0.02	0.02	0.01	0.01	0	0.0708	0.577	Unaltered group
CDC42EP2	11q13.1	0.5	0.57	0.12	0.13	-0.07	0.0709	0.577	Unaltered group
SLC12A8	3q21.2	0.78	0.81	0.07	0.05	-0.04	0.071	0.577	Unaltered group
MADCAM1	19p13.3	0.09	0.11	0.03	0.06	-0.02	0.0711	0.577	Unaltered group
CPXM2	10q26.13	0.32	0.38	0.12	0.12	-0.07	0.0711	0.577	Unaltered group
KCNT1	9q34.3	0.3	0.39	0.15	0.18	-0.09	0.0712	0.577	Unaltered group
AGTR1	3q24	0.52	0.58	0.1	0.14	-0.06	0.0713	0.577	Unaltered group
PSMB8	6p21.32	0.54	0.62	0.15	0.14	-0.08	0.0715	0.577	Unaltered group
CETP	16q13	0.67	0.71	0.07	0.05	-0.04	0.0715	0.577	Unaltered group
MMRN2	10q23.2	0.62	0.66	0.07	0.08	-0.04	0.0716	0.577	Unaltered group
RAPH1	2q33.2	0.02	0.02	0.01	0.01	0	0.0717	0.577	Unaltered group
TCEANC2	1p32.3	0.49	0.55	0.11	0.12	-0.06	0.0717	0.577	Unaltered group
NRARP	9q34.3	0.56	0.64	0.14	0.11	-0.08	0.0719	0.577	Unaltered group
CAMK2N1	1p36.12	0.33	0.4	0.12	0.13	-0.07	0.0721	0.577	Unaltered group
NAV2-AS6	11p15.1	0.4	0.46	0.1	0.13	-0.06	0.0721	0.577	Unaltered group
RTN4	2p16.1	0.06	0.07	0.01	0.03	-0.01	0.0723	0.577	Unaltered group
ARL4C	2q37.1	0.55	0.62	0.12	0.11	-0.07	0.0723	0.577	Unaltered group
HTRA2	2p13.1	0.03	0.03	0.01	0.01	0	0.0724	0.577	Unaltered group
TRAIP	3p21.31	0.07	0.08	0.01	0.02	-0.01	0.0724	0.577	Unaltered group
MACO1	1p36.11	0.25	0.29	0.06	0.1	-0.03	0.0724	0.577	Unaltered group
ANKRD34A	1q21.1	0.09	0.11	0.04	0.11	-0.03	0.0725	0.577	Unaltered group
LRP8	1p32.3	0.71	0.76	0.08	0.08	-0.05	0.0725	0.577	Unaltered group
PRAM1	19p13.2	0.5	0.55	0.08	0.09	-0.05	0.0726	0.577	Unaltered group
HELB	12q14.3	0.39	0.44	0.09	0.15	-0.05	0.0726	0.577	Unaltered group
IL11	19q13.42	0.19	0.21	0.04	0.05	-0.02	0.0726	0.577	Unaltered group
ZNF311	6p22.1	0.22	0.27	0.09	0.14	-0.05	0.0727	0.577	Unaltered group
RAB31	18p11.22	0.23	0.3	0.12	0.16	-0.07	0.0727	0.577	Unaltered group
ZNF584	19q13.43	0.1	0.11	0.02	0.03	-0.01	0.0729	0.577	Unaltered group
C7	5p13.1	0.48	0.56	0.14	0.16	-0.08	0.0729	0.578	Unaltered group
DUSP12	1q23.3	0.21	0.22	0.03	0.04	-0.02	0.0731	0.578	Unaltered group
GPRIN1	5q35.2	0.07	0.08	0.01	0.02	-0.01	0.0731	0.578	Unaltered group
PLEKHB2	2q21.1	0.74	0.78	0.07	0.04	-0.04	0.0731	0.578	Unaltered group
MRPL44	2q36.1	0.07	0.07	0.01	0.01	-0.01	0.0734	0.579	Unaltered group
SYCE3	22q13.33	0.08	0.09	0.01	0.02	-0.01	0.0734	0.579	Unaltered group
GLT8D2	12q23.3	0.59	0.65	0.12	0.13	-0.06	0.0735	0.579	Unaltered group
JAML	11q23.3	0.61	0.66	0.09	0.09	-0.05	0.0736	0.58	Unaltered group
ZNF365	10q21.2	0.46	0.52	0.1	0.12	-0.06	0.0737	0.58	Unaltered group
PSPN	19p13.3	0.72	0.77	0.09	0.08	-0.05	0.0738	0.58	Unaltered group
RWDD4	4q35.1	0.13	0.16	0.04	0.09	-0.02	0.074	0.581	Unaltered group
CFAP69	7q21.13	0.08	0.09	0.01	0.02	-0.01	0.074	0.581	Unaltered group
RSAD2	2p25.2	0.03	0.04	0.01	0.01	-0.01	0.0741	0.581	Unaltered group
TMEM59	1p32.3	0.08	0.09	0.01	0.02	-0.01	0.0742	0.582	Unaltered group
SLC35F5	2q14.1	0.06	0.07	0.01	0.02	-0.01	0.0743	0.582	Unaltered group
SIGLEC15	18q21.1	0.49	0.53	0.08	0.09	-0.04	0.0745	0.582	Unaltered group
TUBA1A	12q13.12	0.09	0.11	0.02	0.05	-0.01	0.0745	0.582	Unaltered group
RNF5	6p21.32	0.07	0.08	0.01	0.03	-0.01	0.0745	0.582	Unaltered group
C19ORF71	19p13.3	0.77	0.82	0.08	0.07	-0.04	0.0746	0.582	Unaltered group
LINC01006	7q36.3	0.64	0.74	0.18	0.16	-0.1	0.0749	0.584	Unaltered group
ARF2P	17q21.31	0.04	0.05	0.01	0.02	0	0.075	0.584	Unaltered group
CPSF6	12q15	0.1	0.11	0.02	0.03	-0.01	0.0751	0.585	Unaltered group
QRFP	9q34.12	0.82	0.86	0.07	0.06	-0.04	0.0753	0.586	Unaltered group
FAM90A1	12p13.31	0.66	0.68	0.03	0.06	-0.02	0.0754	0.586	Unaltered group
BAG1	9p13.3	0.07	0.08	0.01	0.02	-0.01	0.0754	0.586	Unaltered group
NAALADL1	11q13.1	0.4	0.44	0.08	0.08	-0.04	0.0756	0.586	Unaltered group
RBM27	5q32	0.17	0.19	0.04	0.05	-0.02	0.0758	0.587	Unaltered group
SYT3	19q13.33	0.15	0.21	0.11	0.14	-0.06	0.0759	0.587	Unaltered group
PCDHGA10	5q31.3	0.34	0.44	0.17	0.17	-0.09	0.0759	0.587	Unaltered group
SEPTIN2	2q37.3	0.02	0.02	0	0.01	0	0.0764	0.59	Unaltered group
COQ10B	2q33.1	0.07	0.08	0.01	0.01	-0.01	0.0764	0.59	Unaltered group
PDXK	21q22.3	0.41	0.46	0.09	0.12	-0.05	0.0766	0.59	Unaltered group
SSBP1	7q34	0.04	0.05	0.01	0.03	-0.01	0.0766	0.59	Unaltered group
C1QB	1p36.12	0.66	0.7	0.08	0.07	-0.04	0.0768	0.59	Unaltered group
STRN	2p22.2	0.13	0.15	0.03	0.05	-0.02	0.0768	0.59	Unaltered group
ZBTB7B	1q21.3	0.08	0.08	0.02	0.02	-0.01	0.0769	0.591	Unaltered group
CYP2C8	10q23.33	0.79	0.84	0.1	0.06	-0.05	0.077	0.592	Unaltered group
OTUD1	10p12.2	0.12	0.13	0.01	0.03	-0.01	0.0771	0.592	Unaltered group
JOSD1	22q13.1	0.5	0.55	0.08	0.1	-0.05	0.0771	0.592	Unaltered group
PRDM6	5q23.2	0.49	0.55	0.1	0.09	-0.06	0.0772	0.592	Unaltered group
ADAP2	17q11.2	0.48	0.53	0.09	0.08	-0.05	0.0773	0.592	Unaltered group
LAMC1	1q25.3	0.15	0.17	0.03	0.05	-0.02	0.0774	0.593	Unaltered group
ERI3	1p34.1	0.11	0.12	0.02	0.03	-0.01	0.0774	0.593	Unaltered group
SLC16A9	10q21.2	0.2	0.23	0.06	0.09	-0.03	0.0777	0.593	Unaltered group
TAFA1	3p14.1	0.63	0.7	0.12	0.12	-0.07	0.0777	0.593	Unaltered group
GMPPA	2q35	0.11	0.11	0.01	0.02	-0.01	0.0777	0.593	Unaltered group
ARL6IP6	2q23.3	0.08	0.09	0.02	0.03	-0.01	0.0778	0.593	Unaltered group
H3C12	6p22.1	0.15	0.24	0.15	0.16	-0.08	0.0779	0.594	Unaltered group
KIAA1586	6p12.1	0.06	0.07	0.01	0.03	-0.01	0.0779	0.594	Unaltered group
SCARNA16	17q25.2	0.03	0.03	0.01	0.01	0	0.078	0.594	Unaltered group
SPAG5	17q11.2	0.12	0.14	0.03	0.04	-0.01	0.0782	0.594	Unaltered group
ROMO1	20q11.22	0.02	0.03	0.01	0.01	0	0.0782	0.594	Unaltered group
FOXD4	9p24.3	0.57	0.61	0.07	0.07	-0.04	0.0784	0.594	Unaltered group
MED6	14q24.2	0.02	0.03	0.01	0.01	0	0.0784	0.594	Unaltered group
TSPO2	6p21.1	0.79	0.81	0.04	0.06	-0.02	0.0785	0.594	Unaltered group
NETO1	18q22.3	0.34	0.42	0.16	0.15	-0.09	0.0785	0.594	Unaltered group
ZBTB21	21q22.3	0.22	0.24	0.04	0.05	-0.02	0.0786	0.595	Unaltered group
ZNF273	7q11.21	0.05	0.06	0.01	0.04	-0.01	0.0787	0.595	Unaltered group
NETO2	16q12.1	0.05	0.09	0.07	0.15	-0.04	0.0791	0.596	Unaltered group
WT1	11p13	0.33	0.42	0.16	0.2	-0.09	0.0791	0.597	Unaltered group
NCAM2	21q21.1	0.4	0.47	0.12	0.18	-0.07	0.0793	0.597	Unaltered group
MFGE8	15q26.1	0.72	0.75	0.07	0.06	-0.04	0.0793	0.597	Unaltered group
DLEU1	13q14.2-q14.3	0.03	0.04	0.01	0.01	-0.01	0.0794	0.597	Unaltered group
SLC30A4	15q21.1	0.13	0.13	0.01	0.04	-0.01	0.0794	0.597	Unaltered group
ACTN1	14q24.1	0.6	0.66	0.12	0.09	-0.06	0.0794	0.597	Unaltered group
TINCR	19p13.3	0.38	0.43	0.09	0.11	-0.05	0.0797	0.598	Unaltered group
CPM	12q15	0.07	0.08	0.01	0.02	-0.01	0.0798	0.599	Unaltered group
BCL2L13	22q11.21	0.17	0.19	0.02	0.03	-0.01	0.08	0.599	Unaltered group
IHO1	3p21.31	0.71	0.75	0.08	0.08	-0.04	0.0802	0.599	Unaltered group
DNAJB12	10q22.1	0.19	0.25	0.1	0.15	-0.05	0.0802	0.599	Unaltered group
ZNF37BP	10q11.21	0.07	0.07	0.01	0.01	-0.01	0.0802	0.599	Unaltered group
IL18	11q23.1	0.48	0.55	0.13	0.14	-0.07	0.0803	0.599	Unaltered group
SRSF10	1p36.11	0.3	0.35	0.09	0.13	-0.05	0.0804	0.599	Unaltered group
PCDHGB7	5q31.3	0.32	0.4	0.15	0.14	-0.08	0.0804	0.599	Unaltered group
SAP30BP	17q25.1	0.5	0.57	0.13	0.14	-0.07	0.0807	0.601	Unaltered group
FKBP4	12p13.33	0.02	0.02	0.01	0.03	-0.01	0.0808	0.601	Unaltered group
BRI3	7q21.3	0.23	0.25	0.05	0.07	-0.03	0.0809	0.601	Unaltered group
CLVS1	8q12.2-q12.3	0.36	0.42	0.11	0.15	-0.06	0.0809	0.601	Unaltered group
CHCHD7	8q12.1	0.26	0.31	0.08	0.1	-0.05	0.0811	0.602	Unaltered group
C7ORF50	7p22.3	0.1	0.11	0.02	0.05	-0.01	0.0813	0.602	Unaltered group
NACC2	9q34.3	0.82	0.84	0.03	0.05	-0.02	0.0813	0.603	Unaltered group
ESYT1	12q13.2	0.05	0.06	0.03	0.06	-0.02	0.0817	0.605	Unaltered group
WNT9A	1q42.13	0.08	0.09	0.02	0.03	-0.01	0.0819	0.605	Unaltered group
TAF4B	18q11.2	0.13	0.15	0.04	0.07	-0.02	0.082	0.605	Unaltered group
RFX7	15q21.3	0.18	0.19	0.03	0.05	-0.02	0.082	0.605	Unaltered group
NOS1	12q24.22	0.26	0.32	0.12	0.15	-0.06	0.0821	0.605	Unaltered group
EPHA3	3p11.1	0.1	0.14	0.07	0.12	-0.04	0.0821	0.605	Unaltered group
DSC2	18q12.1	0.56	0.64	0.14	0.1	-0.07	0.0821	0.605	Unaltered group
PCDHA10	5q31.3	0.56	0.62	0.11	0.11	-0.06	0.0821	0.605	Unaltered group
CAVIN1	17q21.2	0.24	0.3	0.11	0.12	-0.06	0.0821	0.605	Unaltered group
AGT	1q42.2	0.3	0.34	0.08	0.13	-0.04	0.0823	0.605	Unaltered group
PANX1	11q21	0.66	0.72	0.1	0.13	-0.06	0.0823	0.605	Unaltered group
LIMS1	2q12.3	0.51	0.59	0.14	0.14	-0.07	0.0823	0.605	Unaltered group
ZNF471	19q13.43	0.29	0.41	0.22	0.24	-0.12	0.0825	0.605	Unaltered group
PCDH17	13q21.1	0.37	0.42	0.1	0.12	-0.05	0.0826	0.605	Unaltered group
NFIL3	9q22.31	0.47	0.54	0.13	0.13	-0.07	0.0826	0.605	Unaltered group
IFI27L2	14q32.12	0.07	0.08	0.02	0.05	-0.01	0.0827	0.605	Unaltered group
BBS5	2q31.1	0.14	0.15	0.02	0.05	-0.01	0.0828	0.605	Unaltered group
ZNF19	16q22.2	0.11	0.12	0.01	0.04	-0.01	0.0829	0.605	Unaltered group
LINC02693	17p11.2	0.09	0.12	0.04	0.08	-0.02	0.0829	0.605	Unaltered group
ASPRV1	2p13.3	0.84	0.86	0.03	0.04	-0.02	0.083	0.605	Unaltered group
DOCK7	1p31.3	0.07	0.08	0.01	0.02	-0.01	0.0831	0.605	Unaltered group
FITM2	20q13.12	0.23	0.28	0.09	0.14	-0.05	0.0832	0.605	Unaltered group
MSX2P1	17q22	0.31	0.37	0.11	0.11	-0.06	0.0832	0.605	Unaltered group
ZNF347	19q13.42	0.09	0.14	0.09	0.14	-0.05	0.0832	0.605	Unaltered group
ZNFX1	20q13.13	0.64	0.67	0.06	0.06	-0.03	0.0832	0.605	Unaltered group
ZNF441	19p13.2	0.11	0.14	0.05	0.07	-0.03	0.0832	0.605	Unaltered group
CDAN1	15q15.2	0.19	0.23	0.06	0.1	-0.03	0.0833	0.605	Unaltered group
IRF1-AS1	5q31.1	0.52	0.57	0.09	0.11	-0.05	0.0834	0.605	Unaltered group
RSRC1	3q25.32	0.04	0.05	0.01	0.01	-0.01	0.0834	0.605	Unaltered group
TOM1	22q12.3	0.29	0.33	0.07	0.12	-0.04	0.0835	0.605	Unaltered group
SPCS3	4q34.2	0.08	0.09	0.01	0.02	-0.01	0.0835	0.605	Unaltered group
CCL19	9p13.3	0.58	0.62	0.08	0.07	-0.04	0.0836	0.605	Unaltered group
DMBX1	1p33	0.75	0.78	0.06	0.04	-0.03	0.0836	0.605	Unaltered group
RPPH1	14q11.2	0.03	0.03	0.01	0.01	0	0.0837	0.605	Unaltered group
ZNF443	19p13.2	0.05	0.05	0.01	0.01	0	0.0839	0.605	Unaltered group
DRC7	16q21	0.62	0.67	0.1	0.07	-0.05	0.0839	0.605	Unaltered group
YIPF3	6p21.1	0.03	0.03	0.01	0.02	-0.01	0.084	0.605	Unaltered group
AP4B1	1p13.2	0.04	0.05	0.01	0.02	-0.01	0.0841	0.605	Unaltered group
HSF5	17q22	0.71	0.76	0.1	0.09	-0.05	0.0841	0.605	Unaltered group
RIOX2	3q11.2	0.2	0.23	0.05	0.06	-0.03	0.0841	0.605	Unaltered group
TMC8	17q25.3	0.5	0.55	0.09	0.13	-0.05	0.0842	0.605	Unaltered group
MIAT	22q12.1	0.2	0.24	0.09	0.13	-0.05	0.0842	0.605	Unaltered group
TUBA1C	12q13.12	0.4	0.47	0.14	0.17	-0.07	0.0842	0.605	Unaltered group
RIMS3	1p34.2	0.48	0.55	0.13	0.15	-0.07	0.0844	0.605	Unaltered group
TIAM1	21q22.11	0.1	0.19	0.17	0.18	-0.09	0.0844	0.605	Unaltered group
ARHGDIA	17q25.3	0.1	0.12	0.04	0.06	-0.02	0.0846	0.605	Unaltered group
FUT4	11q21	0.55	0.62	0.14	0.14	-0.07	0.0846	0.605	Unaltered group
TGFB2	1q41	0.33	0.42	0.15	0.21	-0.08	0.0846	0.605	Unaltered group
IFI35	17q21.31	0.08	0.09	0.01	0.04	-0.01	0.085	0.607	Unaltered group
C2ORF69	2q33.1	0.08	0.1	0.03	0.05	-0.02	0.085	0.607	Unaltered group
ELMOD3	2p11.2	0.12	0.14	0.03	0.03	-0.02	0.0851	0.607	Unaltered group
MRO	18q21.2	0.69	0.72	0.05	0.08	-0.03	0.0854	0.608	Unaltered group
ZNF83	19q13.41	0.14	0.16	0.03	0.07	-0.02	0.0855	0.608	Unaltered group
ZNF208	19p12	0.6	0.63	0.07	0.1	-0.04	0.0856	0.608	Unaltered group
BNC1	15q25.2	0.4	0.48	0.14	0.13	-0.07	0.0857	0.608	Unaltered group
NRIP1	21q11.2-q21.1	0.55	0.63	0.16	0.14	-0.09	0.0857	0.608	Unaltered group
CDRT15P1	17p12	0.84	0.87	0.06	0.03	-0.03	0.0857	0.608	Unaltered group
GMFB	14q22.2	0.05	0.06	0.01	0.01	-0.01	0.086	0.609	Unaltered group
EPX	17q22	0.73	0.78	0.11	0.12	-0.06	0.086	0.609	Unaltered group
POLE	12q24.33	0.77	0.79	0.03	0.02	-0.01	0.0861	0.609	Unaltered group
LTV1	6q24.2	0.05	0.06	0.01	0.01	-0.01	0.0861	0.609	Unaltered group
ZNF830	17q12	0.08	0.09	0.02	0.04	-0.01	0.0863	0.61	Unaltered group
ADGRL2	1p31.1	0.13	0.17	0.07	0.11	-0.04	0.0865	0.61	Unaltered group
TTN	2q31.2	0.83	0.87	0.08	0.07	-0.04	0.0866	0.61	Unaltered group
ROBO1	3p12.3	0.5	0.55	0.11	0.1	-0.06	0.0868	0.61	Unaltered group
C16ORF54	16p11.2	0.59	0.66	0.13	0.12	-0.07	0.0868	0.61	Unaltered group
OS9	12q13.3-q14.1	0.04	0.05	0.02	0.02	-0.01	0.0869	0.61	Unaltered group
ZNF462	9q31.2	0.33	0.38	0.08	0.12	-0.04	0.087	0.61	Unaltered group
GNA12	7p22.3-p22.2	0.72	0.8	0.15	0.1	-0.08	0.087	0.61	Unaltered group
SHC4	15q21.1	0.17	0.2	0.05	0.1	-0.03	0.0872	0.61	Unaltered group
CCDC177	14q24.1	0.19	0.22	0.06	0.08	-0.03	0.0873	0.61	Unaltered group
KRT32	17q21.2	0.75	0.82	0.13	0.07	-0.07	0.0875	0.611	Unaltered group
UAP1L1	9q34.3	0.07	0.08	0.01	0.05	-0.01	0.0876	0.611	Unaltered group
SOBP	6q21	0.6	0.64	0.07	0.1	-0.04	0.0878	0.613	Unaltered group
ISM1	20p12.1	0.04	0.04	0.01	0.03	-0.01	0.088	0.614	Unaltered group
PTMA	2q37.1	0.07	0.08	0.02	0.07	-0.01	0.0882	0.614	Unaltered group
VKORC1	16p11.2	0.08	0.09	0.01	0.02	-0.01	0.0883	0.614	Unaltered group
ALYREF	17q25.3	0.03	0.03	0.01	0.01	0	0.0883	0.614	Unaltered group
RALGAPA1	14q13.2	0.11	0.13	0.02	0.04	-0.01	0.0885	0.614	Unaltered group
MAP3K1	5q11.2	0.38	0.45	0.13	0.19	-0.07	0.0886	0.614	Unaltered group
TMEM69	1p34.1	0.11	0.12	0.02	0.03	-0.01	0.0886	0.614	Unaltered group
NIT2	3q12.2	0.51	0.57	0.11	0.12	-0.06	0.0886	0.614	Unaltered group
GZMA	5q11.2	0.63	0.69	0.12	0.11	-0.06	0.0887	0.614	Unaltered group
FAAP24	19q13.11	0.02	0.03	0.01	0.01	0	0.0888	0.614	Unaltered group
BSG	19p13.3	0.65	0.7	0.09	0.13	-0.05	0.0888	0.614	Unaltered group
FMNL1	17q21.31	0.6	0.69	0.17	0.13	-0.09	0.0892	0.616	Unaltered group
SEZ6L2	16p11.2	0.1	0.11	0.02	0.04	-0.01	0.0894	0.616	Unaltered group
PTPN6	12p13.31	0.5	0.54	0.06	0.09	-0.03	0.0894	0.616	Unaltered group
SPSB3	16p13.3	0.07	0.08	0.01	0.01	-0.01	0.0895	0.616	Unaltered group
PLRG1	4q31.3	0.05	0.05	0.01	0.03	-0.01	0.0895	0.616	Unaltered group
TAF15	17q12	0.25	0.26	0.03	0.05	-0.02	0.0896	0.616	Unaltered group
RASL10A	22q12.2	0.15	0.18	0.05	0.08	-0.03	0.0897	0.616	Unaltered group
CCN3	8q24.12	0.04	0.06	0.03	0.07	-0.02	0.0897	0.616	Unaltered group
PIGB	15q21.3	0.18	0.19	0.03	0.04	-0.02	0.0897	0.616	Unaltered group
ZFHX4	8q21.13	0.25	0.34	0.17	0.2	-0.09	0.0898	0.616	Unaltered group
CIDECP1	3p25.3	0.75	0.81	0.1	0.06	-0.05	0.0898	0.616	Unaltered group
TRIM58	1q44	0.4	0.47	0.14	0.13	-0.07	0.09	0.617	Unaltered group
TAF12	1p35.3	0.09	0.1	0.02	0.05	-0.01	0.09	0.617	Unaltered group
RP9P	7p14.3	0.15	0.17	0.05	0.06	-0.02	0.0903	0.617	Unaltered group
NKX2-8	14q13.3	0.08	0.09	0.02	0.05	-0.01	0.0904	0.618	Unaltered group
CENPBD1	16q24.3	0.17	0.22	0.08	0.12	-0.05	0.0905	0.618	Unaltered group
RPSAP52	12q14.3	0.18	0.22	0.08	0.13	-0.04	0.0906	0.618	Unaltered group
CBX8	17q25.3	0.09	0.09	0.01	0.02	-0.01	0.0907	0.618	Unaltered group
LOXHD1	18q21.1	0.58	0.65	0.13	0.12	-0.07	0.0907	0.618	Unaltered group
VDAC2	10q22.2	0.66	0.73	0.13	0.08	-0.07	0.0908	0.618	Unaltered group
PDE3B	11p15.2	0.14	0.21	0.13	0.14	-0.07	0.0908	0.618	Unaltered group
SF3A2	19p13.3	0.09	0.1	0.01	0.01	-0.01	0.0913	0.619	Unaltered group
ZNF415	19q13.42	0.3	0.38	0.15	0.18	-0.08	0.0913	0.619	Unaltered group
TIMM13	19p13.3	0.13	0.14	0.02	0.06	-0.01	0.0915	0.62	Unaltered group
MAP3K20	2q31.1	0.79	0.85	0.12	0.07	-0.06	0.0915	0.62	Unaltered group
MXRA7	17q25.1	0.66	0.74	0.16	0.15	-0.08	0.0916	0.62	Unaltered group
TRMT112	11q13.1	0.19	0.22	0.05	0.07	-0.03	0.0916	0.62	Unaltered group
ZNF542P	19q13.43	0.31	0.36	0.09	0.11	-0.05	0.0918	0.621	Unaltered group
TRHDE	12q21.1	0.21	0.27	0.12	0.14	-0.06	0.0919	0.621	Unaltered group
RRP7BP	22q13.2	0.08	0.08	0.01	0.04	-0.01	0.0921	0.622	Unaltered group
CITED4	1p34.2	0.18	0.24	0.11	0.16	-0.06	0.0921	0.622	Unaltered group
FMNL3	12q13.12	0.57	0.62	0.1	0.11	-0.05	0.0922	0.622	Unaltered group
DHRS7B	17p11.2	0.06	0.07	0.02	0.02	-0.01	0.0922	0.622	Unaltered group
KCTD11	17p13.1	0.67	0.71	0.09	0.09	-0.05	0.0923	0.622	Unaltered group
FAM3B	21q22.3	0.21	0.28	0.13	0.22	-0.07	0.0926	0.623	Unaltered group
ARHGAP9	12q13.3	0.57	0.62	0.1	0.12	-0.05	0.0928	0.624	Unaltered group
GADD45A	1p31.3	0.28	0.36	0.15	0.16	-0.08	0.0928	0.624	Unaltered group
CARS2	13q34	0.42	0.46	0.08	0.1	-0.04	0.0929	0.624	Unaltered group
ACLY	17q21.2	0.75	0.82	0.14	0.09	-0.07	0.0929	0.624	Unaltered group
SLC2A12	6q23.2	0.08	0.09	0.01	0.03	-0.01	0.093	0.624	Unaltered group
LINC02085	3q12.3	0.49	0.59	0.19	0.17	-0.1	0.0932	0.624	Unaltered group
ENDOG	9q34.11	0.07	0.07	0.01	0.02	-0.01	0.0932	0.624	Unaltered group
AAMDC	11q14.1	0.02	0.02	0.01	0.01	0	0.0932	0.624	Unaltered group
CDH13	16q23.3	0.25	0.32	0.14	0.19	-0.08	0.0932	0.624	Unaltered group
USP15	12q14.1	0.08	0.09	0.02	0.03	-0.01	0.0933	0.624	Unaltered group
RADIL	7p22.1	0.11	0.18	0.12	0.18	-0.07	0.0935	0.625	Unaltered group
TREML1	6p21.1	0.53	0.6	0.14	0.09	-0.07	0.0936	0.625	Unaltered group
C16ORF46	16q23.2	0.45	0.49	0.08	0.11	-0.04	0.0938	0.625	Unaltered group
RANBP10	16q22	0.75	0.82	0.13	0.06	-0.07	0.0938	0.625	Unaltered group
AMPD2	1p13.3	0.65	0.68	0.06	0.06	-0.03	0.0939	0.625	Unaltered group
SNCG	10q23.2	0.52	0.59	0.14	0.11	-0.07	0.094	0.626	Unaltered group
MTRF1L	6q25.2	0.09	0.1	0.01	0.02	-0.01	0.0941	0.626	Unaltered group
TG	8q24.22	0.72	0.77	0.1	0.06	-0.05	0.0942	0.626	Unaltered group
CHIC2	4q12	0.09	0.09	0.01	0.02	-0.01	0.0943	0.626	Unaltered group
OSTC	4q25	0.15	0.17	0.03	0.04	-0.02	0.0946	0.627	Unaltered group
EXO1	1q43	0.05	0.05	0.01	0.01	-0.01	0.0948	0.628	Unaltered group
SCAF1	19q13.3-q13.4	0.09	0.09	0.02	0.02	-0.01	0.0949	0.628	Unaltered group
RNASEH2C	11q13.1	0.2	0.22	0.05	0.06	-0.03	0.095	0.628	Unaltered group
ANXA3	4q21.21	0.02	0.02	0	0.04	-0.01	0.0951	0.628	Unaltered group
CD300A	17q25.1	0.48	0.56	0.17	0.14	-0.09	0.0952	0.628	Unaltered group
RGS20	8q11.23	0.07	0.09	0.03	0.07	-0.02	0.0953	0.628	Unaltered group
IRAK2	3p25.3	0.07	0.09	0.02	0.07	-0.01	0.0955	0.629	Unaltered group
B4GALT4	3q13.32	0.29	0.35	0.12	0.14	-0.06	0.0955	0.629	Unaltered group
SMUG1	12q13.13	0.09	0.09	0.02	0.03	-0.01	0.0955	0.629	Unaltered group
PREX2	8q13.2	0.17	0.22	0.09	0.15	-0.05	0.0958	0.63	Unaltered group
FOLR3	11q13.4	0.68	0.73	0.11	0.07	-0.05	0.0959	0.63	Unaltered group
HLA-DQB1	6p21.32	0.11	0.14	0.04	0.05	-0.02	0.0959	0.63	Unaltered group
RXYLT1	12q14.2	0.08	0.09	0.01	0.02	-0.01	0.0959	0.63	Unaltered group
CAPZB	1p36.13	0.62	0.68	0.12	0.11	-0.06	0.096	0.63	Unaltered group
ADORA3	1p13.2	0.71	0.74	0.05	0.06	-0.03	0.0961	0.63	Unaltered group
SYPL1	7q22.2	0.04	0.05	0.01	0.02	-0.01	0.0961	0.63	Unaltered group
PLCB3	11q13.1	0.74	0.83	0.17	0.11	-0.09	0.0962	0.63	Unaltered group
PPP6R1	19q13.42	0.54	0.62	0.14	0.12	-0.07	0.0965	0.631	Unaltered group
FLT4	5q35.3	0.53	0.57	0.08	0.08	-0.04	0.0966	0.631	Unaltered group
GPD2	2q24.1	0.56	0.63	0.13	0.11	-0.07	0.0966	0.631	Unaltered group
ITPRIPL1	2q11.2	0.37	0.42	0.1	0.09	-0.05	0.0966	0.631	Unaltered group
MARCHF3	5q23.2	0.48	0.54	0.13	0.14	-0.07	0.0967	0.631	Unaltered group
OXCT1	5p13.1	0.13	0.16	0.06	0.11	-0.03	0.0967	0.631	Unaltered group
MYDGF	19p13.3	0.02	0.02	0.01	0.01	0	0.0969	0.632	Unaltered group
CCL23	17q12	0.38	0.46	0.15	0.16	-0.08	0.097	0.632	Unaltered group
TMEM161A	19p13.11	0.04	0.05	0.01	0.02	-0.01	0.097	0.632	Unaltered group
ASIC2	17q11.2-q12	0.52	0.56	0.06	0.09	-0.03	0.0971	0.632	Unaltered group
MYH16	7q22.1	0.77	0.83	0.11	0.05	-0.06	0.0971	0.632	Unaltered group
KMO	1q43	0.56	0.61	0.09	0.12	-0.05	0.0972	0.632	Unaltered group
NLRC4	2p22.3	0.5	0.56	0.11	0.12	-0.06	0.0972	0.632	Unaltered group
LUZP1	1p36.12	0.55	0.61	0.12	0.1	-0.06	0.0972	0.632	Unaltered group
RIPOR2	6p22.3	0.57	0.64	0.15	0.12	-0.08	0.0973	0.632	Unaltered group
SNX10	7p15.2	0.07	0.08	0.02	0.05	-0.01	0.0973	0.632	Unaltered group
HS3ST2	16p12.2	0.45	0.51	0.13	0.12	-0.07	0.0974	0.633	Unaltered group
DIAPH1	5q31.3	0.2	0.27	0.14	0.16	-0.07	0.0975	0.633	Unaltered group
NOX4	11q14.3	0.59	0.65	0.11	0.1	-0.06	0.0977	0.633	Unaltered group
RECQL5	17q25	0.34	0.37	0.06	0.08	-0.03	0.0978	0.633	Unaltered group
QPCTL	19q13.32	0.02	0.03	0.01	0.01	0	0.0978	0.633	Unaltered group
EMP1	12p13.1	0.29	0.33	0.08	0.1	-0.04	0.0979	0.633	Unaltered group
LINC01011	6p25.2	0.12	0.13	0.01	0.02	-0.01	0.0979	0.633	Unaltered group
CD300C	17q25.1	0.56	0.62	0.12	0.09	-0.06	0.098	0.633	Unaltered group
TTC9C	11q12.3	0.11	0.12	0.02	0.03	-0.01	0.098	0.633	Unaltered group
VPS37D	7q11.23	0.07	0.08	0.01	0.03	-0.01	0.098	0.633	Unaltered group
ECSIT	19p13.2	0.02	0.03	0.01	0.01	0	0.098	0.633	Unaltered group
TYMSOS	18p11.32	0.08	0.09	0.02	0.02	-0.01	0.0983	0.634	Unaltered group
FUT7	9q34.3	0.59	0.63	0.09	0.09	-0.04	0.0983	0.634	Unaltered group
PLCD3	17q21.31	0.57	0.64	0.12	0.12	-0.06	0.0984	0.635	Unaltered group
ITGAD	16p11.2	0.77	0.81	0.08	0.05	-0.04	0.0987	0.636	Unaltered group
ATP1A4	1q23.2	0.51	0.56	0.11	0.11	-0.05	0.0989	0.636	Unaltered group
YAE1	7p14.1	0.16	0.18	0.04	0.06	-0.02	0.099	0.636	Unaltered group
ASIP	20q11.22	0.68	0.74	0.11	0.09	-0.06	0.099	0.636	Unaltered group
FBXO42	1p36.13	0.03	0.04	0.01	0.02	-0.01	0.0991	0.636	Unaltered group
EPHA2	1p36.13	0.47	0.55	0.15	0.17	-0.08	0.0991	0.636	Unaltered group
IFT74	9p21.2	0.09	0.11	0.02	0.04	-0.01	0.0992	0.636	Unaltered group
GP6	19q13.42	0.76	0.81	0.1	0.07	-0.05	0.0993	0.636	Unaltered group
PTN	7q33	0.22	0.28	0.11	0.14	-0.06	0.0993	0.636	Unaltered group
PCDHGA4	5q31	0.47	0.52	0.1	0.12	-0.05	0.0994	0.637	Unaltered group
RASGRP3	2p22.3	0.57	0.61	0.07	0.09	-0.04	0.0996	0.637	Unaltered group
ADGRB3	6q12-q13	0.3	0.36	0.12	0.16	-0.06	0.0996	0.637	Unaltered group
TAF11	6p21.31	0.07	0.07	0.01	0.01	-0.01	0.1	0.638	Unaltered group
IDH3B	20p13	0.27	0.32	0.08	0.12	-0.04	0.1	0.638	Unaltered group
CABIN1	22q11.23	0.08	0.09	0.02	0.05	-0.01	0.1	0.638	Unaltered group
ZSCAN22	19q13.43	0.02	0.02	0.01	0.02	-0.01	0.1	0.639	Unaltered group
HPCAL1	2p25.1	0.18	0.22	0.06	0.12	-0.03	0.1	0.639	Unaltered group
CEP126	11q22.1	0.33	0.38	0.1	0.16	-0.05	0.1	0.639	Unaltered group
STAMBPL1	10q23.31	0.56	0.63	0.13	0.17	-0.07	0.1	0.639	Unaltered group
PIGP	21q22.13	0.06	0.07	0.02	0.02	-0.01	0.1	0.639	Unaltered group
RNF213	17q25.3	0.21	0.24	0.06	0.12	-0.03	0.1	0.639	Unaltered group
CYRIB	8q24.21	0.08	0.08	0.01	0.02	-0.01	0.101	0.639	Unaltered group
FOXQ1	6p25.3	0.07	0.08	0.01	0.03	-0.01	0.101	0.639	Unaltered group
DGLUCY	14q32.11	0.16	0.2	0.07	0.12	-0.04	0.101	0.639	Unaltered group
C19ORF53	19p13.13	0.12	0.14	0.02	0.03	-0.01	0.101	0.639	Unaltered group
SPINT2	19q13.2	0.29	0.34	0.09	0.1	-0.05	0.101	0.639	Unaltered group
H4C8	6p22.2	0.09	0.1	0.02	0.03	-0.01	0.101	0.639	Unaltered group
C3AR1	12p13.31	0.52	0.57	0.1	0.14	-0.05	0.101	0.639	Unaltered group
NCK2	2q12.2	0.09	0.1	0.02	0.03	-0.01	0.101	0.639	Unaltered group
GATM	15q21.1	0.25	0.31	0.1	0.14	-0.05	0.101	0.639	Unaltered group
ZNF224	19q13.31	0.14	0.16	0.04	0.04	-0.02	0.101	0.639	Unaltered group
SLC2A14	12p13.31	0.45	0.5	0.1	0.11	-0.05	0.101	0.64	Unaltered group
WRNIP1	6p25.2	0.43	0.49	0.11	0.15	-0.06	0.101	0.64	Unaltered group
DCAF12	9p13.3	0.11	0.13	0.03	0.03	-0.01	0.101	0.64	Unaltered group
ZBTB46	20q13.33	0.62	0.7	0.15	0.12	-0.07	0.102	0.64	Unaltered group
OXGR1	13q32.1	0.16	0.2	0.07	0.12	-0.04	0.102	0.64	Unaltered group
CXCL3	4q13.3	0.67	0.72	0.11	0.13	-0.05	0.102	0.64	Unaltered group
NTN4	12q22	0.23	0.29	0.12	0.13	-0.06	0.102	0.64	Unaltered group
ABHD1	2p23.3	0.09	0.12	0.06	0.13	-0.03	0.102	0.64	Unaltered group
CCDC28A	6q24.1	0.1	0.11	0.02	0.03	-0.01	0.102	0.64	Unaltered group
BAZ1A	14q13.1-q13.2	0.08	0.08	0.01	0.02	-0.01	0.102	0.64	Unaltered group
GPR31	6q27	0.39	0.46	0.15	0.14	-0.07	0.102	0.641	Unaltered group
ARHGAP21	10p12.1	0.45	0.48	0.05	0.09	-0.03	0.102	0.641	Unaltered group
FANCE	6p21.31	0.09	0.11	0.02	0.05	-0.01	0.102	0.641	Unaltered group
DOK1	2p13.1	0.76	0.81	0.09	0.08	-0.04	0.102	0.641	Unaltered group
SPARC	5q33.1	0.65	0.69	0.08	0.07	-0.04	0.102	0.641	Unaltered group
INTS13	12p11.23	0.07	0.08	0.02	0.02	-0.01	0.102	0.641	Unaltered group
GTF3C6	6q21	0.1	0.11	0.02	0.03	-0.01	0.102	0.641	Unaltered group
CKAP5	11p11.2	0.08	0.09	0.02	0.03	-0.01	0.102	0.641	Unaltered group
STEAP1	7q21.13	0.72	0.76	0.09	0.1	-0.04	0.102	0.641	Unaltered group
STK10	5q35.1	0.7	0.73	0.05	0.05	-0.03	0.103	0.641	Unaltered group
ARAP2	4p14	0.17	0.2	0.06	0.06	-0.03	0.103	0.641	Unaltered group
DDAH2	6p21.33	0.35	0.44	0.17	0.21	-0.09	0.103	0.641	Unaltered group
NUDT18	8p21.3	0.1	0.11	0.02	0.02	-0.01	0.103	0.642	Unaltered group
TRAF3IP3	1q32.2	0.52	0.55	0.05	0.09	-0.03	0.103	0.642	Unaltered group
HCFC2	12q23.3	0.17	0.19	0.04	0.06	-0.02	0.103	0.642	Unaltered group
INSM2	14q13.2	0.28	0.35	0.13	0.18	-0.07	0.103	0.642	Unaltered group
PARP1	1q42.12	0.14	0.17	0.04	0.05	-0.02	0.103	0.642	Unaltered group
SYF2	1p36.11	0.03	0.04	0.01	0.02	-0.01	0.103	0.642	Unaltered group
CTU2	16q24.3	0.03	0.04	0.01	0.01	0	0.103	0.642	Unaltered group
IFITM2	11p15.5	0.12	0.13	0.02	0.04	-0.01	0.103	0.642	Unaltered group
PCNP	3q12.3	0.1	0.1	0.01	0.02	-0.01	0.103	0.642	Unaltered group
CACNA2D4	12p13.33	0.43	0.47	0.08	0.1	-0.04	0.104	0.642	Unaltered group
ST7L	1p13.2	0.09	0.11	0.03	0.03	-0.01	0.104	0.643	Unaltered group
TPP1	11p15.4	0.07	0.08	0.01	0.01	-0.01	0.104	0.643	Unaltered group
BLCAP	20q11.23	0.6	0.68	0.16	0.12	-0.08	0.104	0.643	Unaltered group
IL1RAP	3q28	0.32	0.39	0.15	0.17	-0.08	0.104	0.643	Unaltered group
FAM181B	11q14.1	0.25	0.29	0.09	0.11	-0.04	0.104	0.643	Unaltered group
NXPH3	17q21.33	0.08	0.09	0.02	0.06	-0.01	0.104	0.643	Unaltered group
SLC35C2	20q13.12	0.08	0.08	0.01	0.01	-0.01	0.104	0.643	Unaltered group
TACSTD2	1p32.1	0.12	0.14	0.04	0.07	-0.02	0.104	0.643	Unaltered group
KBTBD3	11q22.3	0.11	0.12	0.02	0.03	-0.01	0.104	0.643	Unaltered group
DNTTIP2	1p22.1	0.1	0.11	0.02	0.03	-0.01	0.104	0.643	Unaltered group
TEX30	13q33.1	0.77	0.86	0.18	0.12	-0.09	0.104	0.643	Unaltered group
TMEM65	8q24.13	0.14	0.16	0.04	0.08	-0.02	0.104	0.643	Unaltered group
C3ORF35	3p22.2	0.85	0.88	0.05	0.03	-0.03	0.104	0.643	Unaltered group
ZNF680	7q11.21	0.14	0.15	0.02	0.04	-0.01	0.104	0.643	Unaltered group
L3HYPDH	14q23.1	0.07	0.08	0.01	0.01	0	0.104	0.643	Unaltered group
FAM149B1	10q22.2	0.09	0.1	0.02	0.03	-0.01	0.105	0.643	Unaltered group
PRR5L	11p13-p12	0.16	0.21	0.1	0.14	-0.05	0.105	0.643	Unaltered group
MRPL1	4q21.1	0.08	0.09	0.02	0.02	-0.01	0.105	0.643	Unaltered group
PRIM1	12q13.3	0.07	0.08	0.01	0.02	-0.01	0.105	0.644	Unaltered group
SMARCE1	17q21.2	0.11	0.12	0.02	0.04	-0.01	0.105	0.645	Unaltered group
LYL1	19p13.13	0.59	0.63	0.08	0.09	-0.04	0.105	0.645	Unaltered group
NDUFA8	9q33.2	0.07	0.07	0.01	0.02	0	0.105	0.645	Unaltered group
EFCAB1	8q11.21	0.28	0.37	0.18	0.17	-0.09	0.105	0.645	Unaltered group
RMI2	16p13.13	0.06	0.07	0.01	0.01	-0.01	0.105	0.645	Unaltered group
CSGALNACT2	10q11.21	0.71	0.74	0.05	0.07	-0.02	0.106	0.645	Unaltered group
PDLIM4	5q31.1	0.37	0.44	0.15	0.15	-0.07	0.106	0.645	Unaltered group
GGA3	17q25.1	0.06	0.08	0.02	0.03	-0.01	0.106	0.645	Unaltered group
PROS1	3q11.1	0.05	0.06	0.01	0.02	0	0.106	0.645	Unaltered group
HPS1	10q24.2	0.14	0.19	0.1	0.15	-0.05	0.106	0.645	Unaltered group
PDCD2	6q27	0.02	0.03	0.01	0.01	0	0.106	0.646	Unaltered group
OSBPL5	11p15.4	0.12	0.14	0.03	0.05	-0.02	0.106	0.646	Unaltered group
ACYP2	2p16.2	0.09	0.1	0.01	0.02	-0.01	0.106	0.647	Unaltered group
ITGA5	12q13.13	0.56	0.62	0.12	0.1	-0.06	0.106	0.647	Unaltered group
LYPD1	2q21.2	0.19	0.27	0.16	0.2	-0.08	0.107	0.647	Unaltered group
H2AX	11q23.3	0.03	0.03	0.01	0.01	0	0.107	0.647	Unaltered group
IL16	15q25.1	0.43	0.47	0.1	0.1	-0.05	0.107	0.647	Unaltered group
GALNT5	2q24.1	0.22	0.26	0.08	0.12	-0.04	0.107	0.647	Unaltered group
PRF1	10q22.1	0.55	0.6	0.1	0.08	-0.05	0.107	0.647	Unaltered group
SMC1B	22q13.31	0.41	0.47	0.11	0.12	-0.06	0.107	0.647	Unaltered group
HPDL	1p34.1	0.35	0.41	0.11	0.12	-0.05	0.107	0.647	Unaltered group
SLCO4C1	5q21.1	0.2	0.23	0.07	0.09	-0.03	0.107	0.647	Unaltered group
ZNF467	7q36.1	0.14	0.15	0.02	0.05	-0.01	0.107	0.647	Unaltered group
NRM	6p21.33	0.38	0.41	0.06	0.09	-0.03	0.107	0.647	Unaltered group
NR2F6	19p13.11	0.17	0.19	0.04	0.05	-0.02	0.107	0.647	Unaltered group
ZFP3	17p13.2	0.11	0.15	0.07	0.13	-0.04	0.107	0.647	Unaltered group
PIEZO2	18p11.22-p11.21	0.4	0.47	0.13	0.11	-0.06	0.107	0.647	Unaltered group
CDX1	5q32	0.59	0.66	0.14	0.13	-0.07	0.107	0.647	Unaltered group
MTFMT	15q22.31	0.06	0.07	0.01	0.01	0	0.108	0.647	Unaltered group
SCUBE2	11p15.4	0.26	0.29	0.07	0.1	-0.04	0.108	0.647	Unaltered group
RPH3A	12q24.13	0.4	0.47	0.13	0.14	-0.07	0.108	0.647	Unaltered group
FRAT1	10q24.1	0.28	0.33	0.11	0.12	-0.05	0.108	0.647	Unaltered group
DDX12P	12p13.31	0.21	0.27	0.12	0.11	-0.06	0.108	0.647	Unaltered group
GPN3	12q24.11	0.09	0.11	0.02	0.03	-0.01	0.108	0.647	Unaltered group
CDH4	20q13.33	0.26	0.32	0.12	0.17	-0.06	0.108	0.647	Unaltered group
AEBP2	12p12.3	0.15	0.17	0.03	0.05	-0.02	0.108	0.647	Unaltered group
NEMP2	2q32.2	0.61	0.65	0.08	0.12	-0.04	0.108	0.647	Unaltered group
MPEG1	11q12.1	0.55	0.58	0.07	0.06	-0.04	0.108	0.647	Unaltered group
MRAS	3q22.3	0.76	0.8	0.08	0.08	-0.04	0.108	0.647	Unaltered group
YBEY	21q22.3	0.07	0.08	0.01	0.01	0	0.108	0.647	Unaltered group
ERAP1	5q15	0.03	0.03	0.01	0.01	0	0.108	0.647	Unaltered group
ANKEF1	20p12.2	0.1	0.11	0.02	0.04	-0.01	0.108	0.647	Unaltered group
ZER1	9q34.11	0.05	0.05	0.01	0.01	0	0.108	0.647	Unaltered group
ATP10D	4p12	0.39	0.47	0.17	0.17	-0.08	0.108	0.647	Unaltered group
INTS14	15q22.31	0.15	0.16	0.02	0.05	-0.01	0.108	0.647	Unaltered group
ZNF407	18q23	0.8	0.82	0.04	0.04	-0.02	0.109	0.648	Unaltered group
[truncated: 14,481 more rows]

## Sheet: melanoma table
Gene	Cytoband	Altered group	Unaltered group	Altered group	Unaltered group	Log Ratio	p-Value	q-Value	Higher methylation in
[truncated: 15,699 more rows]

[truncated: 1 more sheets: lgg table]
